# Supplementary material for: Updated single cell reference atlas for the starlet anemone Nematostella vectensis
Source: Front Zool. 2024 Mar 18;21:8. doi: 10.1186/s12983-024-00529-z (PMC10946136; doi:10.1186/s12983-024-00529-z)
Supplement: Supplementary file 2 — Additional file 2. Supplementary Data 1: Differentially expressed gene lists from set of all genes and only putative transcription factors for all clusters described in the paper. Worksheet 1 includes the cell-state ID for all barcodes in the dataset. [file 12983_2024_529_MOESM2_ESM.xlsx]

## Sheet: sample.metadata
Barcode ID	UMI counts	Gene counts	Sample ID	Life cycle ID	Partition IDs	Cell State IDs
h18_AAACCCAGTATCAAGA-1	901	619	D.18h gastrula	DevSubset	epithelia.ect	all.ectoderm.epith.1
h18_AAACCCATCAGTGTGT-1	15976	4441	D.18h gastrula	DevSubset	ectoderm.embryonic	all.ectoderm.early.ect.1
h18_AAACCCATCATGGATC-1	1429	845	D.18h gastrula	DevSubset	cnidocyte	cnidocyte.gast.1
h18_AAACGAAGTAGTCTTG-1	1436	908	D.18h gastrula	DevSubset	mesendoderm.embryonic	all.gastrodermis.gastrula.2
h18_AAACGAAGTCCAGCGT-1	2436	1147	D.18h gastrula	DevSubset	cnidocyte	cnidocyte.gast.1
h18_AAACGAAGTGACTAAA-1	3568	1798	D.18h gastrula	DevSubset	mesendoderm.embryonic	all.gastrodermis.gastrula.1
h18_AAACGAAGTGCCTAAT-1	14670	3832	D.18h gastrula	DevSubset	unchar.immune	unchar.immune.1.early.gastrula
h18_AAACGAAGTTGTTGCA-1	10405	3438	D.18h gastrula	DevSubset	unchar.immune	unchar.immune.1.early.gastrula
h18_AAACGAATCAAACTGC-1	7414	2520	D.18h gastrula	DevSubset	pSC	pSC.PGC.NPC
h18_AAACGAATCACATTGG-1	618	491	D.18h gastrula	DevSubset	mesendoderm.embryonic	all.gastrodermis.gastrula.2
h18_AAACGAATCCCTCGTA-1	930	673	D.18h gastrula	DevSubset	epithelia.ect	all.ectoderm.epith.1
h18_AAACGAATCGCCGATG-1	618	463	D.18h gastrula	DevSubset	epithelia.ect	all.ectoderm.epith.1
h18_AAACGAATCGGTCGAC-1	14266	4183	D.18h gastrula	DevSubset	ectoderm.embryonic	all.ectoderm.early.ect.1
h18_AAACGCTAGCCTCATA-1	13692	3597	D.18h gastrula	DevSubset	pSC	pSC.PGC.NPC
h18_AAACGCTAGCGTGTTT-1	1773	992	D.18h gastrula	DevSubset	unchar.immune	unchar.immune.2.mid.gastrula
h18_AAACGCTAGGCATGCA-1	4488	2067	D.18h gastrula	DevSubset	unchar.immune	unchar.immune.1.early.gastrula
h18_AAACGCTCAAGCGGAT-1	2129	1151	D.18h gastrula	DevSubset	pSC	pSC.PGC.NPC
h18_AAACGCTCAGCTGTAT-1	20578	4886	D.18h gastrula	DevSubset	ectoderm.embryonic	all.ectoderm.early.ect.1
h18_AAACGCTGTCTTGCTC-1	1046	734	D.18h gastrula	DevSubset	gland.mucous	gland.mucous.2.dev
h18_AAACGCTTCTGATGGT-1	11411	3790	D.18h gastrula	DevSubset	ectoderm.embryonic	all.ectoderm.early.ect.1
h18_AAAGAACGTCAGCGTC-1	14309	4282	D.18h gastrula	DevSubset	mesendoderm.embryonic	all.gastrodermis.gastrula.1
h18_AAAGAACGTCATGACT-1	967	682	D.18h gastrula	DevSubset	ectoderm.embryonic	all.ectoderm.epith.1
h18_AAAGAACTCAGCTTGA-1	8483	3058	D.18h gastrula	DevSubset	ectoderm.embryonic	all.ectoderm.early.ect.1
h18_AAAGGATAGAGGATGA-1	1484	835	D.18h gastrula	DevSubset	pSC	pSC.PGC.NPC
h18_AAAGGATCAGCTGGTC-1	6921	2603	D.18h gastrula	DevSubset	pharyngeal.ect	all.ectoderm.lip
h18_AAAGGATTCACAGTGT-1	8514	3033	D.18h gastrula	DevSubset	ectoderm.embryonic	all.ectoderm.early.ect.1
h18_AAAGGATTCAGGGTAG-1	846	632	D.18h gastrula	DevSubset	unchar.immune	unchar.immune.1.early.gastrula
h18_AAAGGATTCCAGTGTA-1	11773	3680	D.18h gastrula	DevSubset	ectoderm.embryonic	all.ectoderm.early.ect.1
h18_AAAGGATTCTACGCGG-1	11339	3608	D.18h gastrula	DevSubset	ectoderm.embryonic	all.ectoderm.early.ect.1
h18_AAAGGGCAGATCCCGC-1	7724	2698	D.18h gastrula	DevSubset	epithelia.ect	all.ectoderm.early.ect.1
h18_AAAGGGCAGTTATGGA-1	12270	3550	D.18h gastrula	DevSubset	pharyngeal.ect	all.ectoderm.lip
h18_AAAGGGCCAGCACACC-1	4011	1840	D.18h gastrula	DevSubset	epithelia.ect	all.ectoderm.early.ect.1
h18_AAAGGGCGTCATTGCA-1	10103	3458	D.18h gastrula	DevSubset	unchar.immune	unchar.immune.1.early.gastrula
h18_AAAGGTAAGACAACAT-1	17838	4454	D.18h gastrula	DevSubset	ectoderm.embryonic	all.ectoderm.early.ect.1
h18_AAAGGTAAGCTAGTTC-1	3486	1866	D.18h gastrula	DevSubset	mesendoderm.embryonic	all.gastrodermis.gastrula.1
h18_AAAGGTAAGGGTACGT-1	592	416	D.18h gastrula	DevSubset	epithelia.ect	all.ectoderm.epith.1
h18_AAAGGTACACAACATC-1	8079	2963	D.18h gastrula	DevSubset	pSC	pSC.PGC.NPC
h18_AAAGGTACACGGTAGA-1	527	415	D.18h gastrula	DevSubset	epithelia.ect	all.ectoderm.epith.1
h18_AAAGTCCCAGAGAGGG-1	11535	3556	D.18h gastrula	DevSubset	unchar.immune	unchar.immune.1.early.gastrula
h18_AAAGTCCCATCTGTTT-1	2286	1209	D.18h gastrula	DevSubset	epithelia.ect	all.ectoderm.pharyng.
h18_AAAGTGAAGGATTCAA-1	1299	864	D.18h gastrula	DevSubset	epithelia.ect	all.ectoderm.epith.1
h18_AAAGTGAAGGGTAGCT-1	17893	4439	D.18h gastrula	DevSubset	cnidocyte	cnidocyte.mature
h18_AAAGTGAAGTGCCTCG-1	8410	2730	D.18h gastrula	DevSubset	ectoderm.embryonic	all.ectoderm.early.ect.1
h18_AAAGTGACACGCGCAT-1	8604	2973	D.18h gastrula	DevSubset	unchar.immune	unchar.immune.1.early.gastrula
h18_AAAGTGACACTGGAAG-1	18369	4998	D.18h gastrula	DevSubset	ectoderm.embryonic	all.ectoderm.early.ect.1
h18_AAAGTGAGTGAGTAGC-1	1677	1071	D.18h gastrula	DevSubset	mesendoderm.embryonic	all.gastrodermis.gastrula.2
h18_AAAGTGATCGAGTCTA-1	8285	2886	D.18h gastrula	DevSubset	ectoderm.embryonic	all.ectoderm.early.ect.1
h18_AAATGGAAGTCACTGT-1	3545	1736	D.18h gastrula	DevSubset	pharyngeal.ect	all.ectoderm.lip
h18_AACAAAGAGCGATGCA-1	7842	2910	D.18h gastrula	DevSubset	ectoderm.embryonic	all.ectoderm.early.ect.1
h18_AACAAAGAGGCCACTC-1	1197	828	D.18h gastrula	DevSubset	epithelia.ect	all.ectoderm.epith.1
h18_AACAAAGCAACGATCT-1	15961	4187	D.18h gastrula	DevSubset	ectoderm.embryonic	all.ectoderm.early.ect.1
h18_AACAAAGCACCAGTAT-1	17439	4633	D.18h gastrula	DevSubset	ectoderm.embryonic	all.ectoderm.early.ect.1
h18_AACAAAGGTTTGATCG-1	4850	2172	D.18h gastrula	DevSubset	ectoderm.embryonic	all.ectoderm.early.ect.2
h18_AACAACCAGATCCGAG-1	11531	3532	D.18h gastrula	DevSubset	pharyngeal.ect	all.ectoderm.lip
h18_AACAACCCAAGTCCCG-1	2851	1409	D.18h gastrula	DevSubset	epithelia.ect	all.ectoderm.epith.1
h18_AACAACCGTCATTCCC-1	14943	4030	D.18h gastrula	DevSubset	pSC	pSC.PGC.NPC
h18_AACAACCGTTCGTGCG-1	7709	2344	D.18h gastrula	DevSubset	gland.mucous	gland.mucous.2.dev
h18_AACAACCTCACTGTTT-1	14334	4383	D.18h gastrula	DevSubset	ectoderm.embryonic	all.ectoderm.early.ect.1
h18_AACAACCTCCGTTTCG-1	942	647	D.18h gastrula	DevSubset	epithelia.ect	all.ectoderm.epith.1
h18_AACAAGAAGTGGAATT-1	496	395	D.18h gastrula	DevSubset	epithelia.ect	all.ectoderm.epith.1
h18_AACAAGACACTATCGA-1	4609	2300	D.18h gastrula	DevSubset	ectoderm.embryonic	all.ectoderm.epith.1
h18_AACAAGAGTGTACGCC-1	12072	3304	D.18h gastrula	DevSubset	unchar.immune	unchar.immune.1.early.gastrula
h18_AACAAGATCACAAGGG-1	2112	1146	D.18h gastrula	DevSubset	unchar.immune	unchar.immune.1.early.gastrula
h18_AACAAGATCACCGGTG-1	3215	1644	D.18h gastrula	DevSubset	ectoderm.embryonic	all.ectoderm.early.ect.1
h18_AACAAGATCGAGAAGC-1	10485	3588	D.18h gastrula	DevSubset	ectoderm.embryonic	all.ectoderm.early.ect.1
h18_AACACACAGCGTCTCG-1	472	400	D.18h gastrula	DevSubset	epithelia.ect	all.ectoderm.epith.1
h18_AACACACCAAGATGGC-1	3483	1717	D.18h gastrula	DevSubset	pharyngeal.ect	all.ectoderm.lip
h18_AACACACCATTAAGCC-1	835	586	D.18h gastrula	DevSubset	unchar.immune	unchar.immune.1.early.gastrula
h18_AACACACGTACAGCGA-1	2565	1448	D.18h gastrula	DevSubset	pharyngeal.ect	all.ectoderm.early.ect.2
h18_AACACACGTCCACACG-1	16928	4478	D.18h gastrula	DevSubset	ectoderm.embryonic	all.ectoderm.early.ect.1
h18_AACACACGTGAGCAGT-1	9998	3380	D.18h gastrula	DevSubset	ectoderm.embryonic	all.ectoderm.early.ect.1
h18_AACACACGTTAGGGAC-1	13304	4259	D.18h gastrula	DevSubset	mesendoderm.embryonic	all.gastrodermis.gastrula.1
h18_AACACACTCCTGGGTG-1	1156	841	D.18h gastrula	DevSubset	mesendoderm.embryonic	all.gastrodermis.gastrula.2
h18_AACAGGGAGCCTAACT-1	15127	4054	D.18h gastrula	DevSubset	unchar.immune	unchar.immune.1.early.gastrula
h18_AACAGGGCAGAGAAAG-1	2515	1262	D.18h gastrula	DevSubset	unchar.immune	unchar.immune.1.early.gastrula
h18_AACAGGGGTAACGCGA-1	2379	1304	D.18h gastrula	DevSubset	epithelia.ect	all.ectoderm.early.ect.1
h18_AACCAACAGGAGGTTC-1	6043	2219	D.18h gastrula	DevSubset	cnidocyte	cnidocyte.gast.1
h18_AACCAACAGTCTTGGT-1	692	486	D.18h gastrula	DevSubset	unchar.immune	unchar.immune.1.early.gastrula
h18_AACCAACCACATTCGA-1	790	588	D.18h gastrula	DevSubset	epithelia.ect	all.ectoderm.epith.1
h18_AACCAACGTATCGTAC-1	13385	3946	D.18h gastrula	DevSubset	ectoderm.embryonic	all.ectoderm.early.ect.1
h18_AACCAACGTTCAAGTC-1	32282	6538	D.18h gastrula	DevSubset	mesendoderm.embryonic	all.gastrodermis.gastrula.1
h18_AACCACAAGATGAAGG-1	10021	3206	D.18h gastrula	DevSubset	ectoderm.embryonic	all.ectoderm.early.ect.1
h18_AACCACAAGTCCGCGT-1	22546	5390	D.18h gastrula	DevSubset	mesendoderm.embryonic	all.gastrodermis.gastrula.1
h18_AACCACACACCAAAGG-1	8380	3099	D.18h gastrula	DevSubset	unchar.immune	unchar.immune.1.early.gastrula
h18_AACCACACAGAGATTA-1	31404	6252	D.18h gastrula	DevSubset	ectoderm.embryonic	all.ectoderm.early.ect.1
h18_AACCACACATGGTGGA-1	3083	1595	D.18h gastrula	DevSubset	ectoderm.embryonic	all.ectoderm.early.ect.1
h18_AACCACAGTGCTTCAA-1	725	540	D.18h gastrula	DevSubset	unchar.immune	unchar.immune.1.early.gastrula
h18_AACCACATCTGTTCAT-1	15389	4107	D.18h gastrula	DevSubset	pSC	pSC.PGC.NPC
h18_AACCATGCACGTAGAG-1	14307	4491	D.18h gastrula	DevSubset	mesendoderm.embryonic	all.gastrodermis.gastrula.1
h18_AACCATGGTATGCGTT-1	20099	4606	D.18h gastrula	DevSubset	ectoderm.embryonic	all.ectoderm.early.ect.1
h18_AACCCAACACCTAAAC-1	31238	5637	D.18h gastrula	DevSubset	gland.mucous	gland.mucous.2.dev
h18_AACCCAACATATTCGG-1	4668	1991	D.18h gastrula	DevSubset	ectoderm.embryonic	all.ectoderm.early.ect.1
h18_AACCCAAGTTGTAAAG-1	53657	7392	D.18h gastrula	DevSubset	gland.mucous	gland.mucous.2.dev
h18_AACCCAATCGATGGAG-1	12861	3806	D.18h gastrula	DevSubset	ectoderm.embryonic	all.ectoderm.early.ect.1
h18_AACCCAATCGTGGTAT-1	4097	1797	D.18h gastrula	DevSubset	gland.mucous	gland.mucous.2.dev
h18_AACCCAATCTGCATGA-1	450	373	D.18h gastrula	DevSubset	epithelia.ect	all.ectoderm.epith.1
h18_AACCTGAAGCGCCTCA-1	2545	1380	D.18h gastrula	DevSubset	epithelia.ect	all.ectoderm.epith.1
h18_AACCTGAAGTTGGAAT-1	5198	2253	D.18h gastrula	DevSubset	PGCs	pSC.PGC.NPC
h18_AACCTGACACGTCTCT-1	79422	8657	D.18h gastrula	DevSubset	mesendoderm.embryonic	all.gastrodermis.gastrula.1
h18_AACCTGACATCCTTCG-1	3089	1669	D.18h gastrula	DevSubset	mesendoderm.embryonic	all.gastrodermis.gastrula.1
h18_AACCTGAGTACTGCGC-1	13020	4067	D.18h gastrula	DevSubset	ectoderm.embryonic	all.ectoderm.early.ect.1
h18_AACCTGAGTAGAATGT-1	67877	7732	D.18h gastrula	DevSubset	ectoderm.embryonic	all.ectoderm.early.ect.1
h18_AACCTGAGTCGTGGTC-1	14672	3720	D.18h gastrula	DevSubset	ectoderm.embryonic	all.ectoderm.early.ect.1
h18_AACCTGAGTGTTGCCG-1	2961	1581	D.18h gastrula	DevSubset	unchar.immune	unchar.immune.1.early.gastrula
h18_AACCTGATCTTAGCAG-1	25319	5450	D.18h gastrula	DevSubset	mesendoderm.embryonic	all.gastrodermis.gastrula.1
h18_AACCTTTCAAGTGACG-1	9427	2992	D.18h gastrula	DevSubset	pSC	pSC.PGC.NPC
h18_AACCTTTGTACGACAG-1	8740	3032	D.18h gastrula	DevSubset	unchar.immune	unchar.immune.1.early.gastrula
h18_AACCTTTGTCGATTTG-1	9400	3052	D.18h gastrula	DevSubset	mesendoderm.embryonic	all.gastrodermis.gastrula.1
h18_AACCTTTGTCTAACTG-1	3546	1729	D.18h gastrula	DevSubset	pSC	pSC.PGC.NPC
h18_AACCTTTTCCAAACCA-1	20996	4647	D.18h gastrula	DevSubset	cnidocyte	cnidocyte.gast.1
h18_AACCTTTTCGCGTGAC-1	6032	2483	D.18h gastrula	DevSubset	unchar.immune	unchar.immune.1.early.gastrula
h18_AACGAAAAGGCATCGA-1	2223	1202	D.18h gastrula	DevSubset	unchar.immune	unchar.immune.4.mature
h18_AACGAAAAGGTGCATG-1	1399	891	D.18h gastrula	DevSubset	mesendoderm.embryonic	all.gastrodermis.gastrula.2
h18_AACGAAACATACTTTC-1	9612	3297	D.18h gastrula	DevSubset	unchar.immune	unchar.immune.1.early.gastrula
h18_AACGAAACATGTGGTT-1	40754	6175	D.18h gastrula	DevSubset	gland.mucous	gland.mucous.2.dev
h18_AACGAAAGTACCGTCG-1	2517	1380	D.18h gastrula	DevSubset	ectoderm.embryonic	all.ectoderm.early.ect.1
h18_AACGGGAAGCGGGTAT-1	1042	667	D.18h gastrula	DevSubset	unchar.immune	unchar.immune.1.early.gastrula
h18_AACGGGAAGCTCGTGC-1	4340	1898	D.18h gastrula	DevSubset	ectoderm.embryonic	all.ectoderm.early.ect.1
h18_AACGGGACAAATCAGA-1	4778	2303	D.18h gastrula	DevSubset	ectoderm.embryonic	all.ectoderm.early.ect.1
h18_AACGGGAGTACGGTTT-1	14051	3822	D.18h gastrula	DevSubset	ectoderm.embryonic	all.ectoderm.early.ect.1
h18_AACGGGAGTTGCCTAA-1	4739	2181	D.18h gastrula	DevSubset	ectoderm.embryonic	all.ectoderm.early.ect.1
h18_AACGGGATCACACCCT-1	19249	4486	D.18h gastrula	DevSubset	gland.mucous	gland.mucous.2.dev
h18_AACGTCAAGGTAGTAT-1	2060	1195	D.18h gastrula	DevSubset	pSC	pSC.PGC.NPC
h18_AACGTCACACCTTCGT-1	7534	2828	D.18h gastrula	DevSubset	mesendoderm.embryonic	all.gastrodermis.gastrula.1
h18_AACGTCACAGCCTACG-1	2553	1328	D.18h gastrula	DevSubset	unchar.immune	unchar.immune.1.early.gastrula
h18_AACGTCAGTCGCGGTT-1	955	641	D.18h gastrula	DevSubset	unchar.immune	unchar.immune.1.early.gastrula
h18_AACGTCATCCAATGCA-1	10572	3069	D.18h gastrula	DevSubset	mesendoderm.embryonic	all.gastrodermis.gastrula.1
h18_AACTTCTAGGTAGCCA-1	2299	1227	D.18h gastrula	DevSubset	ectoderm.embryonic	all.ectoderm.early.ect.1
h18_AACTTCTAGTCGCGAA-1	6547	2626	D.18h gastrula	DevSubset	ectoderm.embryonic	all.ectoderm.early.ect.1
h18_AACTTCTCAGTAGAGC-1	2444	1428	D.18h gastrula	DevSubset	ectoderm.embryonic	all.ectoderm.early.ect.2
h18_AACTTCTGTAACATGA-1	1338	932	D.18h gastrula	DevSubset	epithelia.ect	all.ectoderm.epith.1
h18_AACTTCTGTACAACGG-1	750	557	D.18h gastrula	DevSubset	epithelia.ect	all.ectoderm.epith.1
h18_AACTTCTGTTCGTGCG-1	20873	4969	D.18h gastrula	DevSubset	mesendoderm.embryonic	all.gastrodermis.gastrula.1
h18_AACTTCTTCAGTCTTT-1	15133	4169	D.18h gastrula	DevSubset	pSC	pSC.PGC.NPC
h18_AAGAACACAACACGTT-1	5206	1920	D.18h gastrula	DevSubset	cnidocyte	cnidocyte.gast.1
h18_AAGAACACACAACGCC-1	3056	1448	D.18h gastrula	DevSubset	ectoderm.embryonic	all.ectoderm.epith.1
h18_AAGAACACATCCCGTT-1	3140	1598	D.18h gastrula	DevSubset	epithelia.ect	all.ectoderm.early.ect.1
h18_AAGAACATCACTCGAA-1	19525	4807	D.18h gastrula	DevSubset	ectoderm.embryonic	all.ectoderm.early.ect.1
h18_AAGACAAAGTTGTAAG-1	7744	3282	D.18h gastrula	DevSubset	unchar.immune	unchar.immune.1.early.gastrula
h18_AAGACAACAGTCTTCC-1	14221	4363	D.18h gastrula	DevSubset	mesendoderm.embryonic	all.gastrodermis.gastrula.1
h18_AAGACAAGTATTGAGA-1	1259	830	D.18h gastrula	DevSubset	epithelia.ect	all.ectoderm.epith.1
h18_AAGACAATCAAGCCTA-1	10575	3356	D.18h gastrula	DevSubset	unchar.immune	unchar.immune.1.early.gastrula
h18_AAGACAATCAATCCGA-1	3271	1716	D.18h gastrula	DevSubset	mesendoderm.embryonic	all.gastrodermis.gastrula.1
h18_AAGACTCAGTTTGTCG-1	1125	611	D.18h gastrula	DevSubset	mesendoderm.embryonic	all.gastrodermis.gastrula.2
h18_AAGACTCGTCATAGTC-1	4308	1904	D.18h gastrula	DevSubset	pharyngeal.ect	all.ectoderm.lip
h18_AAGACTCTCACAACCA-1	10761	3430	D.18h gastrula	DevSubset	ectoderm.embryonic	all.ectoderm.early.ect.1
h18_AAGATAGAGCCAAGGT-1	571	462	D.18h gastrula	DevSubset	epithelia.ect	all.ectoderm.epith.1
h18_AAGATAGAGTAGGATT-1	1060	664	D.18h gastrula	DevSubset	unchar.immune	unchar.immune.1.early.gastrula
h18_AAGATAGAGTTCAACC-1	14366	4026	D.18h gastrula	DevSubset	ectoderm.embryonic	all.ectoderm.early.ect.1
h18_AAGATAGCATTCAGCA-1	12339	3748	D.18h gastrula	DevSubset	ectoderm.embryonic	all.ectoderm.early.ect.1
h18_AAGATAGGTCCGGTCA-1	9515	3558	D.18h gastrula	DevSubset	unchar.immune	unchar.immune.1.early.gastrula
h18_AAGCATCTCGCGGACT-1	8723	3015	D.18h gastrula	DevSubset	mesendoderm.embryonic	all.gastrodermis.gastrula.1
h18_AAGCATCTCTTTACAC-1	4647	2004	D.18h gastrula	DevSubset	unchar.immune	unchar.immune.1.early.gastrula
h18_AAGCATCTCTTTCAGT-1	38666	6821	D.18h gastrula	DevSubset	mesendoderm.embryonic	all.gastrodermis.gastrula.1
h18_AAGCCATAGGTACAGC-1	5312	2432	D.18h gastrula	DevSubset	pharyngeal.ect	all.ectoderm.lip
h18_AAGCCATCAAGAATAC-1	13543	3997	D.18h gastrula	DevSubset	mesendoderm.embryonic	all.gastrodermis.gastrula.1
h18_AAGCCATCAGTCGGAA-1	10682	3196	D.18h gastrula	DevSubset	pSC	pSC.PGC.NPC
h18_AAGCCATTCAGCTAGT-1	5413	2373	D.18h gastrula	DevSubset	cnidocyte	cnidocyte.mature
h18_AAGCCATTCTCCGAAA-1	586	451	D.18h gastrula	DevSubset	epithelia.ect	all.ectoderm.epith.1
h18_AAGCGAGAGCACTGGA-1	454	365	D.18h gastrula	DevSubset	epithelia.ect	all.ectoderm.epith.1
h18_AAGCGAGGTACTGAGG-1	433	370	D.18h gastrula	DevSubset	epithelia.ect	all.ectoderm.epith.1
h18_AAGCGAGTCATTACTC-1	23490	4659	D.18h gastrula	DevSubset	pSC	pSC.PGC.NPC
h18_AAGCGAGTCGACGATT-1	5808	2554	D.18h gastrula	DevSubset	ectoderm.embryonic	all.ectoderm.early.ect.1
h18_AAGCGTTAGACGGTCA-1	5485	2321	D.18h gastrula	DevSubset	ectoderm.embryonic	all.ectoderm.early.ect.1
h18_AAGCGTTAGGCGTTGA-1	9684	3122	D.18h gastrula	DevSubset	unchar.immune	unchar.immune.1.early.gastrula
h18_AAGCGTTTCGTTGTGA-1	8873	3123	D.18h gastrula	DevSubset	ectoderm.embryonic	all.ectoderm.early.ect.1
h18_AAGGAATAGCGAGGAG-1	1238	863	D.18h gastrula	DevSubset	pharyngeal.ect	all.ectoderm.lip
h18_AAGGAATCATTCCTAT-1	34725	6052	D.18h gastrula	DevSubset	ectoderm.embryonic	all.ectoderm.early.ect.1
h18_AAGGAATGTAAGAACT-1	5714	2649	D.18h gastrula	DevSubset	ectoderm.embryonic	all.ectoderm.early.ect.1
h18_AAGGAATGTTCTTGTT-1	3417	1792	D.18h gastrula	DevSubset	mesendoderm.embryonic	all.gastrodermis.gastrula.1
h18_AAGGAATTCTCCCATG-1	11239	2664	D.18h gastrula	DevSubset	unchar.immune	unchar.immune.1.early.gastrula
h18_AAGGAATTCTGTCTCG-1	768	542	D.18h gastrula	DevSubset	epithelia.ect	all.ectoderm.epith.1
h18_AAGGTAAAGTAGCCAG-1	758	575	D.18h gastrula	DevSubset	mesendoderm.embryonic	all.gastrodermis.gastrula.2
h18_AAGGTAACAAGCAGGT-1	21445	4777	D.18h gastrula	DevSubset	unchar.immune	unchar.immune.1.early.gastrula
h18_AAGGTAACACAATGCT-1	4215	2052	D.18h gastrula	DevSubset	ectoderm.embryonic	all.ectoderm.early.ect.1
h18_AAGGTAACACCATTCC-1	1165	691	D.18h gastrula	DevSubset	unchar.immune	unchar.immune.1.early.gastrula
h18_AAGGTAAGTCTCACAA-1	837	591	D.18h gastrula	DevSubset	unchar.immune	unchar.immune.1.early.gastrula
h18_AAGGTAATCACAGTGT-1	1516	864	D.18h gastrula	DevSubset	cnidocyte	cnidocyte.gast.1
h18_AAGTACCAGGAACGAA-1	11973	3532	D.18h gastrula	DevSubset	ectoderm.embryonic	all.ectoderm.early.ect.1
h18_AAGTACCAGTACCGGA-1	462	392	D.18h gastrula	DevSubset	epithelia.ect	all.ectoderm.epith.1
h18_AAGTACCCACCGGAAA-1	998	703	D.18h gastrula	DevSubset	epithelia.ect	all.ectoderm.epith.1
h18_AAGTACCCACGTAACT-1	12934	3895	D.18h gastrula	DevSubset	ectoderm.embryonic	all.ectoderm.early.ect.1
h18_AAGTACCGTACTGCCG-1	16084	4274	D.18h gastrula	DevSubset	ectoderm.embryonic	all.ectoderm.early.ect.1
h18_AAGTACCGTGGCTACC-1	865	584	D.18h gastrula	DevSubset	epithelia.ect	all.ectoderm.epith.1
h18_AAGTACCTCACCTTGC-1	11993	3748	D.18h gastrula	DevSubset	ectoderm.embryonic	all.ectoderm.early.ect.1
h18_AAGTACCTCGCAACAT-1	508	415	D.18h gastrula	DevSubset	mesendoderm.embryonic	all.gastrodermis.gastrula.2
h18_AAGTACCTCGTAGGGA-1	11643	3641	D.18h gastrula	DevSubset	ectoderm.embryonic	all.ectoderm.early.ect.1
h18_AAGTACCTCTCGCAGG-1	451	358	D.18h gastrula	DevSubset	mesendoderm.embryonic	all.gastrodermis.gastrula.2
h18_AAGTCGTAGAGCATAT-1	7451	2764	D.18h gastrula	DevSubset	ectoderm.embryonic	all.ectoderm.early.ect.1
h18_AAGTCGTTCGGACTGC-1	8593	3000	D.18h gastrula	DevSubset	unchar.immune	unchar.immune.4.mature
h18_AAGTGAAAGTCTTCGA-1	6392	2481	D.18h gastrula	DevSubset	pSC	pSC.PGC.NPC
h18_AAGTGAACACTGCGAC-1	48572	7075	D.18h gastrula	DevSubset	pSC	pSC.PGC.NPC
h18_AAGTGAAGTCCCACGA-1	2336	1127	D.18h gastrula	DevSubset	unchar.immune	unchar.immune.1.early.gastrula
h18_AAGTGAAGTGGAGGTT-1	8488	2943	D.18h gastrula	DevSubset	unchar.immune	unchar.immune.1.early.gastrula
h18_AAGTTCGAGATACCAA-1	4868	2126	D.18h gastrula	DevSubset	mesendoderm.embryonic	all.gastrodermis.gastrula.1
h18_AAGTTCGAGCATGGGT-1	704	543	D.18h gastrula	DevSubset	mesendoderm.embryonic	all.gastrodermis.gastrula.2
h18_AAGTTCGAGTCTAACC-1	18225	5009	D.18h gastrula	DevSubset	ectoderm.embryonic	all.ectoderm.early.ect.1
h18_AAGTTCGAGTGGTTAA-1	747	549	D.18h gastrula	DevSubset	epithelia.ect	all.ectoderm.epith.1
h18_AAGTTCGCAACCAGAG-1	12706	3761	D.18h gastrula	DevSubset	ectoderm.embryonic	all.ectoderm.early.ect.1
h18_AAGTTCGCAGAAATCA-1	5771	2375	D.18h gastrula	DevSubset	cnidocyte	cnidocyte.planula.spir
h18_AAGTTCGCAGCAGATG-1	8155	2964	D.18h gastrula	DevSubset	ectoderm.embryonic	all.ectoderm.early.ect.1
h18_AAGTTCGGTTGGTGTT-1	20302	5011	D.18h gastrula	DevSubset	cnidocyte	cnidocyte.spirocyte
h18_AAGTTCGTCCAACACA-1	1185	838	D.18h gastrula	DevSubset	epithelia.ect	all.ectoderm.epith.1
h18_AATAGAGAGCGCCATC-1	5661	2265	D.18h gastrula	DevSubset	pSC	pSC.PGC.NPC
h18_AATAGAGAGGCAGGGA-1	6466	2092	D.18h gastrula	DevSubset	cnidocyte	cnidocyte.gast.1
h18_AATAGAGAGGGCTTCC-1	1151	727	D.18h gastrula	DevSubset	unchar.immune	unchar.immune.1.early.gastrula
h18_AATAGAGAGTCGCCAC-1	7883	2668	D.18h gastrula	DevSubset	unchar.immune	unchar.immune.1.early.gastrula
h18_AATAGAGCAAAGCACG-1	12473	3738	D.18h gastrula	DevSubset	ectoderm.embryonic	all.ectoderm.early.ect.1
h18_AATAGAGCACCTGCTT-1	9080	3074	D.18h gastrula	DevSubset	unchar.immune	unchar.immune.1.early.gastrula
h18_AATAGAGGTCCCGCAA-1	10656	3716	D.18h gastrula	DevSubset	ectoderm.embryonic	all.ectoderm.early.ect.1
h18_AATAGAGTCAGCTCTC-1	635	506	D.18h gastrula	DevSubset	epithelia.ect	all.ectoderm.epith.1
h18_AATAGAGTCCTCAGGG-1	5233	2172	D.18h gastrula	DevSubset	pSC	pSC.PGC.NPC
h18_AATAGAGTCGCAGAGA-1	2152	1231	D.18h gastrula	DevSubset	epithelia.ect	all.ectoderm.early.ect.1
h18_AATCACGAGGGCAATC-1	3734	1731	D.18h gastrula	DevSubset	mesendoderm.embryonic	all.gastrodermis.gastrula.2
h18_AATCACGAGTCCTACA-1	8966	3107	D.18h gastrula	DevSubset	unchar.immune	unchar.immune.1.early.gastrula
h18_AATCACGGTACGAGCA-1	12717	3659	D.18h gastrula	DevSubset	unchar.immune	unchar.immune.1.early.gastrula
h18_AATCACGTCATCGTAG-1	44105	6938	D.18h gastrula	DevSubset	gland.mucous	gland.mucous.2.dev
h18_AATCACGTCCAATCCC-1	6795	2546	D.18h gastrula	DevSubset	pSC	pSC.PGC.NPC
h18_AATCACGTCCAGTACA-1	1042	731	D.18h gastrula	DevSubset	epithelia.ect	all.ectoderm.epith.1
h18_AATCACGTCCTTTGAT-1	13812	4081	D.18h gastrula	DevSubset	pharyngeal.ect	all.ectoderm.early.ect.1
h18_AATCACGTCGCCTTGT-1	592	428	D.18h gastrula	DevSubset	mesendoderm.embryonic	all.gastrodermis.gastrula.2
h18_AATCACGTCGTGCGAC-1	10250	3395	D.18h gastrula	DevSubset	PGCs	pSC.PGC.Mitotic.2
h18_AATCGACAGGTCACCC-1	30975	5527	D.18h gastrula	DevSubset	ectoderm.embryonic	all.ectoderm.early.ect.1
h18_AATCGACCAAAGACGC-1	3424	1764	D.18h gastrula	DevSubset	ectoderm.embryonic	all.ectoderm.early.ect.1
h18_AATCGACCACTTCCTG-1	4186	1832	D.18h gastrula	DevSubset	unchar.immune	unchar.immune.1.early.gastrula
h18_AATCGACCATGGCTAT-1	10871	3520	D.18h gastrula	DevSubset	pSC	pSC.PGC.NPC
h18_AATCGTGAGGAGGGTG-1	5930	1991	D.18h gastrula	DevSubset	unchar.immune	unchar.immune.1.early.gastrula
h18_AATCGTGGTACTCAAC-1	3434	1642	D.18h gastrula	DevSubset	mesendoderm.embryonic	all.gastrodermis.gastrula.2
h18_AATCGTGGTGCTGATT-1	1013	750	D.18h gastrula	DevSubset	epithelia.ect	all.ectoderm.epith.1
h18_AATGAAGAGAGCAGAA-1	20452	4798	D.18h gastrula	DevSubset	ectoderm.embryonic	all.ectoderm.early.ect.1
h18_AATGAAGAGTATGATG-1	2297	1285	D.18h gastrula	DevSubset	mesendoderm.embryonic	all.gastrodermis.gastrula.1
h18_AATGAAGAGTCTGCAT-1	4642	1917	D.18h gastrula	DevSubset	ectoderm.embryonic	all.ectoderm.early.ect.2
h18_AATGAAGCAAAGCACG-1	2226	1279	D.18h gastrula	DevSubset	unchar.immune	unchar.immune.1.early.gastrula
h18_AATGAAGCAACTGCCG-1	17094	4726	D.18h gastrula	DevSubset	ectoderm.embryonic	all.ectoderm.early.ect.1
h18_AATGAAGCACGGGCTT-1	16714	4367	D.18h gastrula	DevSubset	ectoderm.embryonic	all.ectoderm.early.ect.1
h18_AATGAAGCACTTGTGA-1	7596	3150	D.18h gastrula	DevSubset	pSC	pSC.PGC.NPC
h18_AATGAAGGTACCGGCT-1	768	588	D.18h gastrula	DevSubset	pSC	pSC.PGC.NPC
h18_AATGAAGGTATCCTCC-1	15513	4055	D.18h gastrula	DevSubset	ectoderm.embryonic	all.ectoderm.early.ect.1
h18_AATGAAGGTATCGTGT-1	1384	866	D.18h gastrula	DevSubset	epithelia.ect	all.ectoderm.epith.1
h18_AATGAAGTCCTCGCAT-1	13106	3691	D.18h gastrula	DevSubset	mesendoderm.embryonic	all.gastrodermis.gastrula.1
h18_AATGAAGTCTCGTGGG-1	682	518	D.18h gastrula	DevSubset	epithelia.ect	all.ectoderm.epith.1
h18_AATGACCAGCAGCAGT-1	12253	3462	D.18h gastrula	DevSubset	pSC	pSC.PGC.NPC
h18_AATGACCAGTCTGGTT-1	6062	2471	D.18h gastrula	DevSubset	unchar.immune	unchar.immune.1.early.gastrula
h18_AATGACCCAACGACTT-1	12622	3550	D.18h gastrula	DevSubset	ectoderm.embryonic	all.ectoderm.early.ect.1
h18_AATGACCCAATCGCGC-1	10275	3342	D.18h gastrula	DevSubset	pSC	pSC.PGC.NPC
h18_AATGACCCACTAGTAC-1	1712	999	D.18h gastrula	DevSubset	epithelia.ect	all.ectoderm.epith.1
h18_AATGACCGTCTGTAAC-1	17313	4795	D.18h gastrula	DevSubset	ectoderm.embryonic	all.ectoderm.early.ect.1
h18_AATGACCGTGGCAGAT-1	2610	1380	D.18h gastrula	DevSubset	epithelia.ect	all.ectoderm.early.ect.1
h18_AATGACCTCATAGGCT-1	2533	1195	D.18h gastrula	DevSubset	epithelia.ect	all.ectoderm.early.ect.1
h18_AATGACCTCGTGGCGT-1	3192	1560	D.18h gastrula	DevSubset	epithelia.ect	all.ectoderm.early.ect.1
h18_AATGCCAGTCACTGAT-1	534	418	D.18h gastrula	DevSubset	mesendoderm.embryonic	all.gastrodermis.gastrula.2
h18_AATGCCATCAGAGTGG-1	75163	8118	D.18h gastrula	DevSubset	ectoderm.embryonic	all.ectoderm.early.ect.1
h18_AATGCCATCCAGTGCG-1	571	422	D.18h gastrula	DevSubset	unchar.immune	unchar.immune.1.early.gastrula
h18_AATGCCATCTCATGCC-1	3705	1849	D.18h gastrula	DevSubset	unchar.immune	unchar.immune.1.early.gastrula
h18_AATGGAACACATTCGA-1	10233	3482	D.18h gastrula	DevSubset	ectoderm.embryonic	all.ectoderm.early.ect.1
h18_AATGGAACACGTCGTG-1	9434	3499	D.18h gastrula	DevSubset	ectoderm.embryonic	all.ectoderm.early.ect.1
h18_AATGGAACAGCTCTGG-1	2238	1254	D.18h gastrula	DevSubset	unchar.immune	unchar.immune.1.early.gastrula
h18_AATGGAACATACCACA-1	3360	1514	D.18h gastrula	DevSubset	pSC	pSC.PGC.NPC
h18_AATGGAACATTATGCG-1	7180	2713	D.18h gastrula	DevSubset	unchar.immune	unchar.immune.1.early.gastrula
h18_AATGGAATCCCGATCT-1	21836	5076	D.18h gastrula	DevSubset	unchar.immune	unchar.immune.3.planula
h18_AATGGCTAGATGAACT-1	34693	6027	D.18h gastrula	DevSubset	ectoderm.embryonic	all.ectoderm.early.ect.1
h18_AATGGCTAGGAGACCT-1	1597	1054	D.18h gastrula	DevSubset	epithelia.ect	all.ectoderm.pharyng.
h18_AATGGCTCAAAGGATT-1	1402	877	D.18h gastrula	DevSubset	unchar.immune	unchar.immune.1.early.gastrula
h18_AATGGCTCAATTTCCT-1	3048	1647	D.18h gastrula	DevSubset	ectoderm.embryonic	all.ectoderm.early.ect.1
h18_AATGGCTCACACGGAA-1	647	486	D.18h gastrula	DevSubset	epithelia.ect	all.ectoderm.epith.1
h18_AATGGCTCACATCATG-1	10267	3293	D.18h gastrula	DevSubset	ectoderm.embryonic	all.ectoderm.early.ect.2
h18_AATGGCTGTACAAGTA-1	4687	2241	D.18h gastrula	DevSubset	ectoderm.embryonic	all.ectoderm.early.ect.1
h18_AATGGCTGTACCTAAC-1	26245	5319	D.18h gastrula	DevSubset	mesendoderm.embryonic	all.gastrodermis.gastrula.1
h18_AATGGCTGTCGGCACT-1	31493	6412	D.18h gastrula	DevSubset	mesendoderm.embryonic	all.gastrodermis.gastrula.1
h18_AATGGCTTCTCCAAGA-1	925	661	D.18h gastrula	DevSubset	mesendoderm.embryonic	all.gastrodermis.gastrula.2
h18_AATTCCTAGACCCTTA-1	1929	1124	D.18h gastrula	DevSubset	epithelia.ect	all.ectoderm.epith.1
h18_AATTCCTAGAGTCAGC-1	881	626	D.18h gastrula	DevSubset	epithelia.ect	all.ectoderm.epith.1
h18_AATTCCTAGGACAGTC-1	47335	6431	D.18h gastrula	DevSubset	mesendoderm.embryonic	all.gastrodermis.gastrula.1
h18_AATTCCTCAATTTCTC-1	20220	5085	D.18h gastrula	DevSubset	ectoderm.embryonic	all.ectoderm.early.ect.1
h18_AATTCCTTCAGCCTTC-1	7466	2934	D.18h gastrula	DevSubset	ectoderm.embryonic	all.ectoderm.early.ect.1
h18_AATTCCTTCTAGCCAA-1	9443	3258	D.18h gastrula	DevSubset	unchar.immune	unchar.immune.1.early.gastrula
h18_AATTTCCCACCGTGAC-1	3232	1547	D.18h gastrula	DevSubset	pSC	pSC.PGC.NPC
h18_AATTTCCCAGACGATG-1	2676	1484	D.18h gastrula	DevSubset	pharyngeal.ect	all.ectoderm.lip
h18_AATTTCCGTACGCTAT-1	1142	791	D.18h gastrula	DevSubset	epithelia.ect	all.ectoderm.epith.1
h18_AATTTCCGTGCGGATA-1	1918	1167	D.18h gastrula	DevSubset	epithelia.ect	all.ectoderm.early.ect.1
h18_AATTTCCTCCATGAGT-1	32756	5777	D.18h gastrula	DevSubset	unchar.immune	unchar.immune.1.early.gastrula
h18_AATTTCCTCCGTCACT-1	5993	2524	D.18h gastrula	DevSubset	mesendoderm.embryonic	all.gastrodermis.gastrula.1
h18_AATTTCCTCCTTCACG-1	481	370	D.18h gastrula	DevSubset	epithelia.ect	all.ectoderm.epith.1
h18_ACAAAGACACCTTCCA-1	16464	4127	D.18h gastrula	DevSubset	ectoderm.embryonic	all.ectoderm.early.ect.1
h18_ACAAAGACATATCTCT-1	9083	3223	D.18h gastrula	DevSubset	unchar.immune	unchar.immune.1.early.gastrula
h18_ACAAAGACATCCTTGC-1	2511	1294	D.18h gastrula	DevSubset	unchar.immune	unchar.immune.1.early.gastrula
h18_ACAAAGATCCGTTTCG-1	22488	4741	D.18h gastrula	DevSubset	cnidocyte	cnidocyte.gast.1
h18_ACAAAGATCTACGCGG-1	7318	2600	D.18h gastrula	DevSubset	unchar.immune	unchar.immune.1.early.gastrula
h18_ACAAGCTAGCTACTGT-1	2168	1291	D.18h gastrula	DevSubset	epithelia.ect	all.ectoderm.epith.1
h18_ACAAGCTCATAACAGA-1	15144	4226	D.18h gastrula	DevSubset	ectoderm.embryonic	all.ectoderm.early.ect.1
h18_ACAAGCTCATAATGCC-1	13705	4053	D.18h gastrula	DevSubset	unchar.immune	unchar.immune.1.early.gastrula
h18_ACAAGCTCATAGTCAC-1	5145	2124	D.18h gastrula	DevSubset	ectoderm.embryonic	all.ectoderm.early.ect.1
h18_ACAAGCTCATGTTACG-1	21512	4951	D.18h gastrula	DevSubset	pharyngeal.ect	all.ectoderm.lip
h18_ACAAGCTGTTCAACGT-1	84318	8104	D.18h gastrula	DevSubset	ectoderm.embryonic	all.ectoderm.early.ect.1
h18_ACAAGCTTCAGTGCGC-1	8786	3206	D.18h gastrula	DevSubset	ectoderm.embryonic	all.ectoderm.early.ect.1
h18_ACACAGTCAGCTAACT-1	2106	1204	D.18h gastrula	DevSubset	unchar.immune	unchar.immune.1.early.gastrula
h18_ACACAGTCATACAGAA-1	15209	4333	D.18h gastrula	DevSubset	cnidocyte	cnidocyte.mature
h18_ACACAGTGTCGTGGAA-1	17103	4264	D.18h gastrula	DevSubset	cnidocyte	cnidocyte.maturing.1
h18_ACACAGTTCATGAGTC-1	6754	2081	D.18h gastrula	DevSubset	gland.mucous	gland.mucous.2.dev
h18_ACACAGTTCTGTCGTC-1	1386	884	D.18h gastrula	DevSubset	unchar.immune	unchar.immune.1.early.gastrula
h18_ACACCAAAGACGGAAA-1	11637	3345	D.18h gastrula	DevSubset	unchar.immune	unchar.immune.1.early.gastrula
h18_ACACCAAAGCAAATGT-1	3390	1660	D.18h gastrula	DevSubset	ectoderm.embryonic	all.ectoderm.early.ect.1
h18_ACACCAACACGACGAA-1	5964	2483	D.18h gastrula	DevSubset	pharyngeal.ect	all.ectoderm.lip
h18_ACACCAATCATTTACC-1	36192	6157	D.18h gastrula	DevSubset	cnidocyte	cnidocyte.gast.1
h18_ACACCAATCCGTCCTA-1	11328	3915	D.18h gastrula	DevSubset	unchar.immune	unchar.immune.1.early.gastrula
h18_ACACGCGAGCGCACAA-1	8181	2678	D.18h gastrula	DevSubset	neuronal	neurogland.all.immune
h18_ACACGCGAGGGCCCTT-1	1909	1100	D.18h gastrula	DevSubset	epithelia.ect	all.ectoderm.epith.1
h18_ACACGCGAGTTACGTC-1	11961	3816	D.18h gastrula	DevSubset	ectoderm.embryonic	all.ectoderm.early.ect.1
h18_ACACGCGCACAGTCGC-1	651	507	D.18h gastrula	DevSubset	epithelia.ect	all.ectoderm.epith.1
h18_ACACGCGCAGGTCAGA-1	931	534	D.18h gastrula	DevSubset	cnidocyte	cnidocyte.gast.1
h18_ACACGCGGTGGAGGTT-1	20700	5045	D.18h gastrula	DevSubset	ectoderm.embryonic	all.ectoderm.early.ect.1
h18_ACACTGAAGACGGTTG-1	38174	6324	D.18h gastrula	DevSubset	ectoderm.embryonic	all.ectoderm.early.ect.1
h18_ACACTGAAGATTAGCA-1	1020	693	D.18h gastrula	DevSubset	pSC	pSC.PGC.NPC
h18_ACACTGAAGGTCGTAG-1	6951	2496	D.18h gastrula	DevSubset	ectoderm.embryonic	all.ectoderm.early.ect.1
h18_ACACTGACACGCAGTC-1	1516	921	D.18h gastrula	DevSubset	unchar.immune	unchar.immune.1.early.gastrula
h18_ACACTGACATGTGGTT-1	1556	1041	D.18h gastrula	DevSubset	epithelia.ect	all.ectoderm.epith.1
h18_ACACTGAGTCGACTTA-1	5343	2302	D.18h gastrula	DevSubset	cnidocyte	cnidocyte.gast.1
h18_ACACTGATCGCTATTT-1	617	416	D.18h gastrula	DevSubset	epithelia.ect	all.ectoderm.epith.1
h18_ACACTGATCGTTCTGC-1	5228	2236	D.18h gastrula	DevSubset	ectoderm.embryonic	all.ectoderm.early.ect.1
h18_ACACTGATCTGTACAG-1	14892	3966	D.18h gastrula	DevSubset	gland.mucous	gland.mucous.2.dev
h18_ACAGAAAAGTGCGACA-1	12682	3719	D.18h gastrula	DevSubset	ectoderm.embryonic	all.ectoderm.early.ect.1
h18_ACAGAAACAATCGCCG-1	1564	990	D.18h gastrula	DevSubset	unchar.immune	unchar.immune.1.early.gastrula
h18_ACAGAAACATATACCG-1	1110	642	D.18h gastrula	DevSubset	cnidocyte	cnidocyte.gast.1
h18_ACAGAAAGTAGGCTGA-1	818	592	D.18h gastrula	DevSubset	epithelia.ect	all.ectoderm.epith.1
h18_ACAGAAAGTCCGCAGT-1	3368	1724	D.18h gastrula	DevSubset	pSC	pSC.PGC.NPC
h18_ACAGAAAGTCCGGACT-1	5206	2191	D.18h gastrula	DevSubset	ectoderm.embryonic	all.ectoderm.lip
h18_ACAGAAAGTTCCCAAA-1	7228	2657	D.18h gastrula	DevSubset	unchar.immune	unchar.immune.1.early.gastrula
h18_ACAGAAATCTCTAAGG-1	1050	748	D.18h gastrula	DevSubset	epithelia.ect	all.ectoderm.epith.1
h18_ACAGCCGCATAGGTTC-1	1181	813	D.18h gastrula	DevSubset	unchar.immune	unchar.immune.1.early.gastrula
h18_ACAGCCGGTGACTAAA-1	555	436	D.18h gastrula	DevSubset	epithelia.ect	all.ectoderm.epith.1
h18_ACAGCCGGTTCTGAGT-1	10103	3160	D.18h gastrula	DevSubset	unchar.immune	unchar.immune.1.early.gastrula
h18_ACAGCCGGTTTCGATG-1	10617	3438	D.18h gastrula	DevSubset	pSC	pSC.PGC.NPC
h18_ACAGGGACATCTGTTT-1	13878	3624	D.18h gastrula	DevSubset	ectoderm.embryonic	all.ectoderm.early.ect.1
h18_ACAGGGAGTATTTCGG-1	55978	6999	D.18h gastrula	DevSubset	ectoderm.embryonic	all.ectoderm.early.ect.1
h18_ACAGGGAGTGCCCAGT-1	1526	917	D.18h gastrula	DevSubset	ectoderm.embryonic	all.ectoderm.epith.1
h18_ACAGGGAGTTTACCAG-1	14886	4073	D.18h gastrula	DevSubset	ectoderm.embryonic	all.ectoderm.early.ect.1
h18_ACAGGGATCACCTCAC-1	26141	5640	D.18h gastrula	DevSubset	pharyngeal.ect	all.ectoderm.lip
h18_ACAGGGATCGGTAGAG-1	5830	2424	D.18h gastrula	DevSubset	ectoderm.embryonic	all.ectoderm.early.ect.1
h18_ACATCCCCACCGTGCA-1	10037	3511	D.18h gastrula	DevSubset	unchar.immune	unchar.immune.1.early.gastrula
h18_ACATCCCCAGAGTGAC-1	15650	4238	D.18h gastrula	DevSubset	unchar.immune	unchar.immune.1.early.gastrula
h18_ACATCCCGTGTTGCCG-1	3184	1532	D.18h gastrula	DevSubset	unchar.immune	unchar.immune.1.early.gastrula
h18_ACATCCCTCCAAGCCG-1	12287	3593	D.18h gastrula	DevSubset	unchar.immune	unchar.immune.1.early.gastrula
h18_ACATCGAAGGAGTATT-1	20879	4905	D.18h gastrula	DevSubset	pSC	pSC.PGC.NPC
h18_ACATCGACAGACCAGA-1	12781	3945	D.18h gastrula	DevSubset	ectoderm.embryonic	all.ectoderm.early.ect.1
h18_ACATCGAGTGTTCGAT-1	10006	3302	D.18h gastrula	DevSubset	ectoderm.embryonic	all.ectoderm.early.ect.1
h18_ACATCGAGTGTTGAGG-1	3554	1719	D.18h gastrula	DevSubset	ectoderm.embryonic	all.ectoderm.early.ect.1
h18_ACATCGAGTTATAGAG-1	10794	3898	D.18h gastrula	DevSubset	ectoderm.embryonic	all.ectoderm.early.ect.1
h18_ACATCGATCCAACCAA-1	6084	2414	D.18h gastrula	DevSubset	pSC	pSC.PGC.NPC
h18_ACATCGATCCATACAG-1	24977	5323	D.18h gastrula	DevSubset	mesendoderm.embryonic	all.gastrodermis.gastrula.1
h18_ACATCGATCGATTTCT-1	1266	884	D.18h gastrula	DevSubset	epithelia.ect	all.ectoderm.epith.1
h18_ACATGCAAGTGCTACT-1	17969	4673	D.18h gastrula	DevSubset	cnidocyte	cnidocyte.planula.spir
h18_ACATGCAAGTTGGAGC-1	8451	2945	D.18h gastrula	DevSubset	ectoderm.embryonic	all.ectoderm.apical organ
h18_ACATGCACAAAGGCGT-1	4746	2201	D.18h gastrula	DevSubset	pSC	pSC.PGC.NPC
h18_ACATGCAGTAGGCTCC-1	556	419	D.18h gastrula	DevSubset	epithelia.ect	all.ectoderm.epith.1
h18_ACATGCAGTTCGCGTG-1	49775	7106	D.18h gastrula	DevSubset	cnidocyte	cnidocyte.gast.1
h18_ACATGCAGTTTCACAG-1	6879	2364	D.18h gastrula	DevSubset	unchar.immune	unchar.immune.1.early.gastrula
h18_ACATGCATCCATAAGC-1	9400	2810	D.18h gastrula	DevSubset	gland.mucous	gland.mucous.2.dev
h18_ACATGCATCCGTGGGT-1	15127	4435	D.18h gastrula	DevSubset	ectoderm.embryonic	all.ectoderm.early.ect.1
h18_ACATTTCAGTACGAGC-1	1007	701	D.18h gastrula	DevSubset	epithelia.ect	all.ectoderm.epith.1
h18_ACATTTCCACACCGAC-1	2718	1376	D.18h gastrula	DevSubset	unchar.immune	unchar.immune.1.early.gastrula
h18_ACATTTCCAGAGGCAT-1	26637	5835	D.18h gastrula	DevSubset	ectoderm.embryonic	all.ectoderm.early.ect.1
h18_ACCAAACAGACGATAT-1	17800	4587	D.18h gastrula	DevSubset	pSC	pSC.PGC.NPC
h18_ACCAAACAGGACTTCT-1	25149	6113	D.18h gastrula	DevSubset	ectoderm.embryonic	all.ectoderm.early.ect.1
h18_ACCAAACCAAACGAGC-1	1331	877	D.18h gastrula	DevSubset	mesendoderm.embryonic	all.gastrodermis.gastrula.1
h18_ACCAAACCAATGCAAA-1	13187	4157	D.18h gastrula	DevSubset	ectoderm.embryonic	all.ectoderm.early.ect.1
h18_ACCAACACAAGGTCAG-1	10653	3469	D.18h gastrula	DevSubset	unchar.immune	unchar.immune.1.early.gastrula
h18_ACCAACAGTAGCTGTT-1	10995	3723	D.18h gastrula	DevSubset	ectoderm.embryonic	all.ectoderm.early.ect.1
h18_ACCAACAGTCTCAAGT-1	2493	1408	D.18h gastrula	DevSubset	epithelia.ect	all.ectoderm.early.ect.1
h18_ACCAACATCAACGCTA-1	18125	4733	D.18h gastrula	DevSubset	pSC	pSC.PGC.NPC
h18_ACCACAAAGAGTCACG-1	751	555	D.18h gastrula	DevSubset	unchar.immune	unchar.immune.1.early.gastrula
h18_ACCACAACAAATTAGG-1	50137	7833	D.18h gastrula	DevSubset	mesendoderm.embryonic	all.gastrodermis.gastrula.1
h18_ACCACAACACGACCTG-1	1557	1012	D.18h gastrula	DevSubset	epithelia.ect	all.ectoderm.early.ect.1
h18_ACCACAACATCGAACT-1	35913	6124	D.18h gastrula	DevSubset	ectoderm.embryonic	all.ectoderm.early.ect.1
h18_ACCACAAGTAGTCACT-1	496	391	D.18h gastrula	DevSubset	unchar.immune	unchar.immune.1.early.gastrula
h18_ACCACAAGTGACTGTT-1	12144	3384	D.18h gastrula	DevSubset	ectoderm.embryonic	all.ectoderm.early.ect.1
h18_ACCATTTAGACGACGT-1	3816	1569	D.18h gastrula	DevSubset	cnidocyte	cnidocyte.gast.1
h18_ACCATTTAGGACAACC-1	15525	4062	D.18h gastrula	DevSubset	mesendoderm.embryonic	all.gastrodermis.gastrula.1
h18_ACCATTTAGGGTCTTT-1	1444	801	D.18h gastrula	DevSubset	cnidocyte	cnidocyte.gast.1
h18_ACCATTTCAGATTCGT-1	88695	8628	D.18h gastrula	DevSubset	ectoderm.embryonic	all.ectoderm.early.ect.1
h18_ACCATTTCAGGGCTTC-1	10997	2768	D.18h gastrula	DevSubset	cnidocyte	cnidocyte.early
h18_ACCATTTGTATACCCA-1	12923	3677	D.18h gastrula	DevSubset	ectoderm.embryonic	all.ectoderm.early.ect.1
h18_ACCATTTGTATGATCC-1	2578	1450	D.18h gastrula	DevSubset	mesendoderm.embryonic	all.gastrodermis.gastrula.1
h18_ACCATTTGTGGAATGC-1	745	534	D.18h gastrula	DevSubset	unchar.immune	unchar.immune.1.early.gastrula
h18_ACCATTTTCACTGTTT-1	12756	3356	D.18h gastrula	DevSubset	gland.mucous	gland.mucous.2.dev
h18_ACCCAAACACAAGGTG-1	1242	834	D.18h gastrula	DevSubset	epithelia.ect	all.ectoderm.epith.1
h18_ACCCAAACATCGCTAA-1	1859	1033	D.18h gastrula	DevSubset	unchar.immune	unchar.immune.1.early.gastrula
h18_ACCCAAAGTACCAATC-1	3419	1669	D.18h gastrula	DevSubset	unchar.immune	unchar.immune.1.early.gastrula
h18_ACCCAAAGTCTACTGA-1	934	696	D.18h gastrula	DevSubset	epithelia.ect	all.ectoderm.epith.1
h18_ACCCAAAGTGAACTAA-1	12345	3955	D.18h gastrula	DevSubset	ectoderm.embryonic	all.ectoderm.early.ect.1
h18_ACCCAAAGTGGTAACG-1	6218	2829	D.18h gastrula	DevSubset	ectoderm.embryonic	all.ectoderm.early.ect.1
h18_ACCCTCAAGCTTCATG-1	859	633	D.18h gastrula	DevSubset	epithelia.ect	all.ectoderm.epith.1
h18_ACCCTCAAGTTTGGCT-1	6946	2449	D.18h gastrula	DevSubset	unchar.immune	unchar.immune.1.early.gastrula
h18_ACCCTCAGTAGGCTCC-1	7693	2729	D.18h gastrula	DevSubset	pSC	pSC.PGC.NPC
h18_ACCCTCAGTGAACCGA-1	24894	5725	D.18h gastrula	DevSubset	mesendoderm.embryonic	all.gastrodermis.gastrula.1
h18_ACCCTCATCAGGACGA-1	559	440	D.18h gastrula	DevSubset	epithelia.ect	all.ectoderm.epith.1
h18_ACCCTCATCCGAGCTG-1	19789	4011	D.18h gastrula	DevSubset	cnidocyte	cnidocyte.gast.1
h18_ACCCTCATCTCGGCTT-1	3209	1487	D.18h gastrula	DevSubset	ectoderm.embryonic	all.ectoderm.early.ect.1
h18_ACCCTTGAGAAGTCTA-1	6620	2536	D.18h gastrula	DevSubset	ectoderm.embryonic	all.ectoderm.early.ect.1
h18_ACCCTTGAGGGTACGT-1	11669	3815	D.18h gastrula	DevSubset	mesendoderm.embryonic	all.gastrodermis.gastrula.1
h18_ACCCTTGAGGGTCAAC-1	8996	3454	D.18h gastrula	DevSubset	ectoderm.embryonic	all.ectoderm.early.ect.1
h18_ACCCTTGCAGCTGTAT-1	1288	877	D.18h gastrula	DevSubset	epithelia.ect	all.ectoderm.epith.1
h18_ACCCTTGGTGAGTTGG-1	1101	752	D.18h gastrula	DevSubset	epithelia.ect	all.ectoderm.epith.1
h18_ACCCTTGGTTTGAAAG-1	20966	4711	D.18h gastrula	DevSubset	mesendoderm.embryonic	all.gastrodermis.gastrula.1
h18_ACCCTTGTCTGACCCT-1	1633	1072	D.18h gastrula	DevSubset	epithelia.ect	all.ectoderm.epith.1
h18_ACCGTTCAGCAGTACG-1	14793	4106	D.18h gastrula	DevSubset	ectoderm.embryonic	all.ectoderm.early.ect.1
h18_ACCGTTCAGTCGAATA-1	11225	3772	D.18h gastrula	DevSubset	ectoderm.embryonic	all.ectoderm.early.ect.1
h18_ACCGTTCCAATAGTAG-1	4949	2382	D.18h gastrula	DevSubset	ectoderm.embryonic	all.ectoderm.early.ect.1
h18_ACCGTTCCAGCAGATG-1	86622	8716	D.18h gastrula	DevSubset	ectoderm.embryonic	all.ectoderm.early.ect.1
h18_ACCGTTCCAGTTACCA-1	13059	4229	D.18h gastrula	DevSubset	ectoderm.embryonic	all.ectoderm.early.ect.1
h18_ACCGTTCGTCCGGCAT-1	1781	1069	D.18h gastrula	DevSubset	epithelia.ect	all.ectoderm.epith.1
h18_ACCGTTCTCGCTTTAT-1	4955	1766	D.18h gastrula	DevSubset	gland.mucous	gland.mucous.2.dev
h18_ACCGTTCTCTAGGCCG-1	723	521	D.18h gastrula	DevSubset	epithelia.ect	all.ectoderm.epith.1
h18_ACCGTTCTCTTTGCGC-1	1992	1167	D.18h gastrula	DevSubset	epithelia.ect	all.ectoderm.epith.1
h18_ACCTACCAGCCTTTGA-1	1761	1029	D.18h gastrula	DevSubset	epithelia.ect	all.ectoderm.early.ect.1
h18_ACCTACCAGCTAGAAT-1	4354	1981	D.18h gastrula	DevSubset	epithelia.ect	all.ectoderm.epith.1
h18_ACCTACCAGGGTAATT-1	8136	3008	D.18h gastrula	DevSubset	pSC	pSC.PGC.NPC
h18_ACCTACCGTTAGTTCG-1	3045	1554	D.18h gastrula	DevSubset	unchar.immune	unchar.immune.1.early.gastrula
h18_ACCTACCGTTATCTTC-1	5272	2295	D.18h gastrula	DevSubset	ectoderm.embryonic	all.ectoderm.early.ect.2
h18_ACCTACCTCATCACAG-1	1671	1008	D.18h gastrula	DevSubset	pSC	pSC.PGC.NPC
h18_ACCTACCTCCAATCCC-1	4190	1944	D.18h gastrula	DevSubset	pSC	pSC.PGC.NPC
h18_ACCTGAAAGCCTATCA-1	3715	1866	D.18h gastrula	DevSubset	epithelia.ect	all.ectoderm.early.ect.1
h18_ACCTGAAAGCTGACAG-1	14876	4052	D.18h gastrula	DevSubset	ectoderm.embryonic	all.ectoderm.early.ect.1
h18_ACCTGAACAATTCTCT-1	8005	2746	D.18h gastrula	DevSubset	pSC	pSC.PGC.NPC
h18_ACCTGAACACGCAAAG-1	1028	684	D.18h gastrula	DevSubset	unchar.immune	unchar.immune.1.early.gastrula
h18_ACCTGAACATACCAGT-1	16099	4524	D.18h gastrula	DevSubset	pharyngeal.ect	all.ectoderm.lip
h18_ACCTGAAGTAACGCGA-1	2093	1199	D.18h gastrula	DevSubset	epithelia.ect	all.ectoderm.epith.2
h18_ACCTGAAGTAGCTGTT-1	13332	4110	D.18h gastrula	DevSubset	ectoderm.embryonic	all.ectoderm.early.ect.1
h18_ACCTGAAGTCCACATA-1	12732	3954	D.18h gastrula	DevSubset	ectoderm.embryonic	all.ectoderm.early.ect.1
h18_ACCTGAATCAAAGACA-1	2651	1437	D.18h gastrula	DevSubset	epithelia.ect	all.ectoderm.early.ect.1
h18_ACCTGAATCACAAGGG-1	736	534	D.18h gastrula	DevSubset	unchar.immune	unchar.immune.1.early.gastrula
h18_ACCTGAATCGGACTGC-1	1070	761	D.18h gastrula	DevSubset	epithelia.ect	all.ectoderm.epith.1
h18_ACCTGTCAGATTCGAA-1	25773	5673	D.18h gastrula	DevSubset	ectoderm.embryonic	all.ectoderm.early.ect.1
h18_ACCTGTCAGGTTGCCC-1	8712	3085	D.18h gastrula	DevSubset	unchar.immune	unchar.immune.1.early.gastrula
h18_ACCTGTCCATCCGTTC-1	3243	1746	D.18h gastrula	DevSubset	ectoderm.embryonic	all.ectoderm.early.ect.1
h18_ACCTGTCCATTGCAAC-1	7129	2786	D.18h gastrula	DevSubset	ectoderm.embryonic	all.ectoderm.early.ect.1
h18_ACCTGTCTCAAATAGG-1	871	627	D.18h gastrula	DevSubset	cnidocyte	cnidocyte.gast.1
h18_ACCTGTCTCTCTATAC-1	7797	2648	D.18h gastrula	DevSubset	unchar.immune	unchar.immune.1.early.gastrula
h18_ACCTGTCTCTGAGCAT-1	12715	3829	D.18h gastrula	DevSubset	ectoderm.embryonic	all.ectoderm.early.ect.1
h18_ACCTGTCTCTGAGTCA-1	4606	1916	D.18h gastrula	DevSubset	gland.mucous	gland.mucous.2.dev
h18_ACGATCAAGCTTCGTA-1	3385	1670	D.18h gastrula	DevSubset	ectoderm.embryonic	all.ectoderm.early.ect.1
h18_ACGATCACACAAAGTA-1	13293	4011	D.18h gastrula	DevSubset	ectoderm.embryonic	all.ectoderm.early.ect.1
h18_ACGATCACAGCCCACA-1	20020	4887	D.18h gastrula	DevSubset	ectoderm.embryonic	all.ectoderm.early.ect.1
h18_ACGATCAGTCACTAGT-1	5589	2380	D.18h gastrula	DevSubset	unchar.immune	unchar.immune.1.early.gastrula
h18_ACGATCATCAGGACGA-1	12059	3792	D.18h gastrula	DevSubset	ectoderm.embryonic	all.ectoderm.early.ect.1
h18_ACGATGTAGGTTTGAA-1	596	484	D.18h gastrula	DevSubset	mesendoderm.embryonic	all.gastrodermis.gastrula.2
h18_ACGATGTAGTATAACG-1	10093	3126	D.18h gastrula	DevSubset	cnidocyte	cnidocyte.gast.1
h18_ACGATGTGTAAGGCTG-1	1208	793	D.18h gastrula	DevSubset	unchar.immune	unchar.immune.1.early.gastrula
h18_ACGATGTGTAGTCCTA-1	14003	4120	D.18h gastrula	DevSubset	ectoderm.embryonic	all.ectoderm.early.ect.1
h18_ACGATGTGTGTTCCTC-1	1015	756	D.18h gastrula	DevSubset	epithelia.ect	all.ectoderm.epith.1
h18_ACGATGTTCCTCTCTT-1	27144	5639	D.18h gastrula	DevSubset	ectoderm.embryonic	all.ectoderm.early.ect.1
h18_ACGATGTTCTGCGTCT-1	543	405	D.18h gastrula	DevSubset	epithelia.ect	all.ectoderm.epith.1
h18_ACGCACGAGCCGATCC-1	3665	1745	D.18h gastrula	DevSubset	ectoderm.embryonic	all.ectoderm.early.ect.1
h18_ACGCACGCAGCCGTCA-1	8092	3662	D.18h gastrula	DevSubset	ectoderm.embryonic	all.ectoderm.epith.1
h18_ACGCACGCAGTGGCTC-1	1346	989	D.18h gastrula	DevSubset	epithelia.ect	all.ectoderm.epith.1
h18_ACGCACGCATCGCCTT-1	23897	5453	D.18h gastrula	DevSubset	pSC	pSC.PGC.NPC
h18_ACGCACGTCTTGCAGA-1	986	657	D.18h gastrula	DevSubset	mesendoderm.embryonic	all.gastrodermis.gastrula.2
h18_ACGGAAGAGAATGTTG-1	2540	1381	D.18h gastrula	DevSubset	epithelia.ect	all.ectoderm.epith.1
h18_ACGGAAGAGAGGTCAC-1	10084	3366	D.18h gastrula	DevSubset	ectoderm.embryonic	all.ectoderm.early.ect.1
h18_ACGGAAGAGCCGATCC-1	1189	917	D.18h gastrula	DevSubset	mesendoderm.embryonic	all.gastrodermis.gastrula.2
h18_ACGGAAGAGGGTTGCA-1	579	411	D.18h gastrula	DevSubset	cnidocyte	cnidocyte.gast.1
h18_ACGGAAGCAACAACAA-1	22277	5016	D.18h gastrula	DevSubset	pSC	pSC.PGC.NPC
h18_ACGGAAGCAGAGGAAA-1	4601	2006	D.18h gastrula	DevSubset	pSC	pSC.PGC.NPC
h18_ACGGGTCAGCTCTTCC-1	24201	5409	D.18h gastrula	DevSubset	ectoderm.embryonic	all.ectoderm.early.ect.1
h18_ACGGGTCAGTATAACG-1	6692	2798	D.18h gastrula	DevSubset	ectoderm.embryonic	all.ectoderm.early.ect.1
h18_ACGGGTCCAAGTTCGT-1	1536	961	D.18h gastrula	DevSubset	epithelia.ect	all.ectoderm.epith.1
h18_ACGGGTCGTAAGCTCT-1	2541	1323	D.18h gastrula	DevSubset	ectoderm.embryonic	all.ectoderm.epith.1
h18_ACGGGTCGTGATTCTG-1	1155	763	D.18h gastrula	DevSubset	mesendoderm.embryonic	all.gastrodermis.gastrula.2
h18_ACGGGTCTCGCGTTTC-1	4370	2073	D.18h gastrula	DevSubset	pSC	pSC.PGC.NPC
h18_ACGGGTCTCGGTATGT-1	17585	4281	D.18h gastrula	DevSubset	unchar.immune	unchar.immune.1.early.gastrula
h18_ACGGGTCTCTCGTGAA-1	4559	1888	D.18h gastrula	DevSubset	epithelia.ect	all.ectoderm.early.ect.1
h18_ACGGTCGAGACTTCGT-1	21120	5243	D.18h gastrula	DevSubset	cnidocyte	cnidocyte.mature
h18_ACGGTCGAGGTACAGC-1	10335	3402	D.18h gastrula	DevSubset	ectoderm.embryonic	all.ectoderm.early.ect.1
h18_ACGGTCGCAGCTAACT-1	955	620	D.18h gastrula	DevSubset	unchar.immune	unchar.immune.1.early.gastrula
h18_ACGGTCGGTCGCTTGG-1	11929	2839	D.18h gastrula	DevSubset	cnidocyte	cnidocyte.gast.1
h18_ACGGTCGGTGGAATGC-1	11292	3513	D.18h gastrula	DevSubset	ectoderm.embryonic	all.ectoderm.early.ect.1
h18_ACGGTCGTCATCACCC-1	482	407	D.18h gastrula	DevSubset	epithelia.ect	all.ectoderm.epith.1
h18_ACGGTTAAGGAATTAC-1	3082	1593	D.18h gastrula	DevSubset	pSC	pSC.PGC.NPC
h18_ACGGTTACAAGACTGG-1	669	511	D.18h gastrula	DevSubset	epithelia.ect	all.ectoderm.epith.1
h18_ACGGTTACAGTTGTCA-1	4917	2127	D.18h gastrula	DevSubset	mesendoderm.embryonic	all.gastrodermis.gastrula.1
h18_ACGGTTAGTCGCATGC-1	11910	3917	D.18h gastrula	DevSubset	ectoderm.embryonic	all.ectoderm.early.ect.1
h18_ACGGTTAGTTGGAGAC-1	806	599	D.18h gastrula	DevSubset	epithelia.ect	all.ectoderm.early.ect.2b
h18_ACGGTTATCCTGGGTG-1	13412	4174	D.18h gastrula	DevSubset	ectoderm.embryonic	all.ectoderm.early.ect.1
h18_ACGGTTATCGTTCTGC-1	7171	2744	D.18h gastrula	DevSubset	ectoderm.embryonic	all.ectoderm.early.ect.1
h18_ACGGTTATCTAGACAC-1	6133	2411	D.18h gastrula	DevSubset	unchar.immune	unchar.immune.1.early.gastrula
h18_ACGGTTATCTCAGGCG-1	2006	1064	D.18h gastrula	DevSubset	epithelia.ect	all.ectoderm.epith.1
h18_ACGTAACAGTCTACCA-1	9338	3363	D.18h gastrula	DevSubset	ectoderm.embryonic	all.ectoderm.early.ect.1
h18_ACGTAACCAAAGACGC-1	834	562	D.18h gastrula	DevSubset	unchar.immune	unchar.immune.1.early.gastrula
h18_ACGTAACCATAATCCG-1	752	537	D.18h gastrula	DevSubset	epithelia.ect	all.ectoderm.epith.1
h18_ACGTAACGTAGCTGAG-1	3674	1797	D.18h gastrula	DevSubset	epithelia.ect	all.ectoderm.early.ect.1
h18_ACGTAACGTAGTGTGG-1	1599	994	D.18h gastrula	DevSubset	unchar.immune	unchar.immune.1.early.gastrula
h18_ACGTAACTCAAACGAA-1	4224	2078	D.18h gastrula	DevSubset	pharyngeal.ect	all.ectoderm.lip
h18_ACGTAACTCAAGTCGT-1	75907	8188	D.18h gastrula	DevSubset	ectoderm.embryonic	all.ectoderm.early.ect.1
h18_ACGTAACTCCAACACA-1	3660	1809	D.18h gastrula	DevSubset	pSC	pSC.PGC.NPC
h18_ACGTAACTCCCATGGG-1	14612	3988	D.18h gastrula	DevSubset	ectoderm.embryonic	all.ectoderm.early.ect.1
h18_ACGTAACTCTGACAGT-1	5686	2449	D.18h gastrula	DevSubset	ectoderm.embryonic	all.ectoderm.early.ect.1
h18_ACGTACAAGAATAACC-1	479	387	D.18h gastrula	DevSubset	epithelia.ect	all.ectoderm.epith.1
h18_ACGTACAAGAGTTGAT-1	1201	880	D.18h gastrula	DevSubset	mesendoderm.embryonic	all.gastrodermis.gastrula.1
h18_ACGTACAAGCGCCTTG-1	7758	3167	D.18h gastrula	DevSubset	ectoderm.embryonic	all.ectoderm.early.ect.1
h18_ACGTACACAGTAACAA-1	9893	3479	D.18h gastrula	DevSubset	ectoderm.embryonic	all.ectoderm.early.ect.1
h18_ACGTACAGTAACTTCG-1	496	376	D.18h gastrula	DevSubset	epithelia.ect	all.ectoderm.epith.1
h18_ACGTACATCGCTACAA-1	14822	4092	D.18h gastrula	DevSubset	pharyngeal.ect	all.ectoderm.pharyng.
h18_ACGTAGTCATATGCGT-1	5695	2430	D.18h gastrula	DevSubset	ectoderm.embryonic	all.ectoderm.early.ect.1
h18_ACGTAGTGTATCCTCC-1	618	496	D.18h gastrula	DevSubset	epithelia.ect	all.ectoderm.epith.1
h18_ACGTCCTAGAGAGTGA-1	753	559	D.18h gastrula	DevSubset	cnidocyte	cnidocyte.gast.1
h18_ACGTCCTCAAAGACGC-1	1338	953	D.18h gastrula	DevSubset	epithelia.ect	all.ectoderm.epith.1
h18_ACGTCCTCAATCTAGC-1	664	509	D.18h gastrula	DevSubset	epithelia.ect	all.ectoderm.epith.1
h18_ACGTCCTTCAGCGGAA-1	9239	3557	D.18h gastrula	DevSubset	ectoderm.embryonic	all.ectoderm.early.ect.1
h18_ACGTCCTTCCATCGTC-1	26156	5694	D.18h gastrula	DevSubset	mesendoderm.embryonic	all.gastrodermis.gastrula.1
h18_ACGTCCTTCTGACCCT-1	7468	2832	D.18h gastrula	DevSubset	pSC	pSC.PGC.NPC
h18_ACGTTCCAGAAGCGAA-1	6548	2761	D.18h gastrula	DevSubset	ectoderm.embryonic	all.ectoderm.early.ect.1
h18_ACGTTCCAGGAGTCTG-1	1433	934	D.18h gastrula	DevSubset	epithelia.ect	all.ectoderm.epith.1
h18_ACGTTCCCAAGTGATA-1	14036	3799	D.18h gastrula	DevSubset	ectoderm.embryonic	all.ectoderm.early.ect.1
h18_ACGTTCCCACGTAGTT-1	8420	3252	D.18h gastrula	DevSubset	ectoderm.embryonic	all.ectoderm.early.ect.1
h18_ACGTTCCCAGCTACCG-1	975	648	D.18h gastrula	DevSubset	unchar.immune	unchar.immune.4.mature
h18_ACGTTCCTCTATCGCC-1	30998	5983	D.18h gastrula	DevSubset	mesendoderm.embryonic	all.gastrodermis.gastrula.1
h18_ACTACGAAGGCCGCTT-1	804	580	D.18h gastrula	DevSubset	epithelia.ect	all.ectoderm.epith.1
h18_ACTACGACAAGACGGT-1	865	627	D.18h gastrula	DevSubset	mesendoderm.embryonic	all.gastrodermis.gastrula.2
h18_ACTACGACACCGCTGA-1	476	386	D.18h gastrula	DevSubset	mesendoderm.embryonic	all.gastrodermis.gastrula.2
h18_ACTACGACAGCCTTCT-1	4632	1965	D.18h gastrula	DevSubset	cnidocyte	cnidocyte.gast.1
h18_ACTACGATCCACGAAT-1	4623	2218	D.18h gastrula	DevSubset	unchar.immune	unchar.immune.1.early.gastrula
h18_ACTACGATCCCGAAAT-1	17248	4284	D.18h gastrula	DevSubset	pSC	pSC.PGC.NPC
h18_ACTATCTAGTTTGTCG-1	18100	4680	D.18h gastrula	DevSubset	gland.mucous	gland.mucous.2.dev
h18_ACTATCTGTCCTCATC-1	16192	4527	D.18h gastrula	DevSubset	ectoderm.embryonic	all.ectoderm.early.ect.1
h18_ACTATCTTCGACCTAA-1	3675	1737	D.18h gastrula	DevSubset	ectoderm.embryonic	all.ectoderm.early.ect.1
h18_ACTATCTTCTTACGTT-1	16416	4609	D.18h gastrula	DevSubset	pSC	pSC.PGC.NPC
h18_ACTATGGAGCCATTGT-1	767	583	D.18h gastrula	DevSubset	epithelia.ect	all.ectoderm.epith.1
h18_ACTATGGAGGACAACC-1	1808	1097	D.18h gastrula	DevSubset	epithelia.ect	all.ectoderm.epith.1
h18_ACTATGGCAGAACTTC-1	5533	2474	D.18h gastrula	DevSubset	unchar.immune	unchar.immune.1.early.gastrula
h18_ACTATGGGTAGTTAGA-1	3843	1839	D.18h gastrula	DevSubset	ectoderm.embryonic	all.ectoderm.early.ect.2
h18_ACTATGGTCCCTTGGT-1	1547	950	D.18h gastrula	DevSubset	unchar.immune	unchar.immune.1.early.gastrula
h18_ACTATGGTCGGATACT-1	4261	1939	D.18h gastrula	DevSubset	unchar.immune	unchar.immune.1.early.gastrula
h18_ACTATGGTCGTTGTGA-1	7681	2959	D.18h gastrula	DevSubset	ectoderm.embryonic	all.ectoderm.early.ect.1
h18_ACTATTCAGAATGTTG-1	12636	3570	D.18h gastrula	DevSubset	pSC	pSC.PGC.NPC
h18_ACTATTCCAATTTCTC-1	958	702	D.18h gastrula	DevSubset	epithelia.ect	all.ectoderm.epith.1
h18_ACTATTCCAGACAAGC-1	16635	4553	D.18h gastrula	DevSubset	pharyngeal.ect	all.ectoderm.lip
h18_ACTATTCTCCATACTT-1	800	626	D.18h gastrula	DevSubset	mesendoderm.embryonic	all.gastrodermis.gastrula.2
h18_ACTATTCTCGATTTCT-1	1174	806	D.18h gastrula	DevSubset	epithelia.ect	all.ectoderm.epith.1
h18_ACTATTCTCTGTACAG-1	2398	1262	D.18h gastrula	DevSubset	unchar.immune	unchar.immune.1.early.gastrula
h18_ACTATTCTCTTCTGTA-1	17817	3991	D.18h gastrula	DevSubset	gland.mucous	gland.mucous.2.dev
h18_ACTCCCAGTAGGTTTC-1	4192	2049	D.18h gastrula	DevSubset	unchar.immune	unchar.immune.1.early.gastrula
h18_ACTCCCATCAAGCTGT-1	20587	4870	D.18h gastrula	DevSubset	mesendoderm.embryonic	all.gastrodermis.gastrula.1
h18_ACTCCCATCGAACGGA-1	10403	3302	D.18h gastrula	DevSubset	pSC	pSC.PGC.NPC
h18_ACTCCCATCGTGGTAT-1	4017	1784	D.18h gastrula	DevSubset	pSC	pSC.PGC.NPC
h18_ACTCTCGAGACTTGTC-1	10719	3651	D.18h gastrula	DevSubset	ectoderm.embryonic	all.ectoderm.early.ect.1
h18_ACTCTCGAGCGAGTCA-1	2697	1452	D.18h gastrula	DevSubset	epithelia.ect	all.ectoderm.early.ect.1
h18_ACTCTCGAGTAGTCTC-1	14700	4167	D.18h gastrula	DevSubset	ectoderm.embryonic	all.ectoderm.early.ect.1
h18_ACTGATGAGCCAAGTG-1	20258	5041	D.18h gastrula	DevSubset	ectoderm.embryonic	all.ectoderm.early.ect.1
h18_ACTGATGAGCGGTAAC-1	688	511	D.18h gastrula	DevSubset	unchar.immune	unchar.immune.1.early.gastrula
h18_ACTGATGAGGAACGCT-1	14881	4374	D.18h gastrula	DevSubset	ectoderm.embryonic	all.ectoderm.early.ect.1
h18_ACTGATGAGGCCTTCG-1	1627	1040	D.18h gastrula	DevSubset	epithelia.ect	all.ectoderm.epith.1
h18_ACTGATGGTTGGGACA-1	1590	1000	D.18h gastrula	DevSubset	pSC	pSC.PGC.NPC
h18_ACTGATGTCGACATTG-1	16506	4681	D.18h gastrula	DevSubset	ectoderm.embryonic	all.ectoderm.early.ect.1
h18_ACTGATGTCGCGATCG-1	9451	3033	D.18h gastrula	DevSubset	pSC	pSC.PGC.NPC
h18_ACTGATGTCGGATTAC-1	20733	5138	D.18h gastrula	DevSubset	mesendoderm.embryonic	all.gastrodermis.gastrula.1
h18_ACTGATGTCTCGGCTT-1	7985	2937	D.18h gastrula	DevSubset	ectoderm.embryonic	all.ectoderm.early.ect.2
h18_ACTGCAACAAGACGAC-1	1512	953	D.18h gastrula	DevSubset	epithelia.ect	all.ectoderm.epith.1
h18_ACTGCAACAATTAGGA-1	6433	2571	D.18h gastrula	DevSubset	ectoderm.embryonic	all.ectoderm.early.ect.1
h18_ACTGCAACATGGACAG-1	473	387	D.18h gastrula	DevSubset	epithelia.ect	all.ectoderm.epith.1
h18_ACTGCAATCCACGAAT-1	6745	2327	D.18h gastrula	DevSubset	ectoderm.embryonic	all.ectoderm.early.ect.2b
h18_ACTGTCCAGCGTCAAG-1	3661	1596	D.18h gastrula	DevSubset	unchar.immune	unchar.immune.1.early.gastrula
h18_ACTGTCCGTCTCGGAC-1	1219	815	D.18h gastrula	DevSubset	mesendoderm.embryonic	all.gastrodermis.gastrula.2
h18_ACTGTCCGTTGGGTTT-1	4978	2058	D.18h gastrula	DevSubset	epithelia.ect	all.ectoderm.early.ect.1
h18_ACTGTCCGTTGGTACT-1	13809	4127	D.18h gastrula	DevSubset	ectoderm.embryonic	all.ectoderm.early.ect.1
h18_ACTGTGAAGCAATAAC-1	892	616	D.18h gastrula	DevSubset	mesendoderm.embryonic	all.gastrodermis.gastrula.2
h18_ACTGTGAAGTGGATAT-1	6228	2592	D.18h gastrula	DevSubset	cnidocyte	cnidocyte.spirocyte.maturing
h18_ACTGTGAGTGCGGTAA-1	7672	2869	D.18h gastrula	DevSubset	ectoderm.embryonic	all.ectoderm.early.ect.1
h18_ACTGTGAGTGTAACGG-1	3542	1741	D.18h gastrula	DevSubset	ectoderm.embryonic	all.ectoderm.early.ect.1
h18_ACTTAGGAGACAACAT-1	2383	1332	D.18h gastrula	DevSubset	ectoderm.embryonic	all.ectoderm.epith.1
h18_ACTTAGGCACATACGT-1	1351	911	D.18h gastrula	DevSubset	epithelia.ect	all.ectoderm.epith.1
h18_ACTTAGGCACCATTCC-1	682	559	D.18h gastrula	DevSubset	epithelia.ect	all.ectoderm.epith.1
h18_ACTTAGGCAGAGCTAG-1	411	354	D.18h gastrula	DevSubset	epithelia.ect	all.ectoderm.epith.1
h18_ACTTAGGTCGAACACT-1	604	451	D.18h gastrula	DevSubset	unchar.immune	unchar.immune.1.early.gastrula
h18_ACTTAGGTCGAAGTGG-1	17365	4777	D.18h gastrula	DevSubset	ectoderm.embryonic	all.ectoderm.early.ect.1
h18_ACTTAGGTCGTGTGAT-1	1983	1051	D.18h gastrula	DevSubset	unchar.immune	unchar.immune.1.early.gastrula
h18_ACTTATCCAGAGTTGG-1	15211	4308	D.18h gastrula	DevSubset	ectoderm.embryonic	all.ectoderm.early.ect.1
h18_ACTTATCGTTGGGCCT-1	2145	1173	D.18h gastrula	DevSubset	ectoderm.embryonic	all.ectoderm.epith.1
h18_ACTTATCTCCCTGGTT-1	15138	4003	D.18h gastrula	DevSubset	ectoderm.embryonic	all.ectoderm.early.ect.1
h18_ACTTCCGAGAGGCCAT-1	670	505	D.18h gastrula	DevSubset	unchar.immune	unchar.immune.1.early.gastrula
h18_ACTTCCGTCGAGAGAC-1	3358	1584	D.18h gastrula	DevSubset	unchar.immune	unchar.immune.1.early.gastrula
h18_ACTTCGCAGGGTACGT-1	5156	1813	D.18h gastrula	DevSubset	ectoderm.embryonic	all.ectoderm.early.ect.1
h18_ACTTCGCGTCTAACGT-1	8982	3004	D.18h gastrula	DevSubset	ectoderm.embryonic	all.ectoderm.early.ect.2
h18_ACTTCGCGTTACCTGA-1	533	426	D.18h gastrula	DevSubset	epithelia.ect	all.ectoderm.epith.1
h18_ACTTCGCGTTCGTGCG-1	10702	3431	D.18h gastrula	DevSubset	ectoderm.embryonic	all.ectoderm.early.ect.1
h18_ACTTTCAAGCCATCCG-1	9418	2973	D.18h gastrula	DevSubset	pharyngeal.ect	all.ectoderm.lip
h18_ACTTTCAAGGTGGTTG-1	11481	3763	D.18h gastrula	DevSubset	pharyngeal.ect	all.ectoderm.pharyng.
h18_ACTTTCACAGTGACCC-1	10249	2985	D.18h gastrula	DevSubset	gland.mucous	gland.mucous.2.dev
h18_ACTTTCACATGTCTAG-1	8693	2933	D.18h gastrula	DevSubset	ectoderm.embryonic	all.ectoderm.early.ect.1
h18_ACTTTCATCCACCTGT-1	20787	4992	D.18h gastrula	DevSubset	cnidocyte	cnidocyte.pSC
h18_ACTTTGTAGAAGTGTT-1	12388	3702	D.18h gastrula	DevSubset	unchar.immune	unchar.immune.1.early.gastrula
h18_ACTTTGTAGCGCTTCG-1	2742	1427	D.18h gastrula	DevSubset	epithelia.ect	all.ectoderm.epith.1
h18_ACTTTGTCACCCTTAC-1	2882	1603	D.18h gastrula	DevSubset	unchar.immune	unchar.immune.1.early.gastrula
h18_ACTTTGTGTTTCGTAG-1	20117	4976	D.18h gastrula	DevSubset	ectoderm.embryonic	all.ectoderm.early.ect.1
h18_ACTTTGTTCTTGGGCG-1	2110	1253	D.18h gastrula	DevSubset	mesendoderm.embryonic	all.gastrodermis.gastrula.1
h18_AGAAATGAGATGACAT-1	10158	3518	D.18h gastrula	DevSubset	ectoderm.embryonic	all.ectoderm.early.ect.1
h18_AGAAATGAGATTGCGG-1	7012	2598	D.18h gastrula	DevSubset	unchar.immune	unchar.immune.1.early.gastrula
h18_AGAAATGCAATCTGCA-1	7859	3018	D.18h gastrula	DevSubset	unchar.immune	unchar.immune.1.early.gastrula
h18_AGAAATGCACGTGAGA-1	8305	2839	D.18h gastrula	DevSubset	ectoderm.embryonic	all.ectoderm.early.ect.1
h18_AGAAATGCAGCTACCG-1	36288	6228	D.18h gastrula	DevSubset	cnidocyte	cnidocyte.early
h18_AGAAATGCAGTGGCTC-1	21108	4783	D.18h gastrula	DevSubset	cnidocyte	cnidocyte.gast.1
h18_AGAAATGGTCGTGCCA-1	1190	773	D.18h gastrula	DevSubset	epithelia.ect	all.ectoderm.epith.1
h18_AGAAATGGTTTACGTG-1	72918	8196	D.18h gastrula	DevSubset	ectoderm.embryonic	all.ectoderm.early.ect.1
h18_AGAACAACACTGCATA-1	11525	3540	D.18h gastrula	DevSubset	mesendoderm.embryonic	all.gastrodermis.gastrula.1
h18_AGAACAAGTGTACAGG-1	882	621	D.18h gastrula	DevSubset	epithelia.ect	all.ectoderm.epith.1
h18_AGAACAATCTCGGGAC-1	16512	4707	D.18h gastrula	DevSubset	ectoderm.embryonic	all.ectoderm.early.ect.1
h18_AGAACCTAGAGTGTTA-1	7596	2556	D.18h gastrula	DevSubset	unchar.immune	unchar.immune.1.early.gastrula
h18_AGAACCTCACGCACCA-1	463	366	D.18h gastrula	DevSubset	mesendoderm.embryonic	all.gastrodermis.gastrula.2
h18_AGAACCTCACTGATTG-1	8246	3139	D.18h gastrula	DevSubset	ectoderm.embryonic	all.ectoderm.early.ect.1
h18_AGAACCTGTGGTCCCA-1	2553	1390	D.18h gastrula	DevSubset	mesendoderm.embryonic	all.gastrodermis.gastrula.2
h18_AGAACCTGTTCCGCAG-1	2332	1347	D.18h gastrula	DevSubset	mesendoderm.embryonic	all.gastrodermis.gastrula.1
h18_AGAACCTTCCCTTTGG-1	7590	2544	D.18h gastrula	DevSubset	unchar.immune	unchar.immune.2.mid.gastrula
h18_AGAAGCGAGGTCATTC-1	4197	1919	D.18h gastrula	DevSubset	pSC	pSC.PGC.NPC
h18_AGAAGCGGTATAGGAT-1	30713	5634	D.18h gastrula	DevSubset	ectoderm.embryonic	all.ectoderm.early.ect.1
h18_AGAAGCGGTGTGTGGA-1	843	675	D.18h gastrula	DevSubset	epithelia.ect	all.ectoderm.epith.1
h18_AGAAGCGTCTGAGAGG-1	1186	795	D.18h gastrula	DevSubset	epithelia.ect	all.ectoderm.epith.1
h18_AGAAGTAAGAATCGCG-1	768	599	D.18h gastrula	DevSubset	epithelia.ect	all.ectoderm.epith.1
h18_AGAAGTAAGACTTCGT-1	15800	4163	D.18h gastrula	DevSubset	pSC	pSC.PGC.NPC
h18_AGAAGTAAGGTCGTCC-1	8114	2476	D.18h gastrula	DevSubset	cnidocyte	cnidocyte.gast.1
h18_AGAAGTAAGTTATGGA-1	4775	2124	D.18h gastrula	DevSubset	unchar.immune	unchar.immune.1.early.gastrula
h18_AGAAGTACACAACGTT-1	9514	3564	D.18h gastrula	DevSubset	ectoderm.embryonic	all.ectoderm.early.ect.1
h18_AGAAGTACACCTAAAC-1	1884	1074	D.18h gastrula	DevSubset	ectoderm.embryonic	all.ectoderm.epith.1
h18_AGAAGTAGTCCAGCAC-1	3831	1955	D.18h gastrula	DevSubset	ectoderm.embryonic	all.ectoderm.early.ect.1
h18_AGAAGTAGTGGCATCC-1	13434	3887	D.18h gastrula	DevSubset	ectoderm.embryonic	all.ectoderm.early.ect.1
h18_AGAAGTATCTCGTCGT-1	11236	3416	D.18h gastrula	DevSubset	pharyngeal.ect	all.ectoderm.epith.3
h18_AGACAAAAGGATTCCT-1	6218	2424	D.18h gastrula	DevSubset	ectoderm.embryonic	all.ectoderm.early.ect.1
h18_AGACAAAAGTGATAGT-1	11734	3552	D.18h gastrula	DevSubset	mesendoderm.embryonic	all.gastrodermis.gastrula.1
h18_AGACAAAAGTTTCAGC-1	1507	952	D.18h gastrula	DevSubset	epithelia.ect	all.ectoderm.epith.1
h18_AGACAAATCATACGGT-1	24718	5839	D.18h gastrula	DevSubset	ectoderm.embryonic	all.ectoderm.early.ect.1
h18_AGACAAATCGCTGACG-1	646	483	D.18h gastrula	DevSubset	epithelia.ect	all.ectoderm.epith.1
h18_AGACAAATCGCTTGCT-1	5221	2493	D.18h gastrula	DevSubset	ectoderm.embryonic	all.ectoderm.early.ect.2
h18_AGACACTCAACAGCCC-1	9562	3088	D.18h gastrula	DevSubset	unchar.immune	unchar.immune.1.early.gastrula
h18_AGACACTTCCATGCAA-1	36216	6290	D.18h gastrula	DevSubset	mesendoderm.embryonic	all.gastrodermis.gastrula.1
h18_AGACACTTCTGAGCAT-1	2204	1312	D.18h gastrula	DevSubset	ectoderm.embryonic	all.ectoderm.early.ect.1
h18_AGACAGGAGGACAAGA-1	21712	5223	D.18h gastrula	DevSubset	ectoderm.embryonic	all.ectoderm.early.ect.1
h18_AGACAGGAGGATTCAA-1	5314	2219	D.18h gastrula	DevSubset	ectoderm.embryonic	all.ectoderm.early.ect.1
h18_AGACAGGCACAATGTC-1	667	530	D.18h gastrula	DevSubset	epithelia.ect	all.ectoderm.epith.1
h18_AGACAGGCACACGGAA-1	17601	4618	D.18h gastrula	DevSubset	pharyngeal.ect	all.ectoderm.lip
h18_AGACAGGCAGTATACC-1	8755	2794	D.18h gastrula	DevSubset	ectoderm.embryonic	all.ectoderm.apical organ
h18_AGACAGGTCCCTCTTT-1	3320	1508	D.18h gastrula	DevSubset	cnidocyte	cnidocyte.gast.1
h18_AGACAGGTCTTACCAT-1	480	371	D.18h gastrula	DevSubset	unchar.immune	unchar.immune.1.early.gastrula
h18_AGACCATAGGGTAATT-1	46693	7016	D.18h gastrula	DevSubset	ectoderm.embryonic	all.ectoderm.early.ect.1
h18_AGACCATCAGGAGACT-1	8860	3149	D.18h gastrula	DevSubset	ectoderm.embryonic	all.ectoderm.early.ect.1
h18_AGACCATGTTTCGACA-1	5867	2314	D.18h gastrula	DevSubset	pharyngeal.ect	all.ectoderm.lip
h18_AGACCCGAGCCTTTGA-1	6200	2561	D.18h gastrula	DevSubset	ectoderm.embryonic	all.ectoderm.early.ect.1
h18_AGACCCGGTTTCCAAG-1	1300	932	D.18h gastrula	DevSubset	epithelia.ect	all.ectoderm.epith.1
h18_AGACTCACAAGAGTGC-1	676	499	D.18h gastrula	DevSubset	epithelia.ect	all.ectoderm.epith.1
h18_AGACTCACAGTTGCGC-1	5840	2342	D.18h gastrula	DevSubset	mesendoderm.embryonic	all.gastrodermis.gastrula.1
h18_AGACTCAGTGACAACG-1	2782	1220	D.18h gastrula	DevSubset	unchar.immune	unchar.immune.1.early.gastrula
h18_AGACTCAGTTGACTAC-1	3023	1588	D.18h gastrula	DevSubset	ectoderm.embryonic	all.ectoderm.early.ect.1
h18_AGACTCATCGTAGTGT-1	50899	7622	D.18h gastrula	DevSubset	ectoderm.embryonic	all.ectoderm.early.ect.1
h18_AGACTCATCTATTCGT-1	19280	4670	D.18h gastrula	DevSubset	mesendoderm.embryonic	all.gastrodermis.gastrula.1
h18_AGAGAATAGAGTGGCT-1	1215	804	D.18h gastrula	DevSubset	epithelia.ect	all.ectoderm.epith.1
h18_AGAGAATAGTACAGAT-1	2097	1166	D.18h gastrula	DevSubset	unchar.immune	unchar.immune.1.early.gastrula
h18_AGAGAATCACCGCTAG-1	6189	2380	D.18h gastrula	DevSubset	unchar.immune	unchar.immune.1.early.gastrula
h18_AGAGAATTCACTGAAC-1	907	664	D.18h gastrula	DevSubset	epithelia.ect	all.ectoderm.epith.1
h18_AGAGAATTCGGTGTTA-1	948	734	D.18h gastrula	DevSubset	epithelia.ect	all.ectoderm.epith.1
h18_AGAGAATTCTCGCCTA-1	22083	5140	D.18h gastrula	DevSubset	mesendoderm.embryonic	all.gastrodermis.gastrula.1
h18_AGAGAGCCAATGCAGG-1	12104	3887	D.18h gastrula	DevSubset	unchar.immune	unchar.immune.1.early.gastrula
h18_AGAGAGCCACCCTATC-1	6847	2665	D.18h gastrula	DevSubset	ectoderm.embryonic	all.ectoderm.early.ect.1
h18_AGAGAGCGTACCCGCA-1	9291	3127	D.18h gastrula	DevSubset	unchar.immune	unchar.immune.1.early.gastrula
h18_AGAGAGCTCTGTGTGA-1	6991	2682	D.18h gastrula	DevSubset	ectoderm.embryonic	all.ectoderm.early.ect.2
h18_AGAGCAGCAACGATCT-1	3843	1684	D.18h gastrula	DevSubset	gland.mucous	gland.mucous.2.dev
h18_AGAGCAGCAGGGTCTC-1	643	510	D.18h gastrula	DevSubset	pSC	pSC.PGC.NPC
h18_AGAGCAGCATAGTCGT-1	1255	778	D.18h gastrula	DevSubset	epithelia.ect	all.ectoderm.epith.1
h18_AGAGCAGGTGCATTAC-1	11971	3686	D.18h gastrula	DevSubset	ectoderm.embryonic	all.ectoderm.early.ect.1
h18_AGAGCAGTCAGCATTG-1	6095	2317	D.18h gastrula	DevSubset	unchar.immune	unchar.immune.1.early.gastrula
h18_AGAGCCCAGCTAAATG-1	1052	681	D.18h gastrula	DevSubset	unchar.immune	unchar.immune.1.early.gastrula
h18_AGAGCCCCAGTTCACA-1	10362	3507	D.18h gastrula	DevSubset	ectoderm.embryonic	all.ectoderm.early.ect.1
h18_AGAGCCCGTGGCAACA-1	1602	1044	D.18h gastrula	DevSubset	epithelia.ect	all.ectoderm.epith.1
h18_AGAGCCCGTGTCCCTT-1	2906	1424	D.18h gastrula	DevSubset	unchar.immune	unchar.immune.1.early.gastrula
h18_AGAGCCCGTGTCCTAA-1	1251	780	D.18h gastrula	DevSubset	epithelia.ect	all.ectoderm.early.ect.1
h18_AGAGCCCTCTGTCCGT-1	13790	4285	D.18h gastrula	DevSubset	pharyngeal.ect	all.ectoderm.early.ect.1
h18_AGATAGAAGGCCTGCT-1	10690	3851	D.18h gastrula	DevSubset	unchar.immune	unchar.immune.2.mid.gastrula
h18_AGATAGAGTGTTCCAA-1	1426	941	D.18h gastrula	DevSubset	mesendoderm.embryonic	all.gastrodermis.gastrula.2
h18_AGATCCACACTGAATC-1	18299	4108	D.18h gastrula	DevSubset	cnidocyte	cnidocyte.gast.1
h18_AGATCCAGTACCGGCT-1	2991	1621	D.18h gastrula	DevSubset	ectoderm.embryonic	all.ectoderm.lip
h18_AGATCCAGTTGGTGTT-1	1454	890	D.18h gastrula	DevSubset	epithelia.ect	all.ectoderm.epith.1
h18_AGATCCATCATTACCT-1	9197	3141	D.18h gastrula	DevSubset	ectoderm.embryonic	all.ectoderm.early.ect.1
h18_AGATCCATCTAGGCAT-1	2184	1114	D.18h gastrula	DevSubset	unchar.immune	unchar.immune.1.early.gastrula
h18_AGATCCATCTAGTGTG-1	2505	1283	D.18h gastrula	DevSubset	pSC	pSC.PGC.NPC
h18_AGATCCATCTTCTTCC-1	7944	2625	D.18h gastrula	DevSubset	ectoderm.embryonic	all.ectoderm.early.ect.1
h18_AGATCGTAGTTTCTTC-1	3665	1810	D.18h gastrula	DevSubset	ectoderm.embryonic	all.ectoderm.early.ect.1
h18_AGATCGTCACTGCATA-1	10776	3347	D.18h gastrula	DevSubset	pSC	pSC.PGC.NPC
h18_AGATCGTCAGACCAGA-1	22290	5077	D.18h gastrula	DevSubset	pharyngeal.ect	all.ectoderm.lip
h18_AGATCGTGTATTCCGA-1	16379	4475	D.18h gastrula	DevSubset	ectoderm.embryonic	all.ectoderm.early.ect.1
h18_AGATGAAAGAGAGGTA-1	844	602	D.18h gastrula	DevSubset	unchar.immune	unchar.immune.1.early.gastrula
h18_AGATGAAAGATAGCTA-1	4515	2125	D.18h gastrula	DevSubset	pharyngeal.ect	all.ectoderm.pharyng.
h18_AGATGAAAGGTGGCTA-1	2667	1373	D.18h gastrula	DevSubset	unchar.immune	unchar.immune.1.early.gastrula
h18_AGATGAACAGTCAACT-1	9051	3323	D.18h gastrula	DevSubset	ectoderm.embryonic	all.ectoderm.early.ect.1
h18_AGATGAAGTACAGTAA-1	1523	935	D.18h gastrula	DevSubset	mesendoderm.embryonic	all.gastrodermis.gastrula.2
h18_AGATGAATCTAGTGAC-1	540	412	D.18h gastrula	DevSubset	epithelia.ect	all.ectoderm.epith.1
h18_AGATGCTAGGCTTAGG-1	1063	707	D.18h gastrula	DevSubset	unchar.immune	unchar.immune.1.early.gastrula
h18_AGATGCTCAACCGCCA-1	19019	4214	D.18h gastrula	DevSubset	cnidocyte	cnidocyte.gast.1
h18_AGATGCTCATCAGCGC-1	5507	2296	D.18h gastrula	DevSubset	unchar.immune	unchar.immune.1.early.gastrula
h18_AGATGCTTCCCGAACG-1	650	519	D.18h gastrula	DevSubset	unchar.immune	unchar.immune.1.early.gastrula
h18_AGATGCTTCTCCTGTG-1	7305	2687	D.18h gastrula	DevSubset	ectoderm.embryonic	all.ectoderm.early.ect.1
h18_AGCATCAAGATCCGAG-1	7400	2774	D.18h gastrula	DevSubset	ectoderm.embryonic	all.ectoderm.early.ect.1
h18_AGCATCAAGATTCGAA-1	12189	3775	D.18h gastrula	DevSubset	mesendoderm.embryonic	all.gastrodermis.gastrula.1
h18_AGCATCAAGGCCTGAA-1	1007	680	D.18h gastrula	DevSubset	mesendoderm.embryonic	all.gastrodermis.gastrula.2
h18_AGCATCAAGGGTAATT-1	613	472	D.18h gastrula	DevSubset	epithelia.ect	all.ectoderm.epith.1
h18_AGCATCAAGTCCGCCA-1	8712	2973	D.18h gastrula	DevSubset	pSC	pSC.PGC.NPC
h18_AGCATCACACTTGAAC-1	586	423	D.18h gastrula	DevSubset	unchar.immune	unchar.immune.1.early.gastrula
h18_AGCATCAGTAAGGCCA-1	11694	3736	D.18h gastrula	DevSubset	ectoderm.embryonic	all.ectoderm.early.ect.1
h18_AGCATCAGTTCAGCTA-1	7263	2766	D.18h gastrula	DevSubset	ectoderm.embryonic	all.ectoderm.early.ect.1
h18_AGCATCATCAAGCCAT-1	1734	1079	D.18h gastrula	DevSubset	epithelia.ect	all.ectoderm.early.ect.1
h18_AGCATCATCACATCAG-1	9736	3202	D.18h gastrula	DevSubset	unchar.immune	unchar.immune.1.early.gastrula
h18_AGCCAATAGACCATGG-1	795	533	D.18h gastrula	DevSubset	unchar.immune	unchar.immune.1.early.gastrula
h18_AGCCAATAGGATTTCC-1	18641	4528	D.18h gastrula	DevSubset	ectoderm.embryonic	all.ectoderm.early.ect.1
h18_AGCCAATTCCTGTTGC-1	7184	2957	D.18h gastrula	DevSubset	ectoderm.embryonic	all.ectoderm.early.ect.1
h18_AGCCAATTCGCTCCTA-1	17926	4411	D.18h gastrula	DevSubset	pSC	pSC.PGC.NPC
h18_AGCCACGCAAAGCAAT-1	14465	3651	D.18h gastrula	DevSubset	ectoderm.embryonic	all.ectoderm.lip
h18_AGCCACGCATGACTAC-1	2177	1244	D.18h gastrula	DevSubset	epithelia.ect	all.ectoderm.epith.1
h18_AGCCACGTCTAGAGCT-1	1196	759	D.18h gastrula	DevSubset	mesendoderm.embryonic	all.gastrodermis.gastrula.2
h18_AGCCAGCAGCCAGACA-1	2645	1435	D.18h gastrula	DevSubset	pharyngeal.ect	all.ectoderm.pharyng.
h18_AGCCAGCCACAATGTC-1	43564	6974	D.18h gastrula	DevSubset	mesendoderm.embryonic	all.gastrodermis.gastrula.1
h18_AGCCAGCGTGACCGTC-1	7413	2638	D.18h gastrula	DevSubset	unchar.immune	unchar.immune.1.early.gastrula
h18_AGCCAGCGTTGACGGA-1	1821	1158	D.18h gastrula	DevSubset	mesendoderm.embryonic	all.gastrodermis.gastrula.2
h18_AGCCAGCTCATGCTAG-1	1451	898	D.18h gastrula	DevSubset	unchar.immune	unchar.immune.1.early.gastrula
h18_AGCCAGCTCCTTCAGC-1	9537	3474	D.18h gastrula	DevSubset	ectoderm.embryonic	all.ectoderm.early.ect.1
h18_AGCCAGCTCCTTGACC-1	3610	1889	D.18h gastrula	DevSubset	ectoderm.embryonic	all.ectoderm.early.ect.1
h18_AGCGATTAGGTGCTGA-1	1726	858	D.18h gastrula	DevSubset	cnidocyte	cnidocyte.gast.1
h18_AGCGATTGTATCCCAA-1	14404	3978	D.18h gastrula	DevSubset	pharyngeal.ect	all.ectoderm.early.ect.1
h18_AGCGATTGTGGACAGT-1	6930	2626	D.18h gastrula	DevSubset	ectoderm.embryonic	all.ectoderm.early.ect.2
h18_AGCGATTTCCCAATAG-1	1400	951	D.18h gastrula	DevSubset	epithelia.ect	all.ectoderm.epith.1
h18_AGCGCCAGTACCTAGT-1	3559	1696	D.18h gastrula	DevSubset	pSC	pSC.PGC.NPC
h18_AGCGCCATCATTGCTT-1	832	498	D.18h gastrula	DevSubset	epithelia.ect	all.ectoderm.epith.1
h18_AGCGCCATCTAGGAAA-1	572	469	D.18h gastrula	DevSubset	epithelia.ect	all.ectoderm.epith.1
h18_AGCGCCATCTCAACGA-1	12064	3996	D.18h gastrula	DevSubset	ectoderm.embryonic	all.ectoderm.early.ect.1
h18_AGCGCTGAGCGTCAGA-1	2448	1306	D.18h gastrula	DevSubset	epithelia.ect	all.ectoderm.early.ect.1
h18_AGCGCTGAGGCACCAA-1	13340	3594	D.18h gastrula	DevSubset	unchar.immune	unchar.immune.1.early.gastrula
h18_AGCGCTGTCGACGATT-1	21267	4880	D.18h gastrula	DevSubset	mesendoderm.embryonic	all.gastrodermis.gastrula.1
h18_AGCGTATGTGTGAGCA-1	13712	3984	D.18h gastrula	DevSubset	unchar.immune	unchar.immune.1.early.gastrula
h18_AGCGTATTCCGACAGC-1	21558	5046	D.18h gastrula	DevSubset	ectoderm.embryonic	all.ectoderm.early.ect.1
h18_AGCGTCGAGCAGCCTC-1	625	481	D.18h gastrula	DevSubset	epithelia.ect	all.ectoderm.epith.1
h18_AGCGTCGCAACGACAG-1	1008	724	D.18h gastrula	DevSubset	cnidocyte	cnidocyte.gast.1
h18_AGCGTCGGTACGAGCA-1	3955	1658	D.18h gastrula	DevSubset	cnidocyte	cnidocyte.gast.1
h18_AGCGTCGGTCAACCAT-1	1626	956	D.18h gastrula	DevSubset	unchar.immune	unchar.immune.1.early.gastrula
h18_AGCGTCGGTCAGTTTG-1	5236	2275	D.18h gastrula	DevSubset	ectoderm.embryonic	all.ectoderm.early.ect.1
h18_AGCGTCGTCGCCTTGT-1	10800	3364	D.18h gastrula	DevSubset	pSC	pSC.PGC.NPC
h18_AGCTACAAGAGATTCA-1	61552	7578	D.18h gastrula	DevSubset	ectoderm.embryonic	all.ectoderm.early.ect.1
h18_AGCTACAAGCCATGCC-1	27753	5378	D.18h gastrula	DevSubset	cnidocyte	cnidocyte.early
h18_AGCTACAAGCGCCATC-1	43409	6616	D.18h gastrula	DevSubset	ectoderm.embryonic	all.ectoderm.early.ect.1
h18_AGCTACAAGGCGTCCT-1	1638	1019	D.18h gastrula	DevSubset	ectoderm.embryonic	all.ectoderm.epith.1
h18_AGCTACAAGTGGCCTC-1	6271	2596	D.18h gastrula	DevSubset	ectoderm.embryonic	all.ectoderm.early.ect.1
h18_AGCTACACAAGCTGTT-1	7214	2819	D.18h gastrula	DevSubset	pSC	pSC.PGC.NPC
h18_AGCTACATCACTCCGT-1	7710	2778	D.18h gastrula	DevSubset	ectoderm.embryonic	all.ectoderm.early.ect.1
h18_AGCTCAAAGACTTCCA-1	33297	6066	D.18h gastrula	DevSubset	gland.mucous	gland.mucous.2.dev
h18_AGCTCAAAGGTCGTCC-1	2132	1248	D.18h gastrula	DevSubset	epithelia.ect	all.ectoderm.lip
h18_AGCTCAACAAGAGTTA-1	11158	3224	D.18h gastrula	DevSubset	ectoderm.embryonic	all.ectoderm.early.ect.1
h18_AGCTCAACAATAGTCC-1	9488	3149	D.18h gastrula	DevSubset	unchar.immune	unchar.immune.1.early.gastrula
h18_AGCTCAACATCTCCCA-1	3308	1470	D.18h gastrula	DevSubset	mesendoderm.embryonic	all.gastrodermis.gastrula.1
h18_AGCTCAAGTTTCAGAC-1	13499	3991	D.18h gastrula	DevSubset	ectoderm.embryonic	all.ectoderm.early.ect.1
h18_AGCTTCCAGATTGAGT-1	14094	3918	D.18h gastrula	DevSubset	unchar.immune	unchar.immune.1.early.gastrula
h18_AGCTTCCAGCTACTGT-1	11908	3700	D.18h gastrula	DevSubset	ectoderm.embryonic	all.ectoderm.early.ect.1
h18_AGCTTCCAGGAGCTGT-1	9568	2974	D.18h gastrula	DevSubset	epithelia.ect	all.ectoderm.early.ect.1
h18_AGCTTCCAGGCGCTTC-1	13148	4147	D.18h gastrula	DevSubset	ectoderm.embryonic	all.ectoderm.early.ect.1
h18_AGCTTCCAGGGTATAT-1	12921	4090	D.18h gastrula	DevSubset	ectoderm.embryonic	all.ectoderm.early.ect.1
h18_AGCTTCCCAGAGGAAA-1	46214	6573	D.18h gastrula	DevSubset	ectoderm.embryonic	all.ectoderm.early.ect.1
h18_AGCTTCCCAGCGGTTC-1	2227	1282	D.18h gastrula	DevSubset	epithelia.ect	all.ectoderm.epith.1
h18_AGCTTCCGTACAAGCG-1	14472	4127	D.18h gastrula	DevSubset	pSC	pSC.PGC.NPC
h18_AGCTTCCGTCCCGGTA-1	11682	3604	D.18h gastrula	DevSubset	ectoderm.embryonic	all.ectoderm.early.ect.1
h18_AGCTTCCGTCTCACAA-1	782	589	D.18h gastrula	DevSubset	epithelia.ect	all.ectoderm.epith.1
h18_AGCTTCCTCATCCCGT-1	2775	1521	D.18h gastrula	DevSubset	epithelia.ect	all.ectoderm.early.ect.1
h18_AGGAAATAGCGGTAGT-1	1332	856	D.18h gastrula	DevSubset	epithelia.ect	all.ectoderm.epith.1
h18_AGGAAATCAGAGATGC-1	5198	2050	D.18h gastrula	DevSubset	unchar.immune	unchar.immune.1.early.gastrula
h18_AGGAAATCATCGCCTT-1	21168	4997	D.18h gastrula	DevSubset	ectoderm.embryonic	all.ectoderm.early.ect.1
h18_AGGAAATGTGTAACGG-1	581	413	D.18h gastrula	DevSubset	epithelia.ect	all.ectoderm.epith.1
h18_AGGAAATTCCAATGCA-1	16777	4302	D.18h gastrula	DevSubset	pSC	pSC.PGC.NPC
h18_AGGAATAAGACTAAGT-1	928	585	D.18h gastrula	DevSubset	unchar.immune	unchar.immune.1.early.gastrula
h18_AGGAATAAGGGAACAA-1	922	662	D.18h gastrula	DevSubset	epithelia.ect	all.ectoderm.pharyng.
h18_AGGAATACAAAGGCGT-1	13285	3913	D.18h gastrula	DevSubset	pharyngeal.ect	all.ectoderm.lip
h18_AGGAATACACCATTCC-1	4693	1789	D.18h gastrula	DevSubset	cnidocyte	cnidocyte.gast.1
h18_AGGAATACAGCAGGAT-1	2618	1396	D.18h gastrula	DevSubset	epithelia.ect	all.ectoderm.epith.2
h18_AGGAATAGTACCCGCA-1	1457	1020	D.18h gastrula	DevSubset	epithelia.ect	all.ectoderm.pharyng.
h18_AGGAATAGTCTCCTGT-1	986	665	D.18h gastrula	DevSubset	epithelia.ect	all.ectoderm.epith.1
h18_AGGAATAGTTGCGAAG-1	772	590	D.18h gastrula	DevSubset	epithelia.ect	all.ectoderm.epith.1
h18_AGGACGAAGGTAGTCG-1	654	455	D.18h gastrula	DevSubset	epithelia.ect	all.ectoderm.epith.1
h18_AGGACGAAGGTCGCCT-1	9766	3152	D.18h gastrula	DevSubset	ectoderm.embryonic	all.ectoderm.epith.2
h18_AGGACGACACCCAATA-1	487	380	D.18h gastrula	DevSubset	mesendoderm.embryonic	all.gastrodermis.gastrula.2
h18_AGGACGACAGCACGAA-1	8156	2818	D.18h gastrula	DevSubset	unchar.immune	unchar.immune.1.early.gastrula
h18_AGGACGACATGAATAG-1	3620	1607	D.18h gastrula	DevSubset	unchar.immune	unchar.immune.1.early.gastrula
h18_AGGACGAGTCCATAGT-1	2436	1192	D.18h gastrula	DevSubset	pharyngeal.ect	all.ectoderm.early.ect.1
h18_AGGACGAGTGTGTGTT-1	40860	6603	D.18h gastrula	DevSubset	ectoderm.embryonic	all.ectoderm.early.ect.1
h18_AGGACGATCGAACTCA-1	869	639	D.18h gastrula	DevSubset	mesendoderm.embryonic	all.gastrodermis.gastrula.2
h18_AGGACTTAGAGCCGTA-1	14713	3977	D.18h gastrula	DevSubset	ectoderm.embryonic	all.ectoderm.early.ect.1
h18_AGGACTTAGGCGTTAG-1	3343	1684	D.18h gastrula	DevSubset	mesendoderm.embryonic	all.gastrodermis.gastrula.1
h18_AGGACTTAGTTAACAG-1	3090	1597	D.18h gastrula	DevSubset	pharyngeal.ect	all.ectoderm.lip
h18_AGGACTTCATACAGAA-1	21943	5195	D.18h gastrula	DevSubset	ectoderm.embryonic	all.ectoderm.early.ect.1
h18_AGGACTTCATCGTGCG-1	1934	1278	D.18h gastrula	DevSubset	epithelia.ect	all.ectoderm.epith.1
h18_AGGACTTCATGTGTCA-1	7221	2843	D.18h gastrula	DevSubset	ectoderm.embryonic	all.ectoderm.early.ect.1
h18_AGGACTTCATTACTCT-1	1066	726	D.18h gastrula	DevSubset	mesendoderm.embryonic	all.gastrodermis.gastrula.2
h18_AGGAGGTGTGCAACAG-1	6216	2450	D.18h gastrula	DevSubset	pSC	pSC.PGC.NPC
h18_AGGAGGTGTGTAACGG-1	7261	2774	D.18h gastrula	DevSubset	pSC	pSC.PGC.NPC
h18_AGGAGGTGTTTGCAGT-1	10563	3282	D.18h gastrula	DevSubset	unchar.immune	unchar.immune.1.early.gastrula
h18_AGGAGGTTCCACACAA-1	7659	2788	D.18h gastrula	DevSubset	unchar.immune	unchar.immune.1.early.gastrula
h18_AGGAGGTTCTGTAACG-1	9105	2737	D.18h gastrula	DevSubset	cnidocyte	cnidocyte.gast.1
h18_AGGATAAAGACCGCCT-1	1469	891	D.18h gastrula	DevSubset	ectoderm.embryonic	all.ectoderm.epith.1
h18_AGGATAAAGCTCGCAC-1	2450	1267	D.18h gastrula	DevSubset	epithelia.ect	all.ectoderm.epith.1
h18_AGGATAAGTATGAAAC-1	14520	4314	D.18h gastrula	DevSubset	ectoderm.embryonic	all.ectoderm.early.ect.1
h18_AGGATAAGTGTTCAGT-1	911	659	D.18h gastrula	DevSubset	mesendoderm.embryonic	all.gastrodermis.gastrula.2
h18_AGGATAATCAGACAAA-1	18088	4837	D.18h gastrula	DevSubset	ectoderm.embryonic	all.ectoderm.early.ect.1
h18_AGGATAATCATGAAAG-1	4078	1785	D.18h gastrula	DevSubset	epithelia.ect	all.ectoderm.early.ect.1
h18_AGGATCTAGAACTGAT-1	7317	2958	D.18h gastrula	DevSubset	ectoderm.embryonic	all.ectoderm.early.ect.1
h18_AGGATCTAGAGAGAAC-1	3353	1747	D.18h gastrula	DevSubset	mesendoderm.embryonic	all.gastrodermis.gastrula.1
h18_AGGATCTAGCAGGCAT-1	15680	4196	D.18h gastrula	DevSubset	ectoderm.embryonic	all.ectoderm.early.ect.1
h18_AGGATCTCACAGGATG-1	6317	2436	D.18h gastrula	DevSubset	ectoderm.embryonic	all.ectoderm.early.ect.1
h18_AGGATCTCACCGCTGA-1	11664	3617	D.18h gastrula	DevSubset	ectoderm.embryonic	all.ectoderm.early.ect.1
h18_AGGATCTCACTTGAAC-1	1054	697	D.18h gastrula	DevSubset	mesendoderm.embryonic	all.gastrodermis.gastrula.2
h18_AGGATCTGTCTGTGCG-1	5851	2444	D.18h gastrula	DevSubset	pSC	pSC.PGC.NPC
h18_AGGATCTTCTCGAGTA-1	24326	5234	D.18h gastrula	DevSubset	pSC	pSC.PGC.NPC
h18_AGGCATTAGGTGAGAA-1	6059	2719	D.18h gastrula	DevSubset	ectoderm.embryonic	all.ectoderm.early.ect.1
h18_AGGCATTCACACGCCA-1	57713	7586	D.18h gastrula	DevSubset	mesendoderm.embryonic	all.gastrodermis.gastrula.1
h18_AGGCATTTCTACCAGA-1	11266	3623	D.18h gastrula	DevSubset	ectoderm.embryonic	all.ectoderm.early.ect.1
h18_AGGCCACAGAGAAGGT-1	5553	2415	D.18h gastrula	DevSubset	ectoderm.embryonic	all.ectoderm.early.ect.1
h18_AGGCCACAGAGGTTAT-1	838	645	D.18h gastrula	DevSubset	gland.mucous	gland.mucous.4.dev
h18_AGGCCACAGCATTGTC-1	7837	2877	D.18h gastrula	DevSubset	unchar.immune	unchar.immune.1.early.gastrula
h18_AGGCCACGTCAACCAT-1	3525	2014	D.18h gastrula	DevSubset	ectoderm.embryonic	all.ectoderm.early.ect.1
h18_AGGCCACTCGCTCTAC-1	12640	3514	D.18h gastrula	DevSubset	ectoderm.embryonic	all.ectoderm.early.ect.1
h18_AGGCCACTCGTGTGAT-1	16127	4321	D.18h gastrula	DevSubset	pharyngeal.ect	all.ectoderm.lip
h18_AGGCCACTCTCGCCTA-1	841	600	D.18h gastrula	DevSubset	epithelia.ect	all.ectoderm.epith.1
h18_AGGCCACTCTGGCCAG-1	4319	2125	D.18h gastrula	DevSubset	ectoderm.embryonic	all.ectoderm.early.ect.1
h18_AGGCTGCAGGCTGAAC-1	64528	8044	D.18h gastrula	DevSubset	ectoderm.embryonic	all.ectoderm.early.ect.1
h18_AGGCTGCAGGTGCGAT-1	988	712	D.18h gastrula	DevSubset	epithelia.ect	all.ectoderm.epith.1
h18_AGGCTGCCAGTGTGGA-1	773	548	D.18h gastrula	DevSubset	epithelia.ect	all.ectoderm.epith.1
h18_AGGCTGCGTATCACCA-1	19109	4696	D.18h gastrula	DevSubset	unchar.immune	unchar.immune.1.early.gastrula
h18_AGGCTGCGTCTTGTCC-1	15846	4225	D.18h gastrula	DevSubset	ectoderm.embryonic	all.ectoderm.early.ect.1
h18_AGGCTGCGTGTTGAGG-1	926	636	D.18h gastrula	DevSubset	pSC	pSC.PGC.NPC
h18_AGGGAGTAGGGTATAT-1	12143	3641	D.18h gastrula	DevSubset	unchar.immune	unchar.immune.1.early.gastrula
h18_AGGGAGTCAAGACAAT-1	8476	3012	D.18h gastrula	DevSubset	unchar.immune	unchar.immune.1.early.gastrula
h18_AGGGAGTCACATGTTG-1	11022	3480	D.18h gastrula	DevSubset	unchar.immune	unchar.immune.4.mature
h18_AGGGAGTCAGCGGTTC-1	788	585	D.18h gastrula	DevSubset	epithelia.ect	all.ectoderm.epith.1
h18_AGGGAGTTCACTCCGT-1	707	601	D.18h gastrula	DevSubset	epithelia.ect	all.ectoderm.epith.1
h18_AGGGAGTTCCACTTTA-1	59124	7944	D.18h gastrula	DevSubset	ectoderm.embryonic	all.ectoderm.early.ect.1
h18_AGGGAGTTCTAAACGC-1	16695	3660	D.18h gastrula	DevSubset	cnidocyte	cnidocyte.gast.1
h18_AGGGCCTAGCTCGACC-1	20840	5027	D.18h gastrula	DevSubset	ectoderm.embryonic	all.ectoderm.early.ect.1
h18_AGGGCCTAGTTAACGA-1	1497	856	D.18h gastrula	DevSubset	unchar.immune	unchar.immune.1.early.gastrula
h18_AGGGCCTCAAACAGGC-1	1440	883	D.18h gastrula	DevSubset	pharyngeal.ect	all.ectoderm.epith.4
h18_AGGGCCTGTCTGGTTA-1	1258	818	D.18h gastrula	DevSubset	epithelia.ect	all.ectoderm.epith.1
h18_AGGGCCTTCTCCATAT-1	2666	1571	D.18h gastrula	DevSubset	epithelia.ect	all.ectoderm.early.ect.1
h18_AGGGCTCAGATGTTCC-1	9421	2957	D.18h gastrula	DevSubset	pSC	pSC.PGC.NPC
h18_AGGGCTCAGCTTAAGA-1	959	739	D.18h gastrula	DevSubset	epithelia.ect	all.ectoderm.epith.1
h18_AGGGCTCCAACCCTCT-1	1165	878	D.18h gastrula	DevSubset	epithelia.ect	all.ectoderm.epith.1
h18_AGGGCTCCAATTCACG-1	11912	3722	D.18h gastrula	DevSubset	ectoderm.embryonic	all.ectoderm.early.ect.1
h18_AGGGCTCGTAAGGTCG-1	1819	1186	D.18h gastrula	DevSubset	unchar.immune	unchar.immune.4.mature
h18_AGGGCTCGTGCATGTT-1	499	386	D.18h gastrula	DevSubset	epithelia.ect	all.ectoderm.epith.1
h18_AGGGCTCGTGGCGTAA-1	14366	3986	D.18h gastrula	DevSubset	unchar.immune	unchar.immune.1.early.gastrula
h18_AGGGTCCAGTATTAGG-1	13028	3950	D.18h gastrula	DevSubset	pharyngeal.ect	all.ectoderm.lip
h18_AGGGTCCGTCTATGAC-1	2958	1317	D.18h gastrula	DevSubset	epithelia.ect	all.ectoderm.early.ect.1
h18_AGGGTCCGTCTCAGGC-1	688	495	D.18h gastrula	DevSubset	epithelia.ect	all.ectoderm.epith.1
h18_AGGGTCCGTTACGTAC-1	4148	1735	D.18h gastrula	DevSubset	mesendoderm.embryonic	all.gastrodermis.gastrula.2
h18_AGGGTCCGTTCAATCG-1	16513	4540	D.18h gastrula	DevSubset	ectoderm.embryonic	all.ectoderm.early.ect.1
h18_AGGGTGACATTCAGCA-1	5302	2248	D.18h gastrula	DevSubset	unchar.immune	unchar.immune.1.early.gastrula
h18_AGGGTGAGTCGTAATC-1	58768	7629	D.18h gastrula	DevSubset	pharyngeal.ect	all.ectoderm.lip
h18_AGGGTGAGTTCAAAGA-1	822	580	D.18h gastrula	DevSubset	epithelia.ect	all.ectoderm.epith.1
h18_AGGGTGATCCCTCATG-1	16114	4686	D.18h gastrula	DevSubset	mesendoderm.embryonic	all.gastrodermis.gastrula.1
h18_AGGGTTTAGGTTCTTG-1	9097	3208	D.18h gastrula	DevSubset	ectoderm.embryonic	all.ectoderm.early.ect.1
h18_AGGGTTTCACGGTAGA-1	1148	794	D.18h gastrula	DevSubset	epithelia.ect	all.ectoderm.epith.1
h18_AGGGTTTTCCATCACC-1	7117	2767	D.18h gastrula	DevSubset	mesendoderm.embryonic	all.gastrodermis.gastrula.1
h18_AGGGTTTTCTCGCAGG-1	3540	1733	D.18h gastrula	DevSubset	unchar.immune	unchar.immune.1.early.gastrula
h18_AGGTAGGAGCTCGTGC-1	5593	2608	D.18h gastrula	DevSubset	ectoderm.embryonic	all.ectoderm.early.ect.1
h18_AGGTAGGAGGATACGC-1	525	405	D.18h gastrula	DevSubset	epithelia.ect	all.ectoderm.epith.1
h18_AGGTAGGCAAATCAAG-1	74250	8254	D.18h gastrula	DevSubset	ectoderm.embryonic	all.ectoderm.early.ect.1
h18_AGGTAGGCACCATATG-1	2524	1342	D.18h gastrula	DevSubset	epithelia.ect	all.ectoderm.early.ect.1
h18_AGGTAGGCAGCTTCCT-1	8996	2993	D.18h gastrula	DevSubset	ectoderm.embryonic	all.ectoderm.early.ect.1
h18_AGGTAGGTCACTCTTA-1	2766	1378	D.18h gastrula	DevSubset	unchar.immune	unchar.immune.1.early.gastrula
h18_AGGTAGGTCTCTCTAA-1	1174	781	D.18h gastrula	DevSubset	epithelia.ect	all.ectoderm.epith.1
h18_AGGTCATCAGAGGCAT-1	845	652	D.18h gastrula	DevSubset	mesendoderm.embryonic	all.gastrodermis.gastrula.2
h18_AGGTCATCAGCTTTCC-1	99663	8687	D.18h gastrula	DevSubset	ectoderm.embryonic	all.ectoderm.early.ect.1
h18_AGGTCATCATCGGCCA-1	2739	1404	D.18h gastrula	DevSubset	mesendoderm.embryonic	all.gastrodermis.gastrula.2
h18_AGGTCATGTAATCAGA-1	10556	3257	D.18h gastrula	DevSubset	ectoderm.embryonic	all.ectoderm.early.ect.1
h18_AGGTCATGTAGGCTGA-1	2085	1213	D.18h gastrula	DevSubset	unchar.immune	unchar.immune.1.early.gastrula
h18_AGGTCATGTAGGTTTC-1	8022	2885	D.18h gastrula	DevSubset	ectoderm.embryonic	all.ectoderm.early.ect.1
h18_AGGTCATGTATGCAAA-1	4869	1728	D.18h gastrula	DevSubset	unchar.immune	unchar.immune.1.early.gastrula
h18_AGGTCTAAGGTAGCAC-1	16017	4158	D.18h gastrula	DevSubset	ectoderm.embryonic	all.ectoderm.early.ect.1
h18_AGGTCTAAGTCCCAGC-1	2047	1201	D.18h gastrula	DevSubset	epithelia.ect	all.ectoderm.early.ect.1
h18_AGGTCTATCGAGCTGC-1	1385	876	D.18h gastrula	DevSubset	epithelia.ect	all.ectoderm.epith.1
h18_AGGTGTTAGACGAGCT-1	8802	3202	D.18h gastrula	DevSubset	ectoderm.embryonic	all.ectoderm.early.ect.1
h18_AGGTGTTAGGCTTAGG-1	4770	1717	D.18h gastrula	DevSubset	cnidocyte	cnidocyte.gast.1
h18_AGGTGTTAGGTTCCGC-1	1322	751	D.18h gastrula	DevSubset	cnidocyte	cnidocyte.gast.1
h18_AGGTGTTGTGACTGAG-1	3799	1862	D.18h gastrula	DevSubset	epithelia.ect	all.ectoderm.early.ect.1
h18_AGGTTACCACCGTGCA-1	14201	4268	D.18h gastrula	DevSubset	ectoderm.embryonic	all.ectoderm.early.ect.1
h18_AGGTTACGTACGTTCA-1	13108	3674	D.18h gastrula	DevSubset	pSC	pSC.PGC.NPC
h18_AGGTTACGTTTACGTG-1	17815	4633	D.18h gastrula	DevSubset	unchar.immune	unchar.immune.1.early.gastrula
h18_AGGTTACTCACTGGGC-1	12135	3685	D.18h gastrula	DevSubset	ectoderm.embryonic	all.ectoderm.early.ect.1
h18_AGGTTACTCACTGTTT-1	2864	1626	D.18h gastrula	DevSubset	unchar.immune	unchar.immune.1.early.gastrula
h18_AGGTTACTCGTACCTC-1	1079	735	D.18h gastrula	DevSubset	unchar.immune	unchar.immune.1.early.gastrula
h18_AGGTTGTAGCCTCAGC-1	2712	1534	D.18h gastrula	DevSubset	cnidocyte	cnidocyte.mature
h18_AGGTTGTAGGACGGAG-1	5675	2264	D.18h gastrula	DevSubset	epithelia.ect	all.ectoderm.early.ect.1
h18_AGGTTGTAGTCATCCA-1	466	362	D.18h gastrula	DevSubset	epithelia.ect	all.ectoderm.epith.1
h18_AGGTTGTCATCGATGT-1	8835	3067	D.18h gastrula	DevSubset	ectoderm.embryonic	all.ectoderm.early.ect.1
h18_AGGTTGTGTACGAGCA-1	6928	2566	D.18h gastrula	DevSubset	pharyngeal.ect	all.ectoderm.lip
h18_AGGTTGTTCATGCCAA-1	82046	8391	D.18h gastrula	DevSubset	ectoderm.embryonic	all.ectoderm.early.ect.1
h18_AGGTTGTTCGGTAAGG-1	4080	1873	D.18h gastrula	DevSubset	ectoderm.embryonic	all.ectoderm.early.ect.1
h18_AGTAACCAGCATTGAA-1	29673	5668	D.18h gastrula	DevSubset	mesendoderm.embryonic	all.gastrodermis.gastrula.1
h18_AGTAACCAGGAAAGTG-1	25888	5568	D.18h gastrula	DevSubset	ectoderm.embryonic	all.ectoderm.early.ect.1
h18_AGTAACCAGTGCACAG-1	3474	1781	D.18h gastrula	DevSubset	pSC	pSC.PGC.NPC
h18_AGTAACCCACATACTG-1	3484	1701	D.18h gastrula	DevSubset	pSC	pSC.PGC.NPC
h18_AGTAACCCACATATGC-1	21537	5243	D.18h gastrula	DevSubset	mesendoderm.embryonic	all.gastrodermis.gastrula.1
h18_AGTAACCCACCAGGTC-1	2034	1094	D.18h gastrula	DevSubset	mesendoderm.embryonic	all.gastrodermis.gastrula.1
h18_AGTAACCCAGTTTCGA-1	20135	5652	D.18h gastrula	DevSubset	ectoderm.embryonic	all.ectoderm.early.ect.1
h18_AGTAACCTCACCGACG-1	7407	2418	D.18h gastrula	DevSubset	unchar.immune	unchar.immune.1.early.gastrula
h18_AGTAACCTCATTCACT-1	11471	3808	D.18h gastrula	DevSubset	unchar.immune	unchar.immune.1.early.gastrula
h18_AGTAACCTCGAACGGA-1	6763	2539	D.18h gastrula	DevSubset	unchar.immune	unchar.immune.1.early.gastrula
h18_AGTAACCTCTGTGCGG-1	16694	4544	D.18h gastrula	DevSubset	pSC	pSC.PGC.NPC
h18_AGTACCACACGCGTCA-1	10077	3427	D.18h gastrula	DevSubset	ectoderm.embryonic	all.ectoderm.early.ect.1
h18_AGTACCAGTACGAGTG-1	6664	2918	D.18h gastrula	DevSubset	pharyngeal.ect	all.ectoderm.lip
h18_AGTACCAGTGTCCCTT-1	923	604	D.18h gastrula	DevSubset	gland.mucous	gland.mucous.2.dev
h18_AGTACCATCATAGCAC-1	4581	2157	D.18h gastrula	DevSubset	unchar.immune	unchar.immune.1.early.gastrula
h18_AGTACCATCGTTCCTG-1	7521	2597	D.18h gastrula	DevSubset	pSC	pSC.PGC.NPC
h18_AGTACCATCGTTGCCT-1	7340	3001	D.18h gastrula	DevSubset	ectoderm.embryonic	all.ectoderm.early.ect.1
h18_AGTACTGCATTCTCCG-1	6186	2501	D.18h gastrula	DevSubset	ectoderm.embryonic	all.ectoderm.early.ect.2
h18_AGTACTGGTCGCTTAA-1	15861	4189	D.18h gastrula	DevSubset	pSC	pSC.PGC.NPC
h18_AGTACTGTCAGGTGTT-1	504	390	D.18h gastrula	DevSubset	unchar.immune	unchar.immune.1.early.gastrula
h18_AGTACTGTCATGGTAC-1	22418	5101	D.18h gastrula	DevSubset	ectoderm.embryonic	all.ectoderm.early.ect.1
h18_AGTACTGTCCACGTGG-1	14493	3573	D.18h gastrula	DevSubset	gland.mucous	gland.mucous.2.dev
h18_AGTACTGTCTCTGCTG-1	2661	1465	D.18h gastrula	DevSubset	mesendoderm.embryonic	all.gastrodermis.gastrula.1
h18_AGTAGCTAGATCCGAG-1	1452	936	D.18h gastrula	DevSubset	cnidocyte	cnidocyte.gast.1
h18_AGTAGCTAGGATACGC-1	4151	1905	D.18h gastrula	DevSubset	unchar.immune	unchar.immune.1.early.gastrula
h18_AGTAGCTCATCGCTAA-1	4815	2108	D.18h gastrula	DevSubset	unchar.immune	unchar.immune.2.mid.gastrula
h18_AGTAGCTCATGACGAG-1	12501	3944	D.18h gastrula	DevSubset	unchar.immune	unchar.immune.1.early.gastrula
h18_AGTAGTCAGAAACCAT-1	2123	1237	D.18h gastrula	DevSubset	epithelia.ect	all.ectoderm.lip
h18_AGTAGTCAGAAGCTGC-1	15271	4339	D.18h gastrula	DevSubset	ectoderm.embryonic	all.ectoderm.early.ect.1
h18_AGTAGTCCAACGGTAG-1	21139	4998	D.18h gastrula	DevSubset	ectoderm.embryonic	all.ectoderm.early.ect.1
h18_AGTAGTCCAATCGCCG-1	1794	1124	D.18h gastrula	DevSubset	unchar.immune	unchar.immune.1.early.gastrula
h18_AGTAGTCCAGTTTGGT-1	4205	1740	D.18h gastrula	DevSubset	ectoderm.embryonic	all.ectoderm.early.ect.1
h18_AGTAGTCCATGAAGCG-1	4505	1983	D.18h gastrula	DevSubset	ectoderm.embryonic	all.ectoderm.early.ect.1
h18_AGTAGTCGTATTGCCA-1	20732	4927	D.18h gastrula	DevSubset	mesendoderm.embryonic	all.gastrodermis.gastrula.1
h18_AGTAGTCGTCTCGGAC-1	612	465	D.18h gastrula	DevSubset	epithelia.ect	all.ectoderm.epith.1
h18_AGTAGTCTCAAAGACA-1	14298	3938	D.18h gastrula	DevSubset	mesendoderm.embryonic	all.gastrodermis.gastrula.1
h18_AGTAGTCTCATCGCTC-1	7402	2888	D.18h gastrula	DevSubset	ectoderm.embryonic	all.ectoderm.early.ect.1
h18_AGTCAACAGCTTGTTG-1	10114	3085	D.18h gastrula	DevSubset	unchar.immune	unchar.immune.1.early.gastrula
h18_AGTCAACAGGTAGCCA-1	9523	3303	D.18h gastrula	DevSubset	ectoderm.embryonic	all.ectoderm.early.ect.1
h18_AGTCAACCAAGTGACG-1	2166	1248	D.18h gastrula	DevSubset	pSC	pSC.PGC.NPC
h18_AGTCAACGTAGTGGCA-1	8009	2660	D.18h gastrula	DevSubset	unchar.immune	unchar.immune.1.early.gastrula
h18_AGTCAACGTATCAGGG-1	58682	7111	D.18h gastrula	DevSubset	ectoderm.embryonic	all.ectoderm.early.ect.1
h18_AGTCAACGTTGAGGAC-1	12778	3771	D.18h gastrula	DevSubset	ectoderm.embryonic	all.ectoderm.early.ect.1
h18_AGTCAACTCGCTAAAC-1	6705	2730	D.18h gastrula	DevSubset	pharyngeal.ect	all.ectoderm.lip
h18_AGTCACAAGCAACAGC-1	765	625	D.18h gastrula	DevSubset	mesendoderm.embryonic	all.gastrodermis.gastrula.2
h18_AGTCACAAGCATAGGC-1	22677	5293	D.18h gastrula	DevSubset	cnidocyte	cnidocyte.mature
h18_AGTCACAAGCCATGCC-1	14647	4239	D.18h gastrula	DevSubset	pharyngeal.ect	all.ectoderm.lip
h18_AGTCACAAGTCAACAA-1	2120	1143	D.18h gastrula	DevSubset	ectoderm.embryonic	all.ectoderm.early.ect.2
h18_AGTCACATCGTCTCAC-1	7297	2747	D.18h gastrula	DevSubset	pharyngeal.ect	all.ectoderm.lip
h18_AGTCATGAGGCCACTC-1	11542	3489	D.18h gastrula	DevSubset	ectoderm.embryonic	all.ectoderm.early.ect.1
h18_AGTCATGCAAATGAGT-1	6682	2617	D.18h gastrula	DevSubset	unchar.immune	unchar.immune.1.early.gastrula
h18_AGTCATGCAAGACTGG-1	8138	2830	D.18h gastrula	DevSubset	pSC	pSC.PGC.NPC
h18_AGTCATGCAAGCTCTA-1	13580	3891	D.18h gastrula	DevSubset	ectoderm.embryonic	all.ectoderm.early.ect.1
h18_AGTCATGCAATTGAGA-1	1095	728	D.18h gastrula	DevSubset	unchar.immune	unchar.immune.1.early.gastrula
h18_AGTCATGGTATAGCTC-1	11809	3469	D.18h gastrula	DevSubset	pSC	pSC.PGC.NPC
h18_AGTCATGGTCGAGTTT-1	4041	1554	D.18h gastrula	DevSubset	cnidocyte	cnidocyte.early
h18_AGTCATGGTCGCACAC-1	7729	2586	D.18h gastrula	DevSubset	unchar.immune	unchar.immune.1.early.gastrula
h18_AGTCATGGTGAGTTTC-1	7894	3101	D.18h gastrula	DevSubset	ectoderm.embryonic	all.ectoderm.early.ect.1
h18_AGTCATGTCATGAGTC-1	5130	1847	D.18h gastrula	DevSubset	cnidocyte	cnidocyte.gast.1
h18_AGTCATGTCCCGTGAG-1	30708	6265	D.18h gastrula	DevSubset	mesendoderm.embryonic	all.gastrodermis.gastrula.1
h18_AGTCATGTCGTCCATC-1	8904	3090	D.18h gastrula	DevSubset	ectoderm.embryonic	all.ectoderm.early.ect.1
h18_AGTCATGTCTCGGCTT-1	9698	2997	D.18h gastrula	DevSubset	pSC	pSC.PGC.NPC
h18_AGTCTCCCAGACACCC-1	8505	2631	D.18h gastrula	DevSubset	gland.mucous	gland.mucous.2.dev
h18_AGTCTCCGTCCTTTGC-1	9352	3198	D.18h gastrula	DevSubset	ectoderm.embryonic	all.ectoderm.early.ect.1
h18_AGTCTCCGTTGCTTGA-1	6527	2329	D.18h gastrula	DevSubset	unchar.immune	unchar.immune.1.early.gastrula
h18_AGTGACTAGGGCCCTT-1	954	650	D.18h gastrula	DevSubset	epithelia.ect	all.ectoderm.epith.1
h18_AGTGACTAGTTACGGG-1	2738	1447	D.18h gastrula	DevSubset	pharyngeal.ect	all.ectoderm.lip
h18_AGTGACTAGTTTCGGT-1	970	660	D.18h gastrula	DevSubset	epithelia.ect	all.ectoderm.epith.1
h18_AGTGACTCAGCGAGTA-1	3046	1583	D.18h gastrula	DevSubset	ectoderm.embryonic	all.ectoderm.early.ect.1
h18_AGTGACTCATTGTGCA-1	18875	4899	D.18h gastrula	DevSubset	ectoderm.embryonic	all.ectoderm.early.ect.1
h18_AGTGACTGTGATCATC-1	14748	4272	D.18h gastrula	DevSubset	ectoderm.embryonic	all.ectoderm.early.ect.1
h18_AGTGACTTCGTCGATA-1	5958	2443	D.18h gastrula	DevSubset	ectoderm.embryonic	all.ectoderm.early.ect.1
h18_AGTGACTTCTCATAGG-1	10406	3475	D.18h gastrula	DevSubset	ectoderm.embryonic	all.ectoderm.early.ect.1
h18_AGTGATCAGTAGAGTT-1	10061	3236	D.18h gastrula	DevSubset	unchar.immune	unchar.immune.1.early.gastrula
h18_AGTGATCGTAGATTAG-1	9707	3047	D.18h gastrula	DevSubset	ectoderm.embryonic	all.ectoderm.early.ect.1
h18_AGTGATCGTTGCACGC-1	14925	4320	D.18h gastrula	DevSubset	pharyngeal.ect	all.ectoderm.lip
h18_AGTGATCTCCCGAGGT-1	9694	3378	D.18h gastrula	DevSubset	ectoderm.embryonic	all.ectoderm.early.ect.1
h18_AGTGATCTCGGACAAG-1	41438	7079	D.18h gastrula	DevSubset	mesendoderm.embryonic	all.gastrodermis.gastrula.1
h18_AGTGATCTCTCACCCA-1	10743	3555	D.18h gastrula	DevSubset	ectoderm.embryonic	all.ectoderm.early.ect.1
h18_AGTGCCGAGCCGTTGC-1	1420	867	D.18h gastrula	DevSubset	mesendoderm.embryonic	all.gastrodermis.gastrula.2
h18_AGTGCCGAGCTTCATG-1	17094	4572	D.18h gastrula	DevSubset	unchar.immune	unchar.immune.1.early.gastrula
h18_AGTGCCGGTCGGCACT-1	3068	1543	D.18h gastrula	DevSubset	unchar.immune	unchar.immune.1.early.gastrula
h18_AGTGCCGGTTATGACC-1	1536	897	D.18h gastrula	DevSubset	cnidocyte	cnidocyte.gast.1
h18_AGTGCCGTCCGTCAAA-1	2059	1090	D.18h gastrula	DevSubset	unchar.immune	unchar.immune.1.early.gastrula
h18_AGTGCCGTCGATACAC-1	7579	2743	D.18h gastrula	DevSubset	ectoderm.embryonic	all.ectoderm.early.ect.1
h18_AGTGTTGAGCCTCAGC-1	14817	4092	D.18h gastrula	DevSubset	ectoderm.embryonic	all.ectoderm.early.ect.1
h18_AGTGTTGCAATTTCGG-1	24750	4659	D.18h gastrula	DevSubset	ectoderm.embryonic	all.ectoderm.early.ect.1
h18_AGTGTTGCACGGTGCT-1	13204	3950	D.18h gastrula	DevSubset	mesendoderm.embryonic	all.gastrodermis.gastrula.1
h18_AGTGTTGCAGCAGAAC-1	852	616	D.18h gastrula	DevSubset	mesendoderm.embryonic	all.gastrodermis.gastrula.2
h18_AGTGTTGGTCAGTTTG-1	1037	694	D.18h gastrula	DevSubset	epithelia.ect	all.ectoderm.epith.1
h18_AGTGTTGTCAGCCCAG-1	4034	1884	D.18h gastrula	DevSubset	epithelia.ect	all.ectoderm.early.ect.1
h18_AGTGTTGTCGCAGTCG-1	4688	1896	D.18h gastrula	DevSubset	unchar.immune	unchar.immune.1.early.gastrula
h18_AGTGTTGTCTTCTTCC-1	5502	2208	D.18h gastrula	DevSubset	ectoderm.embryonic	all.ectoderm.early.ect.1
h18_AGTTAGCAGTCTGGAG-1	6682	2624	D.18h gastrula	DevSubset	mesendoderm.embryonic	all.gastrodermis.gastrula.1
h18_AGTTAGCCACAAGTGG-1	10702	3186	D.18h gastrula	DevSubset	pSC	pSC.PGC.NPC
h18_AGTTAGCCAGATCATC-1	6620	2593	D.18h gastrula	DevSubset	unchar.immune	unchar.immune.1.early.gastrula
h18_AGTTAGCCATGTCGTA-1	827	565	D.18h gastrula	DevSubset	unchar.immune	unchar.immune.1.early.gastrula
h18_AGTTAGCGTCTTGTCC-1	978	674	D.18h gastrula	DevSubset	mesendoderm.embryonic	all.gastrodermis.gastrula.2
h18_AGTTAGCGTTCTCGTC-1	18926	4815	D.18h gastrula	DevSubset	ectoderm.embryonic	all.ectoderm.early.ect.1
h18_AGTTCCCAGCGATTCT-1	20381	4789	D.18h gastrula	DevSubset	ectoderm.embryonic	all.ectoderm.early.ect.1
h18_AGTTCCCCATGGGAAC-1	2641	1619	D.18h gastrula	DevSubset	ectoderm.embryonic	all.ectoderm.epith.1
h18_AGTTCCCGTGGAGGTT-1	15018	4357	D.18h gastrula	DevSubset	cnidocyte	cnidocyte.mature
h18_AGTTCCCTCAAATAGG-1	551	406	D.18h gastrula	DevSubset	mesendoderm.embryonic	all.gastrodermis.gastrula.2
h18_AGTTCCCTCGAAGTGG-1	1182	764	D.18h gastrula	DevSubset	epithelia.ect	all.ectoderm.early.ect.1
h18_AGTTCCCTCTGCTAGA-1	18716	5066	D.18h gastrula	DevSubset	pharyngeal.ect	all.ectoderm.lip
h18_AGTTCCCTCTTGGTCC-1	4443	2021	D.18h gastrula	DevSubset	pharyngeal.ect	all.ectoderm.lip
h18_AGTTCGAAGAGCGACT-1	7733	2956	D.18h gastrula	DevSubset	unchar.immune	unchar.immune.1.early.gastrula
h18_AGTTCGACACGCTGCA-1	19384	4268	D.18h gastrula	DevSubset	gland.mucous	gland.mucous.2.dev
h18_AGTTCGAGTATGTGTC-1	12246	3486	D.18h gastrula	DevSubset	pSC	pSC.PGC.NPC
h18_AGTTCGAGTCCGACGT-1	5444	2157	D.18h gastrula	DevSubset	pSC	pSC.PGC.NPC
h18_AGTTCGAGTTGCGTAT-1	12001	3901	D.18h gastrula	DevSubset	unchar.immune	unchar.immune.1.early.gastrula
h18_ATACCGACACAATGTC-1	690	541	D.18h gastrula	DevSubset	unchar.immune	unchar.immune.1.early.gastrula
h18_ATACCGACATCCTTGC-1	8843	3219	D.18h gastrula	DevSubset	ectoderm.embryonic	all.ectoderm.early.ect.1
h18_ATACCGACATGAGATA-1	2059	1241	D.18h gastrula	DevSubset	mesendoderm.embryonic	all.gastrodermis.gastrula.1
h18_ATACCGAGTAGGAGTC-1	13407	3989	D.18h gastrula	DevSubset	ectoderm.embryonic	all.ectoderm.early.ect.1
h18_ATACCGAGTATCGCAT-1	552	444	D.18h gastrula	DevSubset	epithelia.ect	all.ectoderm.epith.1
h18_ATACCGAGTCGCACGT-1	5653	2490	D.18h gastrula	DevSubset	mesendoderm.embryonic	all.gastrodermis.gastrula.1
h18_ATACCGAGTCTGTGTA-1	8634	3116	D.18h gastrula	DevSubset	ectoderm.embryonic	all.ectoderm.early.ect.1
h18_ATACCGAGTGACCTGC-1	16986	4597	D.18h gastrula	DevSubset	unchar.immune	unchar.immune.1.early.gastrula
h18_ATACCTTAGGGAGAAT-1	1282	835	D.18h gastrula	DevSubset	epithelia.ect	all.ectoderm.epith.1
h18_ATACCTTAGTAGGCCA-1	1390	839	D.18h gastrula	DevSubset	unchar.immune	unchar.immune.1.early.gastrula
h18_ATACCTTGTTGTGCAT-1	13130	3953	D.18h gastrula	DevSubset	ectoderm.embryonic	all.ectoderm.early.ect.1
h18_ATACCTTTCACCCATC-1	2095	1265	D.18h gastrula	DevSubset	ectoderm.embryonic	all.ectoderm.epith.1
h18_ATACCTTTCTTTCAGT-1	2821	1402	D.18h gastrula	DevSubset	unchar.immune	unchar.immune.1.early.gastrula
h18_ATACTTCCAATACGCT-1	2691	1472	D.18h gastrula	DevSubset	mesendoderm.embryonic	all.gastrodermis.gastrula.1
h18_ATACTTCCAATCGCAT-1	12922	3965	D.18h gastrula	DevSubset	ectoderm.embryonic	all.ectoderm.early.ect.1
h18_ATACTTCCAGAACATA-1	10383	3248	D.18h gastrula	DevSubset	cnidocyte	cnidocyte.spirocyte.maturing
h18_ATACTTCCATACATCG-1	7422	2758	D.18h gastrula	DevSubset	unchar.immune	unchar.immune.1.early.gastrula
h18_ATACTTCGTGCCCACA-1	1720	1069	D.18h gastrula	DevSubset	mesendoderm.embryonic	all.gastrodermis.gastrula.2
h18_ATACTTCTCTCTCGAC-1	1280	838	D.18h gastrula	DevSubset	epithelia.ect	all.ectoderm.lip
h18_ATAGACCAGCTAATGA-1	822	608	D.18h gastrula	DevSubset	epithelia.ect	all.ectoderm.epith.1
h18_ATAGACCAGCTCGCAC-1	2699	1490	D.18h gastrula	DevSubset	mesendoderm.embryonic	all.gastrodermis.gastrula.2
h18_ATAGACCCACTAACGT-1	9891	3543	D.18h gastrula	DevSubset	ectoderm.embryonic	all.ectoderm.early.ect.1
h18_ATAGACCCAGAACTTC-1	878	613	D.18h gastrula	DevSubset	epithelia.ect	all.ectoderm.epith.1
h18_ATAGACCGTCTCCTGT-1	14307	4385	D.18h gastrula	DevSubset	ectoderm.embryonic	all.ectoderm.early.ect.1
h18_ATAGACCTCATGAAAG-1	14447	4094	D.18h gastrula	DevSubset	ectoderm.embryonic	all.ectoderm.early.ect.1
h18_ATAGAGAAGTAAGACT-1	24451	5525	D.18h gastrula	DevSubset	ectoderm.embryonic	all.ectoderm.early.ect.1
h18_ATAGAGACAAATGCTC-1	9685	3303	D.18h gastrula	DevSubset	ectoderm.embryonic	all.ectoderm.early.ect.1
h18_ATAGAGACATCTATCT-1	6696	2440	D.18h gastrula	DevSubset	pSC	pSC.PGC.NPC
h18_ATAGAGAGTCCGTTTC-1	2956	1552	D.18h gastrula	DevSubset	unchar.immune	unchar.immune.1.early.gastrula
h18_ATAGAGATCGAGCTGC-1	3163	1706	D.18h gastrula	DevSubset	mesendoderm.embryonic	all.gastrodermis.gastrula.1
h18_ATAGAGATCGATTGAC-1	25426	5493	D.18h gastrula	DevSubset	mesendoderm.embryonic	all.gastrodermis.gastrula.1
h18_ATAGAGATCGGCGATC-1	25331	5768	D.18h gastrula	DevSubset	ectoderm.embryonic	all.ectoderm.early.ect.1
h18_ATAGGCTCACTAACGT-1	9680	3646	D.18h gastrula	DevSubset	ectoderm.embryonic	all.ectoderm.early.ect.1
h18_ATAGGCTGTGGACCTC-1	1357	866	D.18h gastrula	DevSubset	unchar.immune	unchar.immune.1.early.gastrula
h18_ATAGGCTTCACCGGTG-1	1072	707	D.18h gastrula	DevSubset	ectoderm.embryonic	all.ectoderm.epith.1
h18_ATATCCTAGTTCTACG-1	1117	748	D.18h gastrula	DevSubset	epithelia.ect	all.ectoderm.epith.1
h18_ATATCCTCATAATCGC-1	1269	903	D.18h gastrula	DevSubset	mesendoderm.embryonic	all.gastrodermis.gastrula.2
h18_ATCACAGAGACCAGCA-1	31018	5808	D.18h gastrula	DevSubset	ectoderm.embryonic	all.ectoderm.early.ect.1
h18_ATCACAGCAACGACAG-1	25736	5121	D.18h gastrula	DevSubset	unchar.immune	unchar.immune.1.early.gastrula
h18_ATCACAGCAGCCCACA-1	23269	5102	D.18h gastrula	DevSubset	mesendoderm.embryonic	all.gastrodermis.gastrula.1
h18_ATCACAGTCTCATGGA-1	1470	939	D.18h gastrula	DevSubset	unchar.immune	unchar.immune.1.early.gastrula
h18_ATCACAGTCTGCGGGT-1	972	627	D.18h gastrula	DevSubset	pSC	pSC.PGC.NPC
h18_ATCACGAAGTCTGCAT-1	6598	2584	D.18h gastrula	DevSubset	ectoderm.embryonic	all.ectoderm.early.ect.1
h18_ATCACGAAGTGACCTT-1	868	709	D.18h gastrula	DevSubset	epithelia.ect	all.ectoderm.epith.1
h18_ATCACGACATAGGTAA-1	4987	2091	D.18h gastrula	DevSubset	pSC	pSC.PGC.NPC
h18_ATCACGAGTAACCAGG-1	1221	812	D.18h gastrula	DevSubset	epithelia.ect	all.ectoderm.epith.1
h18_ATCACGAGTTTCAGAC-1	24904	5042	D.18h gastrula	DevSubset	mesendoderm.embryonic	all.gastrodermis.gastrula.1
h18_ATCACGATCACTGGGC-1	4560	2367	D.18h gastrula	DevSubset	ectoderm.embryonic	all.ectoderm.epith.1
h18_ATCACGATCATCGCTC-1	10368	3400	D.18h gastrula	DevSubset	unchar.immune	unchar.immune.1.early.gastrula
h18_ATCACGATCCTAAACG-1	3518	1942	D.18h gastrula	DevSubset	unchar.immune	unchar.immune.1.early.gastrula
h18_ATCACGATCCTACTGC-1	19277	4712	D.18h gastrula	DevSubset	ectoderm.embryonic	all.ectoderm.early.ect.1
h18_ATCACTTCAATGCAAA-1	10330	3488	D.18h gastrula	DevSubset	ectoderm.embryonic	all.ectoderm.early.ect.1
h18_ATCACTTCATACTGAC-1	805	587	D.18h gastrula	DevSubset	epithelia.ect	all.ectoderm.epith.1
h18_ATCACTTCATTGTACG-1	23367	5424	D.18h gastrula	DevSubset	ectoderm.embryonic	all.ectoderm.early.ect.1
h18_ATCACTTTCAGAATAG-1	7743	2697	D.18h gastrula	DevSubset	unchar.immune	unchar.immune.2.mid.gastrula
h18_ATCACTTTCATGCAGT-1	5568	2435	D.18h gastrula	DevSubset	epithelia.ect	all.ectoderm.early.ect.1
h18_ATCACTTTCTCACCCA-1	5206	2628	D.18h gastrula	DevSubset	pharyngeal.ect	all.ectoderm.lip
h18_ATCACTTTCTCAGTCC-1	6101	2610	D.18h gastrula	DevSubset	ectoderm.embryonic	all.ectoderm.early.ect.1
h18_ATCAGGTAGCGTGAGT-1	7877	2797	D.18h gastrula	DevSubset	ectoderm.embryonic	all.ectoderm.early.ect.1
h18_ATCAGGTAGCTTCTAG-1	15982	4049	D.18h gastrula	DevSubset	mesendoderm.embryonic	all.gastrodermis.gastrula.1
h18_ATCAGGTAGGATATAC-1	4493	2164	D.18h gastrula	DevSubset	cnidocyte	cnidocyte.mature
h18_ATCAGGTAGTTGGAGC-1	17255	4829	D.18h gastrula	DevSubset	cnidocyte	cnidocyte.mature
h18_ATCAGGTCACGGAAGT-1	9992	3356	D.18h gastrula	DevSubset	mesendoderm.embryonic	all.gastrodermis.gastrula.1
h18_ATCAGGTGTACCCAGC-1	27660	5173	D.18h gastrula	DevSubset	cnidocyte	cnidocyte.gast.1
h18_ATCAGGTGTCCTCAGG-1	7273	2750	D.18h gastrula	DevSubset	pharyngeal.ect	all.ectoderm.lip
h18_ATCAGGTGTGCCGGTT-1	1970	1128	D.18h gastrula	DevSubset	pSC	pSC.PGC.NPC
h18_ATCAGGTTCAGTGTCA-1	670	520	D.18h gastrula	DevSubset	epithelia.ect	all.ectoderm.epith.1
h18_ATCAGGTTCTATACGG-1	12425	3034	D.18h gastrula	DevSubset	cnidocyte	cnidocyte.gast.1
h18_ATCAGGTTCTTCGATT-1	6314	2699	D.18h gastrula	DevSubset	ectoderm.embryonic	all.ectoderm.early.ect.1
h18_ATCATTCAGATGGTCG-1	5788	2046	D.18h gastrula	DevSubset	mesendoderm.embryonic	all.gastrodermis.gastrula.1
h18_ATCATTCAGCCGTTGC-1	3529	1768	D.18h gastrula	DevSubset	unchar.immune	unchar.immune.1.early.gastrula
h18_ATCATTCAGGTGCCTC-1	595	442	D.18h gastrula	DevSubset	unchar.immune	unchar.immune.1.early.gastrula
h18_ATCATTCAGTACAGCG-1	15170	3957	D.18h gastrula	DevSubset	ectoderm.embryonic	all.ectoderm.early.ect.1
h18_ATCATTCCAGACCAAG-1	609	440	D.18h gastrula	DevSubset	unchar.immune	unchar.immune.1.early.gastrula
h18_ATCATTCCAGCTACTA-1	1965	1181	D.18h gastrula	DevSubset	unchar.immune	unchar.immune.1.early.gastrula
h18_ATCATTCGTATGGGAC-1	16713	4421	D.18h gastrula	DevSubset	ectoderm.embryonic	all.ectoderm.early.ect.1
h18_ATCATTCGTGCAAGAC-1	634	482	D.18h gastrula	DevSubset	epithelia.ect	all.ectoderm.epith.1
h18_ATCATTCGTTGGTACT-1	14927	4324	D.18h gastrula	DevSubset	ectoderm.embryonic	all.ectoderm.early.ect.1
h18_ATCCACCAGAATAACC-1	25107	5726	D.18h gastrula	DevSubset	ectoderm.embryonic	all.ectoderm.early.ect.1
h18_ATCCACCAGAGGTTTA-1	7346	2388	D.18h gastrula	DevSubset	pSC	pSC.PGC.NPC
h18_ATCCACCAGCATCAGG-1	620	476	D.18h gastrula	DevSubset	mesendoderm.embryonic	all.gastrodermis.gastrula.2
h18_ATCCACCAGGTGGGTT-1	3903	1792	D.18h gastrula	DevSubset	pharyngeal.ect	all.ectoderm.lip
h18_ATCCACCCATAGGTTC-1	9942	3396	D.18h gastrula	DevSubset	ectoderm.embryonic	all.ectoderm.early.ect.1
h18_ATCCACCCATCGATCA-1	507	379	D.18h gastrula	DevSubset	epithelia.ect	all.ectoderm.epith.1
h18_ATCCACCTCTTCTTCC-1	747	532	D.18h gastrula	DevSubset	epithelia.ect	all.ectoderm.epith.1
h18_ATCCATTCAGCAGACA-1	7043	2500	D.18h gastrula	DevSubset	neuronal	neurogland.all.N1.L2
h18_ATCCATTTCGGAACTT-1	468	368	D.18h gastrula	DevSubset	epithelia.ect	all.ectoderm.epith.1
h18_ATCCCTGAGACGAAGA-1	14951	3443	D.18h gastrula	DevSubset	gland.mucous	gland.mucous.2.dev
h18_ATCCCTGAGACTTGTC-1	647	488	D.18h gastrula	DevSubset	epithelia.ect	all.ectoderm.epith.1
h18_ATCCCTGAGAGGCGGA-1	4425	1735	D.18h gastrula	DevSubset	ectoderm.embryonic	all.ectoderm.apical organ
h18_ATCCCTGAGTTCATCG-1	13318	3886	D.18h gastrula	DevSubset	ectoderm.embryonic	all.ectoderm.early.ect.1
h18_ATCCCTGGTAGTTACC-1	3451	1742	D.18h gastrula	DevSubset	mesendoderm.embryonic	all.gastrodermis.gastrula.1
h18_ATCCCTGGTGCATTAC-1	5706	2429	D.18h gastrula	DevSubset	ectoderm.embryonic	all.ectoderm.early.ect.1
h18_ATCCCTGGTGTCCGTG-1	884	611	D.18h gastrula	DevSubset	mesendoderm.embryonic	all.gastrodermis.gastrula.2
h18_ATCCCTGTCGCACTCT-1	11407	3308	D.18h gastrula	DevSubset	cnidocyte	cnidocyte.gast.1
h18_ATCCGTCTCGCCTTTG-1	2554	1420	D.18h gastrula	DevSubset	ectoderm.embryonic	all.ectoderm.early.ect.1
h18_ATCCTATCACGGCACT-1	843	587	D.18h gastrula	DevSubset	epithelia.ect	all.ectoderm.epith.1
h18_ATCCTATCATATGCGT-1	2361	1318	D.18h gastrula	DevSubset	mesendoderm.embryonic	all.gastrodermis.gastrula.1
h18_ATCCTATGTCCTACAA-1	12752	3809	D.18h gastrula	DevSubset	mesendoderm.embryonic	all.gastrodermis.gastrula.1
h18_ATCCTATGTGGGCTCT-1	15463	4396	D.18h gastrula	DevSubset	pharyngeal.ect	all.ectoderm.early.ect.1
h18_ATCCTATTCACACCCT-1	7891	2723	D.18h gastrula	DevSubset	pSC	pSC.PGC.NPC
h18_ATCCTATTCACCGACG-1	28020	5433	D.18h gastrula	DevSubset	cnidocyte	cnidocyte.early
h18_ATCGATGAGACCACGA-1	1625	916	D.18h gastrula	DevSubset	epithelia.ect	all.ectoderm.epith.1
h18_ATCGATGAGTATGTAG-1	9496	3047	D.18h gastrula	DevSubset	unchar.immune	unchar.immune.1.early.gastrula
h18_ATCGATGCAAACGTGG-1	14376	4296	D.18h gastrula	DevSubset	pharyngeal.ect	all.ectoderm.lip
h18_ATCGATGCAAAGGCTG-1	12278	3767	D.18h gastrula	DevSubset	unchar.immune	unchar.immune.1.early.gastrula
h18_ATCGATGCAGCTACAT-1	19265	5058	D.18h gastrula	DevSubset	ectoderm.embryonic	all.ectoderm.early.ect.1
h18_ATCGATGCAGGGACTA-1	12763	3789	D.18h gastrula	DevSubset	mesendoderm.embryonic	all.gastrodermis.gastrula.1
h18_ATCGATGCATTCGATG-1	17854	4570	D.18h gastrula	DevSubset	mesendoderm.embryonic	all.gastrodermis.gastrula.1
h18_ATCGATGTCATGACAC-1	1770	1107	D.18h gastrula	DevSubset	mesendoderm.embryonic	all.gastrodermis.gastrula.2
h18_ATCGATGTCCCGAGGT-1	458	381	D.18h gastrula	DevSubset	epithelia.ect	all.ectoderm.epith.1
h18_ATCGATGTCTCTAAGG-1	1029	716	D.18h gastrula	DevSubset	epithelia.ect	all.ectoderm.epith.1
h18_ATCGCCTAGACTAAGT-1	8607	3317	D.18h gastrula	DevSubset	cnidocyte	cnidocyte.mature
h18_ATCGCCTAGTATCCTG-1	7053	2817	D.18h gastrula	DevSubset	pSC	pSC.PGC.NPC
h18_ATCGCCTCAGGCATGA-1	5417	2270	D.18h gastrula	DevSubset	epithelia.ect	all.ectoderm.early.ect.1
h18_ATCGCCTCAGGTGGAT-1	869	634	D.18h gastrula	DevSubset	epithelia.ect	all.ectoderm.epith.1
h18_ATCGCCTCATGTGGTT-1	42134	6884	D.18h gastrula	DevSubset	pharyngeal.ect	all.ectoderm.lip
h18_ATCGCCTTCAGCGGAA-1	17681	4282	D.18h gastrula	DevSubset	mesendoderm.embryonic	all.gastrodermis.gastrula.1
h18_ATCGCCTTCGTAGCCG-1	18032	4844	D.18h gastrula	DevSubset	pharyngeal.ect	all.ectoderm.lip
h18_ATCGGATAGGACTATA-1	42969	6735	D.18h gastrula	DevSubset	ectoderm.embryonic	all.ectoderm.early.ect.1
h18_ATCGGATAGTAGCATA-1	11408	3875	D.18h gastrula	DevSubset	cnidocyte	cnidocyte.planula.spir
h18_ATCGGATAGTAGTCTC-1	8926	3169	D.18h gastrula	DevSubset	ectoderm.embryonic	all.ectoderm.early.ect.1
h18_ATCGGATCATACTGTG-1	24716	5440	D.18h gastrula	DevSubset	pharyngeal.ect	all.ectoderm.lip
h18_ATCGGATCATGGGTTT-1	16547	4360	D.18h gastrula	DevSubset	ectoderm.embryonic	all.ectoderm.early.ect.1
h18_ATCGGATGTAGTGCGA-1	9280	3200	D.18h gastrula	DevSubset	ectoderm.embryonic	all.ectoderm.early.ect.1
h18_ATCGGATTCAAGAATG-1	13144	3877	D.18h gastrula	DevSubset	ectoderm.embryonic	all.ectoderm.early.ect.1
h18_ATCGGCGAGAGGCGGA-1	462	385	D.18h gastrula	DevSubset	epithelia.ect	all.ectoderm.epith.1
h18_ATCGGCGAGGGAGGAC-1	974	684	D.18h gastrula	DevSubset	unchar.immune	unchar.immune.1.early.gastrula
h18_ATCGGCGGTATCATGC-1	9062	3086	D.18h gastrula	DevSubset	unchar.immune	unchar.immune.1.early.gastrula
h18_ATCGTAGAGCTGAAGC-1	19243	4767	D.18h gastrula	DevSubset	mesendoderm.embryonic	all.gastrodermis.gastrula.1
h18_ATCGTAGAGCTGACTT-1	2492	1339	D.18h gastrula	DevSubset	epithelia.ect	all.ectoderm.epith.1
h18_ATCGTAGCATAGCTGT-1	2351	1303	D.18h gastrula	DevSubset	unchar.immune	unchar.immune.1.early.gastrula
h18_ATCGTAGGTACTTCCC-1	31615	6230	D.18h gastrula	DevSubset	mesendoderm.embryonic	all.gastrodermis.gastrula.1
h18_ATCGTAGGTAGAATGT-1	6498	2711	D.18h gastrula	DevSubset	ectoderm.embryonic	all.ectoderm.early.ect.1
h18_ATCGTAGGTATGCGGA-1	2477	1325	D.18h gastrula	DevSubset	epithelia.ect	all.ectoderm.early.ect.1
h18_ATCGTAGGTGAGATAT-1	5654	2157	D.18h gastrula	DevSubset	pSC	pSC.PGC.NPC
h18_ATCGTCCAGGCCACTC-1	8545	3278	D.18h gastrula	DevSubset	pharyngeal.ect	all.ectoderm.lip
h18_ATCGTCCCAACACACT-1	18749	4735	D.18h gastrula	DevSubset	ectoderm.embryonic	all.ectoderm.early.ect.1
h18_ATCGTCCCACGTAGTT-1	1685	1023	D.18h gastrula	DevSubset	mesendoderm.embryonic	all.gastrodermis.gastrula.2
h18_ATCGTCCCAGGAGACT-1	30814	6129	D.18h gastrula	DevSubset	pharyngeal.ect	all.ectoderm.early.ect.1
h18_ATCGTCCGTATCAGGG-1	5883	2489	D.18h gastrula	DevSubset	ectoderm.embryonic	all.ectoderm.early.ect.1
h18_ATCGTCCTCGAGTCTA-1	7978	3058	D.18h gastrula	DevSubset	unchar.immune	unchar.immune.4.mature
h18_ATCGTCCTCTGGCCTT-1	820	629	D.18h gastrula	DevSubset	epithelia.ect	all.ectoderm.epith.1
h18_ATCGTGACACACGGTC-1	7907	2886	D.18h gastrula	DevSubset	ectoderm.embryonic	all.ectoderm.early.ect.1
h18_ATCGTGACACCATATG-1	475	373	D.18h gastrula	DevSubset	unchar.immune	unchar.immune.1.early.gastrula
h18_ATCGTGAGTGCCGTAC-1	3787	2015	D.18h gastrula	DevSubset	mesendoderm.embryonic	all.gastrodermis.gastrula.1
h18_ATCGTGATCCTAAGTG-1	1538	988	D.18h gastrula	DevSubset	unchar.immune	unchar.immune.1.early.gastrula
h18_ATCTCTAAGGAAAGGT-1	8712	3152	D.18h gastrula	DevSubset	ectoderm.embryonic	all.ectoderm.early.ect.1
h18_ATCTCTAAGTTTGAGA-1	19867	5014	D.18h gastrula	DevSubset	ectoderm.embryonic	all.ectoderm.early.ect.1
h18_ATCTCTACACCCTAGG-1	12655	3818	D.18h gastrula	DevSubset	ectoderm.embryonic	all.ectoderm.early.ect.1
h18_ATCTCTACAGCGGATA-1	7884	2858	D.18h gastrula	DevSubset	pharyngeal.ect	all.ectoderm.lip
h18_ATCTCTATCAACACCA-1	9979	3319	D.18h gastrula	DevSubset	ectoderm.embryonic	all.ectoderm.early.ect.1
h18_ATCTCTATCAAGCCCG-1	17256	4395	D.18h gastrula	DevSubset	mesendoderm.embryonic	all.gastrodermis.gastrula.1
h18_ATCTCTATCTCCATAT-1	14357	4306	D.18h gastrula	DevSubset	ectoderm.embryonic	all.ectoderm.early.ect.1
h18_ATCTTCAAGGGTAATT-1	1198	799	D.18h gastrula	DevSubset	epithelia.ect	all.ectoderm.epith.1
h18_ATCTTCACAGGATTCT-1	11490	3681	D.18h gastrula	DevSubset	ectoderm.embryonic	all.ectoderm.early.ect.1
h18_ATCTTCAGTCCCAAAT-1	10599	3602	D.18h gastrula	DevSubset	unchar.immune	unchar.immune.1.early.gastrula
h18_ATCTTCATCTTACTGT-1	8300	3008	D.18h gastrula	DevSubset	ectoderm.embryonic	all.ectoderm.early.ect.1
h18_ATGAAAGAGTAGTCAA-1	15306	3601	D.18h gastrula	DevSubset	mesendoderm.embryonic	all.gastrodermis.gastrula.1
h18_ATGAAAGAGTCCCTAA-1	449	359	D.18h gastrula	DevSubset	epithelia.ect	all.ectoderm.epith.1
h18_ATGAAAGCAGCAGTGA-1	15512	4207	D.18h gastrula	DevSubset	ectoderm.embryonic	all.ectoderm.early.ect.1
h18_ATGAAAGCATGAAGCG-1	642	477	D.18h gastrula	DevSubset	epithelia.ect	all.ectoderm.epith.1
h18_ATGAAAGGTGTCTTCC-1	15990	4361	D.18h gastrula	DevSubset	ectoderm.embryonic	all.ectoderm.early.ect.1
h18_ATGACCAAGCTCCACG-1	529	394	D.18h gastrula	DevSubset	epithelia.ect	all.ectoderm.epith.1
h18_ATGACCAAGTTGTAGA-1	6131	2577	D.18h gastrula	DevSubset	ectoderm.embryonic	all.ectoderm.early.ect.1
h18_ATGACCACAAGCAGGT-1	924	663	D.18h gastrula	DevSubset	PGCs	pSC.PGC.NPC
h18_ATGACCACACACAGCC-1	4940	1889	D.18h gastrula	DevSubset	cnidocyte	cnidocyte.gast.1
h18_ATGACCACACTTCATT-1	640	498	D.18h gastrula	DevSubset	epithelia.ect	all.ectoderm.epith.1
h18_ATGACCAGTGAGCTCC-1	2605	1508	D.18h gastrula	DevSubset	epithelia.ect	all.ectoderm.early.ect.1
h18_ATGACCAGTGGTCAAG-1	1767	995	D.18h gastrula	DevSubset	pSC	pSC.PGC.NPC
h18_ATGACCATCCAACTGA-1	998	686	D.18h gastrula	DevSubset	ectoderm.embryonic	all.ectoderm.epith.1
h18_ATGAGGGAGTATAGGT-1	1584	914	D.18h gastrula	DevSubset	mesendoderm.embryonic	all.gastrodermis.gastrula.2
h18_ATGAGGGTCTAAGCCA-1	7753	2551	D.18h gastrula	DevSubset	pSC	pSC.PGC.NPC
h18_ATGAGTCAGCCTCTTC-1	13044	4012	D.18h gastrula	DevSubset	ectoderm.embryonic	all.ectoderm.early.ect.1
h18_ATGAGTCAGGACAACC-1	6785	2541	D.18h gastrula	DevSubset	ectoderm.embryonic	all.ectoderm.early.ect.1
h18_ATGAGTCCAACCTATG-1	3345	1278	D.18h gastrula	DevSubset	cnidocyte	cnidocyte.gast.1
h18_ATGAGTCGTAATTGGA-1	15904	4095	D.18h gastrula	DevSubset	ectoderm.embryonic	all.ectoderm.early.ect.1
h18_ATGAGTCGTCCACAGC-1	15501	4432	D.18h gastrula	DevSubset	ectoderm.embryonic	all.ectoderm.early.ect.1
h18_ATGAGTCTCTTCGGTC-1	2232	1200	D.18h gastrula	DevSubset	unchar.immune	unchar.immune.1.early.gastrula
h18_ATGATCGAGAAACTCA-1	14968	4413	D.18h gastrula	DevSubset	pharyngeal.ect	all.ectoderm.lip
h18_ATGATCGAGATTAGTG-1	10493	3616	D.18h gastrula	DevSubset	ectoderm.embryonic	all.ectoderm.early.ect.1
h18_ATGATCGAGTAAACGT-1	28420	6079	D.18h gastrula	DevSubset	ectoderm.embryonic	all.ectoderm.early.ect.1
h18_ATGATCGAGTTCGCAT-1	22905	5585	D.18h gastrula	DevSubset	ectoderm.embryonic	all.ectoderm.early.ect.1
h18_ATGATCGCAGGTCAAG-1	4310	1647	D.18h gastrula	DevSubset	unchar.immune	unchar.immune.1.early.gastrula
h18_ATGATCGGTATGACAA-1	1772	1071	D.18h gastrula	DevSubset	epithelia.ect	all.ectoderm.epith.1
h18_ATGATCGGTTCTCCTG-1	706	494	D.18h gastrula	DevSubset	epithelia.ect	all.ectoderm.epith.1
h18_ATGCATGAGGATAATC-1	4295	1643	D.18h gastrula	DevSubset	unchar.immune	unchar.immune.1.early.gastrula
h18_ATGCATGCAACTGCTA-1	4134	1945	D.18h gastrula	DevSubset	epithelia.ect	all.ectoderm.early.ect.1
h18_ATGCATGCATCACAGT-1	24891	5568	D.18h gastrula	DevSubset	ectoderm.embryonic	all.ectoderm.early.ect.1
h18_ATGCATGGTAGAATAC-1	3725	1806	D.18h gastrula	DevSubset	ectoderm.embryonic	all.ectoderm.early.ect.1
h18_ATGCATGGTGCGAACA-1	991	677	D.18h gastrula	DevSubset	unchar.immune	unchar.immune.1.early.gastrula
h18_ATGCCTCAGCAAGTGC-1	676	494	D.18h gastrula	DevSubset	mesendoderm.embryonic	all.gastrodermis.gastrula.2
h18_ATGCCTCTCACCACAA-1	12068	3466	D.18h gastrula	DevSubset	pSC	pSC.PGC.NPC
h18_ATGCGATAGAGAACCC-1	39525	6463	D.18h gastrula	DevSubset	ectoderm.embryonic	all.ectoderm.early.ect.1
h18_ATGCGATAGGTCCAGA-1	11844	3547	D.18h gastrula	DevSubset	ectoderm.embryonic	all.ectoderm.early.ect.1
h18_ATGCGATAGTTAGTGA-1	7291	2069	D.18h gastrula	DevSubset	cnidocyte	cnidocyte.early
h18_ATGCGATCATGTTCAG-1	13182	4158	D.18h gastrula	DevSubset	unchar.immune	unchar.immune.1.early.gastrula
h18_ATGCGATTCGCATTGA-1	1988	1281	D.18h gastrula	DevSubset	epithelia.ect	all.ectoderm.epith.1
h18_ATGGAGGAGCGTTGTT-1	6324	2821	D.18h gastrula	DevSubset	unchar.immune	unchar.immune.1.early.gastrula
h18_ATGGAGGGTGTTGAGG-1	2181	1283	D.18h gastrula	DevSubset	epithelia.ect	all.ectoderm.epith.2
h18_ATGGAGGTCTAGCAAC-1	4356	1988	D.18h gastrula	DevSubset	ectoderm.embryonic	all.ectoderm.early.ect.2
h18_ATGGATCAGAAGATCT-1	5432	2336	D.18h gastrula	DevSubset	ectoderm.embryonic	all.ectoderm.early.ect.1
h18_ATGGATCAGCCAGACA-1	3922	1669	D.18h gastrula	DevSubset	pSC	pSC.PGC.NPC
h18_ATGGATCCAGCAAGAC-1	13161	3932	D.18h gastrula	DevSubset	ectoderm.embryonic	all.ectoderm.early.ect.1
h18_ATGGATCCAGTCAGTT-1	13280	4017	D.18h gastrula	DevSubset	ectoderm.embryonic	all.ectoderm.early.ect.1
h18_ATGGATCGTCTGTTAG-1	5783	2633	D.18h gastrula	DevSubset	ectoderm.embryonic	all.ectoderm.early.ect.1
h18_ATGGATCTCCGAAATC-1	18021	4495	D.18h gastrula	DevSubset	mesendoderm.embryonic	all.gastrodermis.gastrula.1
h18_ATGGGAGAGACCGTTT-1	13124	3925	D.18h gastrula	DevSubset	ectoderm.embryonic	all.ectoderm.early.ect.1
h18_ATGGGAGAGATTGAGT-1	8990	2997	D.18h gastrula	DevSubset	ectoderm.embryonic	all.ectoderm.early.ect.1
h18_ATGGGAGAGGGCTAAC-1	16856	4504	D.18h gastrula	DevSubset	ectoderm.embryonic	all.ectoderm.early.ect.1
h18_ATGGGAGCAAAGGGCT-1	13979	4010	D.18h gastrula	DevSubset	ectoderm.embryonic	all.ectoderm.early.ect.1
h18_ATGGGAGCACGTCTCT-1	8802	2842	D.18h gastrula	DevSubset	ectoderm.embryonic	all.ectoderm.early.ect.1
h18_ATGGGAGGTAACATAG-1	13769	3987	D.18h gastrula	DevSubset	ectoderm.embryonic	all.ectoderm.early.ect.1
h18_ATGGGAGGTCACCACG-1	4340	1998	D.18h gastrula	DevSubset	cnidocyte	cnidocyte.maturing.1
h18_ATGGGAGGTGAGCGAT-1	2922	1562	D.18h gastrula	DevSubset	epithelia.ect	all.ectoderm.early.ect.1
h18_ATGGGAGTCAAACGAA-1	1673	1072	D.18h gastrula	DevSubset	epithelia.ect	all.ectoderm.early.ect.1
h18_ATGGGAGTCAGACTGT-1	6789	2619	D.18h gastrula	DevSubset	ectoderm.embryonic	all.ectoderm.early.ect.1
h18_ATGGGAGTCCGCAGTG-1	12690	4046	D.18h gastrula	DevSubset	ectoderm.embryonic	all.ectoderm.early.ect.1
h18_ATGGGAGTCTAGTACG-1	13556	4148	D.18h gastrula	DevSubset	ectoderm.embryonic	all.ectoderm.early.ect.1
h18_ATGGGTTGTCGCATTA-1	1398	858	D.18h gastrula	DevSubset	unchar.immune	unchar.immune.1.early.gastrula
h18_ATGGGTTTCACTCACC-1	3190	1625	D.18h gastrula	DevSubset	unchar.immune	unchar.immune.1.early.gastrula
h18_ATGGGTTTCAGGGTAG-1	7547	3054	D.18h gastrula	DevSubset	ectoderm.embryonic	all.ectoderm.early.ect.1
h18_ATGGGTTTCCGATAAC-1	17938	4868	D.18h gastrula	DevSubset	pharyngeal.ect	all.ectoderm.lip
h18_ATGGTTGAGAGATTCA-1	6101	2337	D.18h gastrula	DevSubset	cnidocyte	cnidocyte.gast.1
h18_ATGGTTGAGGGTCACA-1	974	701	D.18h gastrula	DevSubset	epithelia.ect	all.ectoderm.epith.1
h18_ATGGTTGCACTCAGAT-1	10755	3549	D.18h gastrula	DevSubset	unchar.immune	unchar.immune.1.early.gastrula
h18_ATGGTTGCAGAAGTGC-1	8658	3182	D.18h gastrula	DevSubset	ectoderm.embryonic	all.ectoderm.early.ect.1
h18_ATGGTTGCATGACTAC-1	11620	3156	D.18h gastrula	DevSubset	unchar.immune	unchar.immune.1.early.gastrula
h18_ATGTCCCAGTCACGAG-1	9398	3054	D.18h gastrula	DevSubset	pharyngeal.ect	all.ectoderm.lip
h18_ATGTCCCCAAAGGCGT-1	1097	730	D.18h gastrula	DevSubset	epithelia.ect	all.ectoderm.epith.1
h18_ATGTCCCCACCAGTTA-1	23616	5227	D.18h gastrula	DevSubset	ectoderm.embryonic	all.ectoderm.early.ect.1
h18_ATGTCCCGTAACTAAG-1	52348	7572	D.18h gastrula	DevSubset	mesendoderm.embryonic	all.gastrodermis.gastrula.1
h18_ATGTCCCGTCAAGTTC-1	14429	4168	D.18h gastrula	DevSubset	gland.mucous	gland.mucous.2.dev
h18_ATGTCCCGTTAGCTAC-1	17049	4490	D.18h gastrula	DevSubset	pharyngeal.ect	all.ectoderm.early.ect.1
h18_ATGTCCCTCAGGAACG-1	738	559	D.18h gastrula	DevSubset	gland.mucous	gland.mucous.2.dev
h18_ATGTCCCTCCATTCAT-1	3941	1753	D.18h gastrula	DevSubset	unchar.immune	unchar.immune.1.early.gastrula
h18_ATGTCTTAGTCACGCC-1	1021	732	D.18h gastrula	DevSubset	epithelia.ect	all.ectoderm.epith.1
h18_ATGTCTTCACTTCAAG-1	9822	3403	D.18h gastrula	DevSubset	ectoderm.embryonic	all.ectoderm.early.ect.1
h18_ATGTCTTGTGGCAACA-1	1472	993	D.18h gastrula	DevSubset	epithelia.ect	all.ectoderm.pharyng.
h18_ATGTCTTGTGGTCTCG-1	1827	1057	D.18h gastrula	DevSubset	epithelia.ect	all.ectoderm.early.ect.1
h18_ATGTCTTTCCAACTGA-1	712	561	D.18h gastrula	DevSubset	mesendoderm.embryonic	all.gastrodermis.gastrula.2
h18_ATTACCTAGATGGCGT-1	8381	2839	D.18h gastrula	DevSubset	pSC	pSC.PGC.NPC
h18_ATTACCTCAAGTGGAC-1	21616	5290	D.18h gastrula	DevSubset	ectoderm.embryonic	all.ectoderm.early.ect.1
h18_ATTACCTCATAGTCAC-1	1603	1015	D.18h gastrula	DevSubset	mesendoderm.embryonic	all.gastrodermis.gastrula.2
h18_ATTACCTGTACAAGCG-1	2683	1421	D.18h gastrula	DevSubset	epithelia.ect	all.ectoderm.pharyng.
h18_ATTACCTTCGTAACTG-1	434	356	D.18h gastrula	DevSubset	epithelia.ect	all.ectoderm.epith.1
h18_ATTACTCAGCTTAGTC-1	915	635	D.18h gastrula	DevSubset	mesendoderm.embryonic	all.gastrodermis.gastrula.2
h18_ATTACTCCATACATCG-1	623	468	D.18h gastrula	DevSubset	unchar.immune	unchar.immune.1.early.gastrula
h18_ATTACTCCATCGCCTT-1	2239	1251	D.18h gastrula	DevSubset	ectoderm.embryonic	all.ectoderm.epith.1
h18_ATTACTCGTTGTTTGG-1	1051	728	D.18h gastrula	DevSubset	ectoderm.embryonic	all.ectoderm.early.ect.1
h18_ATTATCCAGCACGGAT-1	2121	1137	D.18h gastrula	DevSubset	ectoderm.embryonic	all.ectoderm.epith.1
h18_ATTATCCAGTCGCGAA-1	3449	1643	D.18h gastrula	DevSubset	ectoderm.embryonic	all.ectoderm.early.ect.1
h18_ATTATCCCAATCCTTT-1	13613	3543	D.18h gastrula	DevSubset	cnidocyte	cnidocyte.gast.1
h18_ATTATCCCACCCTCTA-1	8577	3332	D.18h gastrula	DevSubset	ectoderm.embryonic	all.ectoderm.early.ect.1
h18_ATTATCCCATCATTTC-1	1000	673	D.18h gastrula	DevSubset	unchar.immune	unchar.immune.1.early.gastrula
h18_ATTATCCGTCTGTCCT-1	1148	758	D.18h gastrula	DevSubset	epithelia.ect	all.ectoderm.epith.1
h18_ATTATCCGTGTGCCTG-1	845	601	D.18h gastrula	DevSubset	epithelia.ect	all.ectoderm.epith.1
h18_ATTATCCGTTAAGTCC-1	5704	2492	D.18h gastrula	DevSubset	ectoderm.embryonic	all.ectoderm.early.ect.1
h18_ATTATCCTCCGCCTAT-1	3794	1860	D.18h gastrula	DevSubset	mesendoderm.embryonic	all.gastrodermis.gastrula.1
h18_ATTATCCTCGTGCACG-1	6314	2635	D.18h gastrula	DevSubset	ectoderm.embryonic	all.ectoderm.early.ect.1
h18_ATTCACTAGTCGCCAC-1	4725	1904	D.18h gastrula	DevSubset	unchar.immune	unchar.immune.2.mid.gastrula
h18_ATTCACTCAAAGCGTG-1	617	486	D.18h gastrula	DevSubset	mesendoderm.embryonic	all.gastrodermis.gastrula.2
h18_ATTCACTCAAATGGAT-1	581	419	D.18h gastrula	DevSubset	unchar.immune	unchar.immune.1.early.gastrula
h18_ATTCACTCAACAGATA-1	14147	4171	D.18h gastrula	DevSubset	pharyngeal.ect	all.ectoderm.lip
h18_ATTCACTCAGTTGAAA-1	772	576	D.18h gastrula	DevSubset	epithelia.ect	all.ectoderm.epith.1
h18_ATTCACTTCCTTTAGT-1	679	528	D.18h gastrula	DevSubset	epithelia.ect	all.ectoderm.epith.1
h18_ATTCACTTCGATTGAC-1	4249	1609	D.18h gastrula	DevSubset	unchar.immune	unchar.immune.1.early.gastrula
h18_ATTCACTTCTTCACGC-1	10670	3450	D.18h gastrula	DevSubset	unchar.immune	unchar.immune.1.early.gastrula
h18_ATTCAGGCATCTGGGC-1	17847	4164	D.18h gastrula	DevSubset	cnidocyte	cnidocyte.gast.1
h18_ATTCATCAGACTTCAC-1	505	388	D.18h gastrula	DevSubset	epithelia.ect	all.ectoderm.epith.1
h18_ATTCATCAGGCGTTGA-1	2072	1151	D.18h gastrula	DevSubset	epithelia.ect	all.ectoderm.epith.1
h18_ATTCATCCACCAGCTG-1	14443	4365	D.18h gastrula	DevSubset	mesendoderm.embryonic	all.gastrodermis.gastrula.1
h18_ATTCATCCACGGATCC-1	1164	828	D.18h gastrula	DevSubset	epithelia.ect	all.ectoderm.epith.1
h18_ATTCCATAGAATGTTG-1	5662	2571	D.18h gastrula	DevSubset	ectoderm.embryonic	all.ectoderm.early.ect.1
h18_ATTCCATAGCTCATAC-1	9754	3323	D.18h gastrula	DevSubset	ectoderm.embryonic	all.ectoderm.early.ect.1
h18_ATTCCATCACCCGTAG-1	8410	2977	D.18h gastrula	DevSubset	epithelia.ect	all.ectoderm.early.ect.1
h18_ATTCCATCAGGCTATT-1	6992	2382	D.18h gastrula	DevSubset	pSC	pSC.PGC.NPC
h18_ATTCCATTCCTCAGGG-1	4812	1988	D.18h gastrula	DevSubset	unchar.immune	unchar.immune.1.early.gastrula
h18_ATTCCCGTCCAACACA-1	1833	1128	D.18h gastrula	DevSubset	mesendoderm.embryonic	all.gastrodermis.gastrula.1
h18_ATTCCTAAGACTTAAG-1	32491	5984	D.18h gastrula	DevSubset	ectoderm.embryonic	all.ectoderm.early.ect.1
h18_ATTCCTAAGAGAGCAA-1	3780	1667	D.18h gastrula	DevSubset	epithelia.ect	all.ectoderm.early.ect.1
h18_ATTCCTAAGTACAGAT-1	1548	1014	D.18h gastrula	DevSubset	unchar.immune	unchar.immune.1.early.gastrula
h18_ATTCCTAGTACGCTTA-1	12494	3058	D.18h gastrula	DevSubset	cnidocyte	cnidocyte.gast.1
h18_ATTCCTAGTCTGCATA-1	2076	1160	D.18h gastrula	DevSubset	ectoderm.embryonic	all.ectoderm.early.ect.1
h18_ATTCCTATCCTACAAG-1	8164	2883	D.18h gastrula	DevSubset	epithelia.ect	all.ectoderm.early.ect.1
h18_ATTCGTTAGAAACCAT-1	6243	2323	D.18h gastrula	DevSubset	unchar.immune	unchar.immune.1.early.gastrula
h18_ATTCGTTAGGTCGCCT-1	2701	1477	D.18h gastrula	DevSubset	mesendoderm.embryonic	all.gastrodermis.gastrula.2
h18_ATTCGTTAGTTCATCG-1	577	432	D.18h gastrula	DevSubset	epithelia.ect	all.ectoderm.epith.1
h18_ATTCGTTCAAACTGCT-1	1056	624	D.18h gastrula	DevSubset	cnidocyte	cnidocyte.gast.1
h18_ATTCGTTGTCTAGATC-1	3507	1584	D.18h gastrula	DevSubset	epithelia.ect	all.ectoderm.early.ect.1
h18_ATTCGTTGTTAGAAAC-1	2523	1332	D.18h gastrula	DevSubset	unchar.immune	unchar.immune.1.early.gastrula
h18_ATTCTACAGCCGATCC-1	5338	2151	D.18h gastrula	DevSubset	pSC	pSC.PGC.NPC
h18_ATTCTACCAAGTATAG-1	2285	1093	D.18h gastrula	DevSubset	cnidocyte	cnidocyte.gast.1
h18_ATTCTACGTGGGCTTC-1	2900	1320	D.18h gastrula	DevSubset	unchar.immune	unchar.immune.1.early.gastrula
h18_ATTCTACGTTATTCTC-1	6707	2479	D.18h gastrula	DevSubset	unchar.immune	unchar.immune.1.early.gastrula
h18_ATTCTACTCGATACGT-1	36267	6309	D.18h gastrula	DevSubset	mesendoderm.embryonic	all.gastrodermis.gastrula.1
h18_ATTCTACTCGCACGAC-1	1265	847	D.18h gastrula	DevSubset	epithelia.ect	all.ectoderm.epith.1
h18_ATTCTTGAGGTGCTTT-1	1521	999	D.18h gastrula	DevSubset	epithelia.ect	all.ectoderm.epith.1
h18_ATTCTTGGTACTCGCG-1	1446	896	D.18h gastrula	DevSubset	epithelia.ect	all.ectoderm.epith.1
h18_ATTCTTGGTAGTCGTT-1	8214	2660	D.18h gastrula	DevSubset	unchar.immune	unchar.immune.1.early.gastrula
h18_ATTCTTGGTATGAAAC-1	11307	3702	D.18h gastrula	DevSubset	unchar.immune	unchar.immune.1.early.gastrula
h18_ATTCTTGGTGAGAACC-1	14009	4195	D.18h gastrula	DevSubset	mesendoderm.embryonic	all.gastrodermis.gastrula.1
h18_ATTCTTGGTGTATTCG-1	19217	4798	D.18h gastrula	DevSubset	cnidocyte	cnidocyte.mature
h18_ATTCTTGTCACTTCTA-1	638	470	D.18h gastrula	DevSubset	epithelia.ect	all.ectoderm.epith.1
h18_ATTCTTGTCAGAGTGG-1	3645	1637	D.18h gastrula	DevSubset	unchar.immune	unchar.immune.1.early.gastrula
h18_ATTGGGTAGCAACAGC-1	18441	4571	D.18h gastrula	DevSubset	gland.mucous	gland.mucous.2.dev
h18_ATTGGGTCAGGACTAG-1	22850	5335	D.18h gastrula	DevSubset	cnidocyte	cnidocyte.spirocyte.maturing
h18_ATTGGGTGTGTTCGAT-1	49111	6533	D.18h gastrula	DevSubset	mesendoderm.embryonic	all.gastrodermis.gastrula.1
h18_ATTGGGTTCTCGTTTA-1	493	382	D.18h gastrula	DevSubset	unchar.immune	unchar.immune.1.early.gastrula
h18_ATTGTTCAGATGTTCC-1	7473	2726	D.18h gastrula	DevSubset	unchar.immune	unchar.immune.1.early.gastrula
h18_ATTGTTCCACTTACAG-1	15417	4359	D.18h gastrula	DevSubset	ectoderm.embryonic	all.ectoderm.early.ect.1
h18_ATTGTTCGTGGAATGC-1	14746	4098	D.18h gastrula	DevSubset	ectoderm.embryonic	all.ectoderm.early.ect.1
h18_ATTGTTCTCGATACAC-1	5296	2485	D.18h gastrula	DevSubset	unchar.immune	unchar.immune.1.early.gastrula
h18_ATTGTTCTCTCGAACA-1	5731	2225	D.18h gastrula	DevSubset	ectoderm.embryonic	all.ectoderm.early.ect.1
h18_ATTTACCTCTGTTGGA-1	6173	2447	D.18h gastrula	DevSubset	epithelia.ect	all.ectoderm.early.ect.1
h18_ATTTCACAGCTGGCTC-1	1236	869	D.18h gastrula	DevSubset	pharyngeal.ect	all.ectoderm.epith.1
h18_ATTTCACCAACCCTCT-1	1849	1030	D.18h gastrula	DevSubset	epithelia.ect	all.ectoderm.epith.1
h18_ATTTCACCAGCACAAG-1	34393	6121	D.18h gastrula	DevSubset	ectoderm.embryonic	all.ectoderm.early.ect.1
h18_ATTTCACCATAGACTC-1	14290	3537	D.18h gastrula	DevSubset	cnidocyte	cnidocyte.gast.1
h18_ATTTCACTCCATCTAT-1	7843	2573	D.18h gastrula	DevSubset	cnidocyte	cnidocyte.gast.1
h18_ATTTCACTCGGAAGGT-1	34196	6220	D.18h gastrula	DevSubset	ectoderm.embryonic	all.ectoderm.early.ect.1
h18_ATTTCTGAGCTGTTCA-1	5646	2365	D.18h gastrula	DevSubset	pSC	pSC.PGC.NPC
h18_ATTTCTGGTAGAGCTG-1	523	404	D.18h gastrula	DevSubset	epithelia.ect	all.ectoderm.epith.1
h18_ATTTCTGGTCGATTTG-1	7257	2521	D.18h gastrula	DevSubset	unchar.immune	unchar.immune.1.early.gastrula
h18_ATTTCTGGTGAATTGA-1	2531	1268	D.18h gastrula	DevSubset	unchar.immune	unchar.immune.1.early.gastrula
h18_ATTTCTGGTGATCGTT-1	36085	6138	D.18h gastrula	DevSubset	pharyngeal.ect	all.ectoderm.early.ect.1
h18_ATTTCTGGTTAGAAGT-1	12113	3717	D.18h gastrula	DevSubset	ectoderm.embryonic	all.ectoderm.early.ect.1
h18_ATTTCTGTCGACATTG-1	4803	2151	D.18h gastrula	DevSubset	epithelia.ect	all.ectoderm.early.ect.1
h18_ATTTCTGTCGTAGAGG-1	8497	2902	D.18h gastrula	DevSubset	unchar.immune	unchar.immune.1.early.gastrula
h18_CAAAGAACAAACTCGT-1	2370	1360	D.18h gastrula	DevSubset	ectoderm.embryonic	all.ectoderm.early.ect.2
h18_CAAAGAACATGTGCTA-1	485	404	D.18h gastrula	DevSubset	epithelia.ect	all.ectoderm.epith.1
h18_CAAAGAAGTAGGAGGG-1	2758	1520	D.18h gastrula	DevSubset	mesendoderm.embryonic	all.gastrodermis.gastrula.1
h18_CAACAACAGAGGTTTA-1	15537	4446	D.18h gastrula	DevSubset	ectoderm.embryonic	all.ectoderm.early.ect.1
h18_CAACAACGTGTAAATG-1	436	357	D.18h gastrula	DevSubset	epithelia.ect	all.ectoderm.epith.1
h18_CAACAACTCGCAACAT-1	11051	3708	D.18h gastrula	DevSubset	ectoderm.embryonic	all.ectoderm.early.ect.1
h18_CAACAGTCACGGATCC-1	1282	870	D.18h gastrula	DevSubset	epithelia.ect	all.ectoderm.epith.1
h18_CAACAGTGTGCCCACA-1	1870	1109	D.18h gastrula	DevSubset	epithelia.ect	all.ectoderm.early.ect.1
h18_CAACAGTTCCGTCAAA-1	13930	4054	D.18h gastrula	DevSubset	unchar.immune	unchar.immune.1.early.gastrula
h18_CAACAGTTCTGTTCAT-1	476	409	D.18h gastrula	DevSubset	mesendoderm.embryonic	all.gastrodermis.gastrula.2
h18_CAACCAAGTCTAATCG-1	2989	1623	D.18h gastrula	DevSubset	epithelia.ect	all.ectoderm.early.ect.1
h18_CAACCAAGTGCTTATG-1	1283	838	D.18h gastrula	DevSubset	epithelia.ect	all.ectoderm.epith.1
h18_CAACCAATCACCTACC-1	604	481	D.18h gastrula	DevSubset	mesendoderm.embryonic	all.gastrodermis.gastrula.2
h18_CAACCAATCTATTGTC-1	1473	894	D.18h gastrula	DevSubset	unchar.immune	unchar.immune.1.early.gastrula
h18_CAACCTCAGATGTAGT-1	4694	2102	D.18h gastrula	DevSubset	ectoderm.embryonic	all.ectoderm.early.ect.1
h18_CAACCTCAGGCACGAT-1	7104	2758	D.18h gastrula	DevSubset	ectoderm.embryonic	all.ectoderm.early.ect.1
h18_CAACCTCCACCGAATT-1	7112	2747	D.18h gastrula	DevSubset	ectoderm.embryonic	all.ectoderm.early.ect.1
h18_CAACCTCCACGCTGTG-1	1664	944	D.18h gastrula	DevSubset	pSC	pSC.PGC.NPC
h18_CAACCTCCACGTTCGG-1	97560	8810	D.18h gastrula	DevSubset	ectoderm.embryonic	all.ectoderm.early.ect.1
h18_CAACCTCCATCCTGTC-1	33537	6329	D.18h gastrula	DevSubset	ectoderm.embryonic	all.ectoderm.early.ect.1
h18_CAACCTCCATCTGCGG-1	6982	2619	D.18h gastrula	DevSubset	unchar.immune	unchar.immune.1.early.gastrula
h18_CAACCTCTCGCGTGCA-1	23130	4851	D.18h gastrula	DevSubset	mesendoderm.embryonic	all.gastrodermis.gastrula.1
h18_CAACGATCAAGGTACG-1	511	416	D.18h gastrula	DevSubset	cnidocyte	cnidocyte.gast.1
h18_CAACGATCACGTGAGA-1	3088	1623	D.18h gastrula	DevSubset	pSC	pSC.PGC.NPC
h18_CAACGATCATAATGCC-1	1912	1091	D.18h gastrula	DevSubset	unchar.immune	unchar.immune.1.early.gastrula
h18_CAACGATGTCACTGAT-1	501	408	D.18h gastrula	DevSubset	epithelia.ect	all.ectoderm.epith.1
h18_CAACGATGTCCCTGAG-1	2971	1428	D.18h gastrula	DevSubset	epithelia.ect	all.ectoderm.epith.2
h18_CAACGATGTTGTAAAG-1	9945	3065	D.18h gastrula	DevSubset	pharyngeal.ect	all.ectoderm.lip
h18_CAACGATTCCGACAGC-1	12296	3879	D.18h gastrula	DevSubset	unchar.immune	unchar.immune.1.early.gastrula
h18_CAACGATTCGAGTACT-1	8224	2952	D.18h gastrula	DevSubset	unchar.immune	unchar.immune.2.mid.gastrula
h18_CAACGGCAGGAATGTT-1	7771	2715	D.18h gastrula	DevSubset	pharyngeal.ect	all.ectoderm.lip
h18_CAACGGCCACCAACAT-1	657	469	D.18h gastrula	DevSubset	unchar.immune	unchar.immune.1.early.gastrula
h18_CAACGGCCAGATAAAC-1	70436	7918	D.18h gastrula	DevSubset	ectoderm.embryonic	all.ectoderm.early.ect.1
h18_CAAGACTGTGGTCTCG-1	2560	1480	D.18h gastrula	DevSubset	pSC	pSC.PGC.Mitotic.1
h18_CAAGACTGTTAATCGC-1	6062	2671	D.18h gastrula	DevSubset	ectoderm.embryonic	all.ectoderm.early.ect.1
h18_CAAGACTGTTGGTAGG-1	796	582	D.18h gastrula	DevSubset	epithelia.ect	all.ectoderm.epith.1
h18_CAAGACTGTTTGCAGT-1	3669	1666	D.18h gastrula	DevSubset	unchar.immune	unchar.immune.1.early.gastrula
h18_CAAGACTTCTGGGCAC-1	45710	6847	D.18h gastrula	DevSubset	gland.mucous	gland.mucous.2.dev
h18_CAAGAGGAGGTATCTC-1	11993	3974	D.18h gastrula	DevSubset	ectoderm.embryonic	all.ectoderm.early.ect.1
h18_CAAGAGGCATACGCAT-1	3560	1629	D.18h gastrula	DevSubset	gland.mucous	gland.mucous.2.dev
h18_CAAGAGGGTCACGTGC-1	1625	818	D.18h gastrula	DevSubset	cnidocyte	cnidocyte.gast.1
h18_CAAGAGGGTCATAAAG-1	472	368	D.18h gastrula	DevSubset	epithelia.ect	all.ectoderm.epith.1
h18_CAAGCTAAGAAGCCAC-1	1033	713	D.18h gastrula	DevSubset	epithelia.ect	all.ectoderm.epith.1
h18_CAAGCTAAGAGCTGCA-1	19492	5122	D.18h gastrula	DevSubset	unchar.immune	unchar.immune.1.early.gastrula
h18_CAAGCTAAGGATTCCT-1	5259	2379	D.18h gastrula	DevSubset	ectoderm.embryonic	all.ectoderm.early.ect.1
h18_CAAGCTAAGGGATCGT-1	6954	2996	D.18h gastrula	DevSubset	ectoderm.embryonic	all.ectoderm.early.ect.1
h18_CAAGCTACAAGGACAC-1	5263	2231	D.18h gastrula	DevSubset	mesendoderm.embryonic	all.gastrodermis.gastrula.1
h18_CAAGCTACATCGTGGC-1	9267	3022	D.18h gastrula	DevSubset	ectoderm.embryonic	all.ectoderm.early.ect.1
h18_CAAGCTAGTACAGTTC-1	19955	4908	D.18h gastrula	DevSubset	ectoderm.embryonic	all.ectoderm.early.ect.1
h18_CAAGCTATCCTTCTTC-1	6409	2737	D.18h gastrula	DevSubset	ectoderm.embryonic	all.ectoderm.early.ect.1
h18_CAAGCTATCTGACCCT-1	7696	2843	D.18h gastrula	DevSubset	mesendoderm.embryonic	all.gastrodermis.gastrula.1
h18_CAAGCTATCTGTGTGA-1	18551	4921	D.18h gastrula	DevSubset	ectoderm.embryonic	all.ectoderm.early.ect.1
h18_CAAGGGAAGTGGTTAA-1	7417	2908	D.18h gastrula	DevSubset	pSC	pSC.PGC.NPC
h18_CAAGGGAGTACCGGAA-1	7058	2638	D.18h gastrula	DevSubset	mesendoderm.embryonic	all.gastrodermis.gastrula.1
h18_CAAGGGAGTGGTCCGT-1	3562	1583	D.18h gastrula	DevSubset	pSC	pSC.PGC.NPC
h18_CAAGGGATCGTCCTCA-1	16695	4193	D.18h gastrula	DevSubset	unchar.immune	unchar.immune.1.early.gastrula
h18_CAAGGGATCTCTCGAC-1	5712	2401	D.18h gastrula	DevSubset	ectoderm.embryonic	all.ectoderm.early.ect.1
h18_CAATACGAGAAGTGTT-1	6273	2489	D.18h gastrula	DevSubset	unchar.immune	unchar.immune.1.early.gastrula
h18_CAATACGAGGATCACG-1	10037	3130	D.18h gastrula	DevSubset	unchar.immune	unchar.immune.1.early.gastrula
h18_CAATACGCAATGAAAC-1	12420	3838	D.18h gastrula	DevSubset	ectoderm.embryonic	all.ectoderm.early.ect.1
h18_CAATACGTCAAGTGGG-1	45998	7060	D.18h gastrula	DevSubset	ectoderm.embryonic	all.ectoderm.early.ect.1
h18_CAATACGTCGATGGAG-1	3506	1779	D.18h gastrula	DevSubset	mesendoderm.embryonic	all.gastrodermis.gastrula.1
h18_CAATACGTCTTCCCAG-1	10481	3637	D.18h gastrula	DevSubset	ectoderm.embryonic	all.ectoderm.early.ect.1
h18_CAATCGACAAGCGCAA-1	14463	4274	D.18h gastrula	DevSubset	unchar.immune	unchar.immune.1.early.gastrula
h18_CAATCGAGTCCATCTC-1	24614	5381	D.18h gastrula	DevSubset	mesendoderm.embryonic	all.gastrodermis.gastrula.1
h18_CAATCGAGTTCGTTCC-1	13831	3688	D.18h gastrula	DevSubset	unchar.immune	unchar.immune.2.mid.gastrula
h18_CAATGACAGTATGGCG-1	29065	5845	D.18h gastrula	DevSubset	ectoderm.embryonic	all.ectoderm.early.ect.1
h18_CAATGACCATCTGTTT-1	9939	3656	D.18h gastrula	DevSubset	ectoderm.embryonic	all.ectoderm.early.ect.1
h18_CAATTTCAGAATAGTC-1	4336	1677	D.18h gastrula	DevSubset	ectoderm.embryonic	all.ectoderm.epith.1
h18_CAATTTCAGCGTCGAA-1	8710	3024	D.18h gastrula	DevSubset	ectoderm.embryonic	all.ectoderm.early.ect.1
h18_CAATTTCCACCAGCCA-1	11443	3770	D.18h gastrula	DevSubset	ectoderm.embryonic	all.ectoderm.early.ect.1
h18_CAATTTCCATCTCAAG-1	1266	795	D.18h gastrula	DevSubset	pSC	pSC.PGC.NPC
h18_CAATTTCGTATCCTTT-1	524	421	D.18h gastrula	DevSubset	epithelia.ect	all.ectoderm.epith.1
h18_CAATTTCGTATGATCC-1	2919	1550	D.18h gastrula	DevSubset	unchar.immune	unchar.immune.1.early.gastrula
h18_CAATTTCGTCCTCCAT-1	1175	832	D.18h gastrula	DevSubset	mesendoderm.embryonic	all.gastrodermis.gastrula.2
h18_CAATTTCGTCGTCGGT-1	604	459	D.18h gastrula	DevSubset	epithelia.ect	all.ectoderm.epith.1
h18_CAATTTCTCCGAACGC-1	23231	5244	D.18h gastrula	DevSubset	ectoderm.embryonic	all.ectoderm.early.ect.1
h18_CAATTTCTCCGTCACT-1	13618	3774	D.18h gastrula	DevSubset	unchar.immune	unchar.immune.1.early.gastrula
h18_CACAACACAATATCCG-1	2943	1617	D.18h gastrula	DevSubset	ectoderm.embryonic	all.ectoderm.early.ect.1
h18_CACAACACATAGGCGA-1	5848	2654	D.18h gastrula	DevSubset	ectoderm.embryonic	all.ectoderm.early.ect.1
h18_CACAACAGTTACTCAG-1	13918	3327	D.18h gastrula	DevSubset	cnidocyte	cnidocyte.gast.1
h18_CACAACATCACTCGAA-1	9087	3180	D.18h gastrula	DevSubset	ectoderm.embryonic	all.ectoderm.early.ect.1
h18_CACACAAAGCGCCGTT-1	10213	3405	D.18h gastrula	DevSubset	ectoderm.embryonic	all.ectoderm.early.ect.1
h18_CACACAAAGGACCCAA-1	1008	600	D.18h gastrula	DevSubset	unchar.immune	unchar.immune.1.early.gastrula
h18_CACACAAGTGCGCTCA-1	564	450	D.18h gastrula	DevSubset	epithelia.ect	all.ectoderm.epith.1
h18_CACAGATAGCAAGGAA-1	2299	1290	D.18h gastrula	DevSubset	pSC	pSC.PGC.NPC
h18_CACAGATAGCCGATTT-1	3456	1748	D.18h gastrula	DevSubset	epithelia.ect	all.ectoderm.early.ect.1
h18_CACAGATAGTCGCTAT-1	7847	2471	D.18h gastrula	DevSubset	pSC	pSC.PGC.NPC
h18_CACAGATCAAACCACT-1	4701	2085	D.18h gastrula	DevSubset	ectoderm.embryonic	all.ectoderm.early.ect.1
h18_CACAGATTCGCCTATC-1	615	491	D.18h gastrula	DevSubset	epithelia.ect	all.ectoderm.epith.1
h18_CACAGATTCTATACTC-1	5783	2666	D.18h gastrula	DevSubset	mesendoderm.embryonic	all.gastrodermis.gastrula.1
h18_CACAGGCCAACCAATC-1	1925	1212	D.18h gastrula	DevSubset	epithelia.ect	all.ectoderm.epith.1
h18_CACAGGCCATGCGTGC-1	511	430	D.18h gastrula	DevSubset	epithelia.ect	all.ectoderm.epith.1
h18_CACAGGCTCACAAGGG-1	15018	4434	D.18h gastrula	DevSubset	ectoderm.embryonic	all.ectoderm.early.ect.1
h18_CACAGGCTCCCATTTA-1	14687	4323	D.18h gastrula	DevSubset	ectoderm.embryonic	all.ectoderm.early.ect.1
h18_CACAGGCTCCTGGCTT-1	462	376	D.18h gastrula	DevSubset	epithelia.ect	all.ectoderm.epith.1
h18_CACAGGCTCTTGTTAC-1	4753	2163	D.18h gastrula	DevSubset	mesendoderm.embryonic	all.gastrodermis.gastrula.1
h18_CACATGAAGGCTTAAA-1	2986	1783	D.18h gastrula	DevSubset	epithelia.ect	all.ectoderm.epith.1
h18_CACATGACACGCTATA-1	684	492	D.18h gastrula	DevSubset	unchar.immune	unchar.immune.1.early.gastrula
h18_CACATGACACGTCGGT-1	1522	891	D.18h gastrula	DevSubset	ectoderm.embryonic	all.ectoderm.epith.1
h18_CACATGACAGGCACTC-1	4537	1900	D.18h gastrula	DevSubset	pSC	pSC.PGC.NPC
h18_CACATGAGTACCAATC-1	20082	5209	D.18h gastrula	DevSubset	ectoderm.embryonic	all.ectoderm.early.ect.1
h18_CACATGAGTACTGCGC-1	12906	3748	D.18h gastrula	DevSubset	unchar.immune	unchar.immune.1.early.gastrula
h18_CACATGATCTAACACG-1	1883	1001	D.18h gastrula	DevSubset	unchar.immune	unchar.immune.1.early.gastrula
h18_CACCAAACAATTGCTG-1	12090	3270	D.18h gastrula	DevSubset	neuronal	neurogland.all.N1.1
h18_CACCAAACATCATCTT-1	52222	7266	D.18h gastrula	DevSubset	pharyngeal.ect	all.ectoderm.lip
h18_CACCAAACATTGCTGA-1	7395	2781	D.18h gastrula	DevSubset	ectoderm.embryonic	all.ectoderm.early.ect.1
h18_CACCGTTAGTTCCGTA-1	6056	2759	D.18h gastrula	DevSubset	pSC	pSC.PGC.NPC
h18_CACCGTTCACCACTGG-1	909	634	D.18h gastrula	DevSubset	unchar.immune	unchar.immune.1.early.gastrula
h18_CACCGTTCACGCGTCA-1	15358	4329	D.18h gastrula	DevSubset	pharyngeal.ect	all.ectoderm.lip
h18_CACCGTTCAGATGCGA-1	93811	8765	D.18h gastrula	DevSubset	ectoderm.embryonic	all.ectoderm.early.ect.1
h18_CACCGTTGTAGCGTCC-1	1091	818	D.18h gastrula	DevSubset	epithelia.ect	all.ectoderm.epith.1
h18_CACCGTTGTGATGGCA-1	640	491	D.18h gastrula	DevSubset	epithelia.ect	all.ectoderm.epith.1
h18_CACCGTTGTGTCCACG-1	737	567	D.18h gastrula	DevSubset	epithelia.ect	all.ectoderm.epith.1
h18_CACCGTTTCGGTGTAT-1	788	524	D.18h gastrula	DevSubset	unchar.immune	unchar.immune.1.early.gastrula
h18_CACGAATAGACAACTA-1	535	443	D.18h gastrula	DevSubset	epithelia.ect	all.ectoderm.epith.1
h18_CACGAATAGACTACGG-1	2373	1288	D.18h gastrula	DevSubset	epithelia.ect	all.ectoderm.epith.1
h18_CACGAATAGTTCACTG-1	494	404	D.18h gastrula	DevSubset	mesendoderm.embryonic	all.gastrodermis.gastrula.2
h18_CACGAATCAATCGAAA-1	1302	848	D.18h gastrula	DevSubset	unchar.immune	unchar.immune.1.early.gastrula
h18_CACGAATGTCCATACA-1	885	604	D.18h gastrula	DevSubset	mesendoderm.embryonic	all.gastrodermis.gastrula.2
h18_CACGAATGTGAGATCG-1	6219	2470	D.18h gastrula	DevSubset	ectoderm.embryonic	all.ectoderm.early.ect.1
h18_CACGAATTCAGGAGAC-1	11734	3882	D.18h gastrula	DevSubset	pharyngeal.ect	all.ectoderm.lip
h18_CACGAATTCGCGGACT-1	1774	1024	D.18h gastrula	DevSubset	epithelia.ect	all.ectoderm.epith.1
h18_CACGGGTAGACTTCAC-1	3455	1792	D.18h gastrula	DevSubset	ectoderm.embryonic	all.ectoderm.early.ect.1
h18_CACGGGTGTCGGATTT-1	16337	4717	D.18h gastrula	DevSubset	ectoderm.embryonic	all.ectoderm.early.ect.1
h18_CACGGGTTCGATTGAC-1	15127	4554	D.18h gastrula	DevSubset	pharyngeal.ect	all.ectoderm.lip
h18_CACGGGTTCGCCTATC-1	2148	1199	D.18h gastrula	DevSubset	pharyngeal.ect	all.ectoderm.lip
h18_CACGGGTTCTGTAACG-1	650	436	D.18h gastrula	DevSubset	epithelia.ect	all.ectoderm.epith.1
h18_CACGTGGAGCCGATCC-1	950	679	D.18h gastrula	DevSubset	epithelia.ect	all.ectoderm.epith.1
h18_CACGTGGCAACACACT-1	2014	1199	D.18h gastrula	DevSubset	epithelia.ect	all.ectoderm.early.ect.1
h18_CACGTGGCATCCTTGC-1	11454	3500	D.18h gastrula	DevSubset	mesendoderm.embryonic	all.gastrodermis.gastrula.1
h18_CACGTGGGTTTACCAG-1	17780	4505	D.18h gastrula	DevSubset	mesendoderm.embryonic	all.gastrodermis.gastrula.1
h18_CACGTTCAGCAACAAT-1	1401	941	D.18h gastrula	DevSubset	unchar.immune	unchar.immune.1.early.gastrula
h18_CACGTTCAGGTCCGAA-1	9589	3167	D.18h gastrula	DevSubset	ectoderm.embryonic	all.ectoderm.early.ect.1
h18_CACGTTCCAGCACCCA-1	4569	2028	D.18h gastrula	DevSubset	pSC	pSC.PGC.NPC
h18_CACGTTCCATGACCCG-1	24433	5565	D.18h gastrula	DevSubset	pharyngeal.ect	all.ectoderm.lip
h18_CACGTTCGTCCAGGTC-1	1720	1074	D.18h gastrula	DevSubset	epithelia.ect	all.ectoderm.early.ect.2b
h18_CACGTTCTCAGTGCGC-1	2890	1709	D.18h gastrula	DevSubset	mesendoderm.embryonic	all.gastrodermis.gastrula.1
h18_CACGTTCTCGTCGACG-1	746	596	D.18h gastrula	DevSubset	epithelia.ect	all.ectoderm.epith.1
h18_CACTAAGAGCGTGCTC-1	10488	3519	D.18h gastrula	DevSubset	ectoderm.embryonic	all.ectoderm.early.ect.1
h18_CACTAAGAGGGCTAAC-1	6861	2491	D.18h gastrula	DevSubset	unchar.immune	unchar.immune.1.early.gastrula
h18_CACTAAGAGGGCTTCC-1	15224	4492	D.18h gastrula	DevSubset	cnidocyte	cnidocyte.maturing.1
h18_CACTAAGAGGTTCCGC-1	2438	1258	D.18h gastrula	DevSubset	pSC	pSC.PGC.NPC
h18_CACTAAGAGTGAGTGC-1	603	378	D.18h gastrula	DevSubset	unchar.immune	unchar.immune.1.early.gastrula
h18_CACTAAGCACGTAACT-1	19243	4654	D.18h gastrula	DevSubset	ectoderm.embryonic	all.ectoderm.early.ect.1
h18_CACTAAGCATGCGTGC-1	584	477	D.18h gastrula	DevSubset	epithelia.ect	all.ectoderm.epith.1
h18_CACTAAGGTTTACTTC-1	453	383	D.18h gastrula	DevSubset	epithelia.ect	all.ectoderm.epith.1
h18_CACTGAAAGATGTTCC-1	5223	2172	D.18h gastrula	DevSubset	epithelia.ect	all.ectoderm.epith.1
h18_CACTGAAAGGCCTGCT-1	23095	5245	D.18h gastrula	DevSubset	ectoderm.embryonic	all.ectoderm.early.ect.1
h18_CACTGAAAGGTGCTAG-1	1335	849	D.18h gastrula	DevSubset	epithelia.ect	all.ectoderm.early.ect.1
h18_CACTGAACACAGTGTT-1	7922	2640	D.18h gastrula	DevSubset	gland.mucous	gland.mucous.2.dev
h18_CACTGAAGTTATGTCG-1	5902	2622	D.18h gastrula	DevSubset	ectoderm.embryonic	all.ectoderm.early.ect.1
h18_CACTGAATCCTCTAGC-1	4907	1983	D.18h gastrula	DevSubset	mesendoderm.embryonic	all.gastrodermis.gastrula.1
h18_CACTGAATCTTGTGCC-1	784	586	D.18h gastrula	DevSubset	mesendoderm.embryonic	all.gastrodermis.gastrula.2
h18_CACTGGGCAGCCGTTG-1	15419	4182	D.18h gastrula	DevSubset	unchar.immune	unchar.immune.1.early.gastrula
h18_CACTGGGCAGGTCCCA-1	582	454	D.18h gastrula	DevSubset	epithelia.ect	all.ectoderm.epith.1
h18_CACTGGGCATATGCGT-1	808	558	D.18h gastrula	DevSubset	epithelia.ect	all.ectoderm.epith.1
h18_CACTGGGCATCTCCCA-1	12973	3824	D.18h gastrula	DevSubset	ectoderm.embryonic	all.ectoderm.early.ect.1
h18_CACTGGGGTCACTGAT-1	7366	3147	D.18h gastrula	DevSubset	ectoderm.embryonic	all.ectoderm.early.ect.1
h18_CACTGGGGTCTACAGT-1	7803	3141	D.18h gastrula	DevSubset	ectoderm.embryonic	all.ectoderm.early.ect.1
h18_CACTGGGGTGGGTCAA-1	14464	4346	D.18h gastrula	DevSubset	ectoderm.embryonic	all.ectoderm.early.ect.1
h18_CACTGGGGTGTTTACG-1	7934	2987	D.18h gastrula	DevSubset	ectoderm.embryonic	all.ectoderm.early.ect.1
h18_CACTGGGGTTGAGAGC-1	9567	3069	D.18h gastrula	DevSubset	ectoderm.embryonic	all.ectoderm.early.ect.1
h18_CACTGGGGTTTGACAC-1	5524	1925	D.18h gastrula	DevSubset	pSC	pSC.PGC.NPC
h18_CACTGGGTCTGCGGCA-1	3324	1722	D.18h gastrula	DevSubset	pSC	pSC.PGC.NPC
h18_CACTGGGTCTGTAACG-1	1320	865	D.18h gastrula	DevSubset	mesendoderm.embryonic	all.gastrodermis.gastrula.2
h18_CACTGTCAGCAACAAT-1	552	426	D.18h gastrula	DevSubset	unchar.immune	unchar.immune.1.early.gastrula
h18_CACTGTCCACAATCTG-1	9930	3363	D.18h gastrula	DevSubset	ectoderm.embryonic	all.ectoderm.early.ect.1
h18_CACTGTCCAGCACAGA-1	1107	745	D.18h gastrula	DevSubset	unchar.immune	unchar.immune.1.early.gastrula
h18_CACTGTCGTACAGGTG-1	1803	976	D.18h gastrula	DevSubset	cnidocyte	cnidocyte.gast.1
h18_CACTGTCGTACCGTGC-1	512	413	D.18h gastrula	DevSubset	epithelia.ect	all.ectoderm.epith.1
h18_CACTGTCTCACTCACC-1	1518	969	D.18h gastrula	DevSubset	epithelia.ect	all.ectoderm.epith.1
h18_CACTGTCTCCATTGGA-1	692	476	D.18h gastrula	DevSubset	unchar.immune	unchar.immune.1.early.gastrula
h18_CACTGTCTCGGAATTC-1	6824	2488	D.18h gastrula	DevSubset	epithelia.ect	all.ectoderm.early.ect.1
h18_CACTGTCTCGGACCAC-1	8012	2946	D.18h gastrula	DevSubset	ectoderm.embryonic	all.ectoderm.early.ect.1
h18_CACTTCGAGGGCAGAG-1	14856	4135	D.18h gastrula	DevSubset	ectoderm.embryonic	all.ectoderm.early.ect.1
h18_CACTTCGTCCCGAACG-1	2099	1135	D.18h gastrula	DevSubset	epithelia.ect	all.ectoderm.epith.1
h18_CACTTCGTCGCTAATG-1	491	369	D.18h gastrula	DevSubset	unchar.immune	unchar.immune.1.early.gastrula
h18_CAGAGCCGTACGTACT-1	12056	3570	D.18h gastrula	DevSubset	pharyngeal.ect	all.ectoderm.lip
h18_CAGAGCCTCATACGAC-1	4565	2178	D.18h gastrula	DevSubset	ectoderm.embryonic	all.ectoderm.early.ect.1
h18_CAGAGCCTCATGCCCT-1	555	438	D.18h gastrula	DevSubset	epithelia.ect	all.ectoderm.epith.1
h18_CAGATACAGTAGAGTT-1	909	615	D.18h gastrula	DevSubset	ectoderm.embryonic	all.ectoderm.early.ect.2b
h18_CAGATACAGTCACGCC-1	1053	717	D.18h gastrula	DevSubset	epithelia.ect	all.ectoderm.epith.1
h18_CAGATACAGTTTGTCG-1	18583	4839	D.18h gastrula	DevSubset	ectoderm.embryonic	all.ectoderm.early.ect.1
h18_CAGATACCATAACGGG-1	25853	5578	D.18h gastrula	DevSubset	ectoderm.embryonic	all.ectoderm.early.ect.1
h18_CAGATACGTACCCGAC-1	1886	1031	D.18h gastrula	DevSubset	unchar.immune	unchar.immune.1.early.gastrula
h18_CAGATACTCAAGAAAC-1	22064	5105	D.18h gastrula	DevSubset	ectoderm.embryonic	all.ectoderm.early.ect.1
h18_CAGATACTCCACGAAT-1	637	489	D.18h gastrula	DevSubset	epithelia.ect	all.ectoderm.epith.1
h18_CAGATACTCCTGTTGC-1	1542	1020	D.18h gastrula	DevSubset	epithelia.ect	all.ectoderm.early.ect.1
h18_CAGATACTCTCCGTGT-1	15192	4598	D.18h gastrula	DevSubset	ectoderm.embryonic	all.ectoderm.early.ect.1
h18_CAGATCAAGAAATCCA-1	443	361	D.18h gastrula	DevSubset	epithelia.ect	all.ectoderm.epith.1
h18_CAGATCACAGTCGGTC-1	4820	1963	D.18h gastrula	DevSubset	unchar.immune	unchar.immune.1.early.gastrula
h18_CAGATCAGTTCGTACA-1	7817	3475	D.18h gastrula	DevSubset	mesendoderm.embryonic	all.gastrodermis.gastrula.1
h18_CAGATTGGTACTGAGG-1	962	653	D.18h gastrula	DevSubset	epithelia.ect	all.ectoderm.epith.1
h18_CAGATTGGTCATACCA-1	2501	1474	D.18h gastrula	DevSubset	ectoderm.embryonic	all.ectoderm.early.ect.1
h18_CAGATTGGTCGTCGGT-1	1772	1090	D.18h gastrula	DevSubset	epithelia.ect	all.ectoderm.epith.1
h18_CAGATTGGTGTAGGAC-1	4346	2086	D.18h gastrula	DevSubset	ectoderm.embryonic	all.ectoderm.early.ect.1
h18_CAGATTGTCATCCTAT-1	4235	2047	D.18h gastrula	DevSubset	ectoderm.embryonic	all.ectoderm.early.ect.1
h18_CAGATTGTCGAGAATA-1	641	505	D.18h gastrula	DevSubset	mesendoderm.embryonic	all.gastrodermis.gastrula.2
h18_CAGCAATAGCTAAATG-1	38623	6319	D.18h gastrula	DevSubset	ectoderm.embryonic	all.ectoderm.early.ect.1
h18_CAGCAATCACACCTTC-1	12656	3488	D.18h gastrula	DevSubset	unchar.immune	unchar.immune.1.early.gastrula
h18_CAGCAATCATCAGCAT-1	16459	4414	D.18h gastrula	DevSubset	ectoderm.embryonic	all.ectoderm.early.ect.1
h18_CAGCAATCATCTAACG-1	668	503	D.18h gastrula	DevSubset	epithelia.ect	all.ectoderm.epith.1
h18_CAGCAATGTAACTGCT-1	22799	5062	D.18h gastrula	DevSubset	unchar.immune	unchar.immune.1.early.gastrula
h18_CAGCACGTCTACAGGT-1	1428	900	D.18h gastrula	DevSubset	epithelia.ect	all.ectoderm.epith.1
h18_CAGCAGCAGACGAGCT-1	548	418	D.18h gastrula	DevSubset	epithelia.ect	all.ectoderm.epith.1
h18_CAGCAGCCAGGAGGAG-1	20401	4904	D.18h gastrula	DevSubset	ectoderm.embryonic	all.ectoderm.early.ect.1
h18_CAGCAGCCAGGTGGAT-1	17433	4967	D.18h gastrula	DevSubset	ectoderm.embryonic	all.ectoderm.early.ect.1
h18_CAGCAGCGTGTCATGT-1	14254	3590	D.18h gastrula	DevSubset	cnidocyte	cnidocyte.gast.1
h18_CAGCAGCTCACTGATG-1	11257	3545	D.18h gastrula	DevSubset	ectoderm.embryonic	all.ectoderm.early.ect.1
h18_CAGCAGCTCCAGTGCG-1	1375	870	D.18h gastrula	DevSubset	unchar.immune	unchar.immune.1.early.gastrula
h18_CAGCAGCTCTACGCGG-1	521	420	D.18h gastrula	DevSubset	ectoderm.embryonic	all.ectoderm.epith.1
h18_CAGCCAGAGTCGGCAA-1	513	396	D.18h gastrula	DevSubset	epithelia.ect	all.ectoderm.epith.1
h18_CAGCCAGCACAGTCCG-1	707	523	D.18h gastrula	DevSubset	epithelia.ect	all.ectoderm.epith.1
h18_CAGCCAGGTTGCTAGT-1	17936	4996	D.18h gastrula	DevSubset	ectoderm.embryonic	all.ectoderm.early.ect.1
h18_CAGCCAGTCGTTAGTG-1	11364	3155	D.18h gastrula	DevSubset	gland.mucous	gland.mucous.2.dev
h18_CAGCCAGTCTCGCCTA-1	18063	4543	D.18h gastrula	DevSubset	ectoderm.embryonic	all.ectoderm.early.ect.1
h18_CAGCGTGAGATGTTCC-1	30337	5268	D.18h gastrula	DevSubset	ectoderm.embryonic	all.ectoderm.early.ect.1
h18_CAGCGTGAGGTTTACC-1	1176	795	D.18h gastrula	DevSubset	ectoderm.embryonic	all.ectoderm.epith.1
h18_CAGCGTGCAGACAATA-1	1781	984	D.18h gastrula	DevSubset	epithelia.ect	all.ectoderm.epith.1
h18_CAGCGTGCATGTGCTA-1	15742	4120	D.18h gastrula	DevSubset	unchar.immune	unchar.immune.1.early.gastrula
h18_CAGCGTGGTGTATTCG-1	6117	2269	D.18h gastrula	DevSubset	pSC	pSC.PGC.NPC
h18_CAGCGTGTCGTTGTAG-1	676	443	D.18h gastrula	DevSubset	gland.mucous	gland.mucous.2.dev
h18_CAGGCCACAACCGACC-1	25611	5297	D.18h gastrula	DevSubset	gland.mucous	gland.mucous.2.dev
h18_CAGGCCACACCAATTG-1	538	409	D.18h gastrula	DevSubset	unchar.immune	unchar.immune.1.early.gastrula
h18_CAGGCCAGTAGTGGCA-1	1429	1009	D.18h gastrula	DevSubset	epithelia.ect	all.ectoderm.epith.1
h18_CAGGCCAGTCCTTAAG-1	8882	3078	D.18h gastrula	DevSubset	epithelia.ect	all.ectoderm.early.ect.1
h18_CAGGCCAGTGGATGAC-1	20193	4931	D.18h gastrula	DevSubset	mesendoderm.embryonic	all.gastrodermis.gastrula.1
h18_CAGGCCATCAACGCTA-1	38579	7011	D.18h gastrula	DevSubset	mesendoderm.embryonic	all.gastrodermis.gastrula.1
h18_CAGGCCATCCTAGCCT-1	958	669	D.18h gastrula	DevSubset	epithelia.ect	all.ectoderm.epith.1
h18_CAGGGCTAGAGGTTAT-1	4921	2128	D.18h gastrula	DevSubset	ectoderm.embryonic	all.ectoderm.early.ect.2
h18_CAGGGCTAGGGTTTCT-1	4115	2065	D.18h gastrula	DevSubset	cnidocyte	cnidocyte.gast.1
h18_CAGGGCTCACCGGTCA-1	8520	2751	D.18h gastrula	DevSubset	pSC	pSC.PGC.NPC
h18_CAGGGCTCAGATTAAG-1	5580	2190	D.18h gastrula	DevSubset	unchar.immune	unchar.immune.1.early.gastrula
h18_CAGGGCTGTATCTCGA-1	2271	1330	D.18h gastrula	DevSubset	epithelia.ect	all.ectoderm.early.ect.1
h18_CAGGGCTGTCGTCATA-1	1272	870	D.18h gastrula	DevSubset	epithelia.ect	all.ectoderm.epith.1
h18_CAGGGCTTCAAGCTTG-1	16015	4593	D.18h gastrula	DevSubset	cnidocyte	cnidocyte.gast.1
h18_CAGGGCTTCCGTGGGT-1	5248	2328	D.18h gastrula	DevSubset	unchar.immune	unchar.immune.1.early.gastrula
h18_CAGGTATAGGCCACCT-1	6996	2705	D.18h gastrula	DevSubset	unchar.immune	unchar.immune.1.early.gastrula
h18_CAGGTATCAGCTCTGG-1	4383	1829	D.18h gastrula	DevSubset	mesendoderm.embryonic	all.gastrodermis.gastrula.1
h18_CAGGTATCATGGTACT-1	2180	1264	D.18h gastrula	DevSubset	epithelia.ect	all.ectoderm.early.ect.1
h18_CAGGTATGTACCCGCA-1	3635	1820	D.18h gastrula	DevSubset	pSC	pSC.PGC.NPC
h18_CAGGTATGTTGGAGAC-1	1402	872	D.18h gastrula	DevSubset	unchar.immune	unchar.immune.1.early.gastrula
h18_CAGTGCGAGGAAACGA-1	46653	6950	D.18h gastrula	DevSubset	pSC	pSC.PGC.NPC
h18_CAGTGCGCAGGTTCGC-1	680	522	D.18h gastrula	DevSubset	epithelia.ect	all.ectoderm.epith.1
h18_CAGTGCGTCCTGTTGC-1	1600	963	D.18h gastrula	DevSubset	ectoderm.embryonic	all.ectoderm.early.ect.2b
h18_CAGTGCGTCGCTGCGA-1	8358	2724	D.18h gastrula	DevSubset	unchar.immune	unchar.immune.1.early.gastrula
h18_CAGTGCGTCTGTGCAA-1	6845	2636	D.18h gastrula	DevSubset	ectoderm.embryonic	all.ectoderm.early.ect.1
h18_CAGTTAGAGGAGGTTC-1	635	481	D.18h gastrula	DevSubset	epithelia.ect	all.ectoderm.epith.1
h18_CAGTTAGAGGGTTTCT-1	8800	2805	D.18h gastrula	DevSubset	cnidocyte	cnidocyte.gast.1
h18_CAGTTAGCAGCTTTCC-1	534	415	D.18h gastrula	DevSubset	epithelia.ect	all.ectoderm.epith.1
h18_CAGTTAGCATAGAGGC-1	29099	5525	D.18h gastrula	DevSubset	pharyngeal.ect	all.ectoderm.lip
h18_CAGTTAGGTCGTTTCC-1	1093	746	D.18h gastrula	DevSubset	epithelia.ect	all.ectoderm.epith.1
h18_CAGTTAGGTTGTGGAG-1	739	569	D.18h gastrula	DevSubset	mesendoderm.embryonic	all.gastrodermis.gastrula.2
h18_CAGTTAGTCATTCATC-1	1044	729	D.18h gastrula	DevSubset	unchar.immune	unchar.immune.1.early.gastrula
h18_CAGTTCCGTCAGACTT-1	5420	2527	D.18h gastrula	DevSubset	cnidocyte	cnidocyte.mature
h18_CAGTTCCTCAAGTGTC-1	715	518	D.18h gastrula	DevSubset	epithelia.ect	all.ectoderm.epith.1
h18_CAGTTCCTCATCGACA-1	448	379	D.18h gastrula	DevSubset	epithelia.ect	all.ectoderm.epith.1
h18_CAGTTCCTCATCGCCT-1	30758	5989	D.18h gastrula	DevSubset	ectoderm.embryonic	all.ectoderm.early.ect.1
h18_CAGTTCCTCCACCCTA-1	20287	4894	D.18h gastrula	DevSubset	mesendoderm.embryonic	all.gastrodermis.gastrula.1
h18_CAGTTCCTCCGGTTCT-1	873	597	D.18h gastrula	DevSubset	unchar.immune	unchar.immune.1.early.gastrula
h18_CATAAGCAGATTAGCA-1	659	490	D.18h gastrula	DevSubset	epithelia.ect	all.ectoderm.epith.1
h18_CATAAGCAGCCATTCA-1	5809	2508	D.18h gastrula	DevSubset	unchar.immune	unchar.immune.1.early.gastrula
h18_CATAAGCCACGTAGAG-1	10986	3543	D.18h gastrula	DevSubset	ectoderm.embryonic	all.ectoderm.early.ect.1
h18_CATAAGCCATGGGATG-1	2869	1468	D.18h gastrula	DevSubset	epithelia.ect	all.ectoderm.early.ect.1
h18_CATAAGCGTACCGGAA-1	495	365	D.18h gastrula	DevSubset	epithelia.ect	all.ectoderm.epith.1
h18_CATAAGCTCCCTCGTA-1	591	435	D.18h gastrula	DevSubset	unchar.immune	unchar.immune.1.early.gastrula
h18_CATAAGCTCCTTTGAT-1	20066	4483	D.18h gastrula	DevSubset	pSC	pSC.PGC.NPC
h18_CATAAGCTCTCTCGCA-1	3339	1621	D.18h gastrula	DevSubset	epithelia.ect	all.ectoderm.early.ect.1
h18_CATACAGAGCCTTGAT-1	18774	4551	D.18h gastrula	DevSubset	pharyngeal.ect	all.ectoderm.lip
h18_CATACAGAGCGAGGAG-1	487	383	D.18h gastrula	DevSubset	epithelia.ect	all.ectoderm.epith.1
h18_CATACAGAGCTGCCTG-1	1189	736	D.18h gastrula	DevSubset	epithelia.ect	all.ectoderm.epith.1
h18_CATACAGGTCTGATAC-1	5147	2434	D.18h gastrula	DevSubset	ectoderm.embryonic	all.ectoderm.early.ect.1
h18_CATACAGTCTACAGGT-1	7430	2668	D.18h gastrula	DevSubset	unchar.immune	unchar.immune.1.early.gastrula
h18_CATACCCCAGGATTCT-1	1567	930	D.18h gastrula	DevSubset	pSC	pSC.PGC.NPC
h18_CATACCCCATGGGTCC-1	42963	6437	D.18h gastrula	DevSubset	ectoderm.embryonic	all.ectoderm.early.ect.1
h18_CATACCCCATTGTCGA-1	706	537	D.18h gastrula	DevSubset	mesendoderm.embryonic	all.gastrodermis.gastrula.2
h18_CATACCCGTGTTCCTC-1	10288	3481	D.18h gastrula	DevSubset	mesendoderm.embryonic	all.gastrodermis.gastrula.1
h18_CATACTTAGGTTGCCC-1	7929	3071	D.18h gastrula	DevSubset	unchar.immune	unchar.immune.1.early.gastrula
h18_CATACTTAGTCCTGTA-1	1461	872	D.18h gastrula	DevSubset	mesendoderm.embryonic	all.gastrodermis.gastrula.1
h18_CATACTTGTACGACTT-1	17273	4113	D.18h gastrula	DevSubset	ectoderm.embryonic	all.ectoderm.early.ect.1
h18_CATAGACAGCGCTTCG-1	560	421	D.18h gastrula	DevSubset	epithelia.ect	all.ectoderm.epith.1
h18_CATAGACGTAGGACTG-1	632	478	D.18h gastrula	DevSubset	epithelia.ect	all.ectoderm.epith.1
h18_CATAGACGTGATAGAT-1	7785	2604	D.18h gastrula	DevSubset	unchar.immune	unchar.immune.1.early.gastrula
h18_CATAGACGTGTAACGG-1	9367	3001	D.18h gastrula	DevSubset	unchar.immune	unchar.immune.1.early.gastrula
h18_CATAGACGTTTACGAC-1	7339	2700	D.18h gastrula	DevSubset	ectoderm.embryonic	all.ectoderm.early.ect.2
h18_CATAGACTCCGTTGGG-1	17690	4765	D.18h gastrula	DevSubset	ectoderm.embryonic	all.ectoderm.early.ect.1
h18_CATAGACTCTCCCAAC-1	521	411	D.18h gastrula	DevSubset	epithelia.ect	all.ectoderm.epith.1
h18_CATCAAGAGCATTTCG-1	4607	1971	D.18h gastrula	DevSubset	epithelia.ect	all.ectoderm.early.ect.1
h18_CATCAAGAGGGAGGAC-1	14762	4543	D.18h gastrula	DevSubset	cnidocyte	cnidocyte.mature
h18_CATCAAGTCACCTCAC-1	1226	822	D.18h gastrula	DevSubset	epithelia.ect	all.ectoderm.epith.1
h18_CATCAAGTCTAAGCGT-1	1175	767	D.18h gastrula	DevSubset	unchar.immune	unchar.immune.1.early.gastrula
h18_CATCCACAGTACTGTC-1	2901	1618	D.18h gastrula	DevSubset	mesendoderm.embryonic	all.gastrodermis.gastrula.1
h18_CATCCACCAATTTCCT-1	3765	1738	D.18h gastrula	DevSubset	unchar.immune	unchar.immune.1.early.gastrula
h18_CATCCACCACAATCTG-1	3702	1565	D.18h gastrula	DevSubset	mesendoderm.embryonic	all.gastrodermis.gastrula.1
h18_CATCCACCACAGACGA-1	7972	2740	D.18h gastrula	DevSubset	unchar.immune	unchar.immune.1.early.gastrula
h18_CATCCACCACGTAACT-1	6788	2652	D.18h gastrula	DevSubset	pharyngeal.ect	all.ectoderm.lip
h18_CATCCACCAGTCGCAC-1	23734	5591	D.18h gastrula	DevSubset	mesendoderm.embryonic	all.gastrodermis.gastrula.1
h18_CATCCACTCATGGGAG-1	3758	1773	D.18h gastrula	DevSubset	unchar.immune	unchar.immune.1.early.gastrula
h18_CATCCCAAGAGGCGTT-1	2901	1405	D.18h gastrula	DevSubset	epithelia.ect	all.ectoderm.epith.1
h18_CATCCCAAGGATGAGA-1	5186	2466	D.18h gastrula	DevSubset	ectoderm.embryonic	all.ectoderm.early.ect.1
h18_CATCCCACACAAATCC-1	1534	949	D.18h gastrula	DevSubset	mesendoderm.embryonic	all.gastrodermis.gastrula.2
h18_CATCCCATCGCTAGCG-1	3908	1923	D.18h gastrula	DevSubset	ectoderm.embryonic	all.ectoderm.early.ect.1
h18_CATCCCATCTTCGCTG-1	947	691	D.18h gastrula	DevSubset	mesendoderm.embryonic	all.gastrodermis.gastrula.2
h18_CATCCGTCAATCTCGA-1	17171	4532	D.18h gastrula	DevSubset	mesendoderm.embryonic	all.gastrodermis.gastrula.1
h18_CATCCGTCATAGAATG-1	7703	2791	D.18h gastrula	DevSubset	pSC	pSC.PGC.NPC
h18_CATCCGTCATCGGATT-1	7375	2997	D.18h gastrula	DevSubset	pSC	pSC.PGC.NPC
h18_CATCCGTGTACTGCGC-1	5622	2469	D.18h gastrula	DevSubset	ectoderm.embryonic	all.ectoderm.early.ect.1
h18_CATCCGTGTCGAGTGA-1	1825	1025	D.18h gastrula	DevSubset	unchar.immune	unchar.immune.1.early.gastrula
h18_CATCCGTGTCTCTCCA-1	9184	2937	D.18h gastrula	DevSubset	pSC	pSC.PGC.NPC
h18_CATCCGTTCGGCGATC-1	6281	2653	D.18h gastrula	DevSubset	unchar.immune	unchar.immune.1.early.gastrula
h18_CATCCGTTCTTCGATT-1	2190	1261	D.18h gastrula	DevSubset	cnidocyte	cnidocyte.gast.1
h18_CATCGCTCATGCCATA-1	805	593	D.18h gastrula	DevSubset	ectoderm.embryonic	all.ectoderm.epith.1
h18_CATCGGGAGCATCCCG-1	11389	3678	D.18h gastrula	DevSubset	pharyngeal.ect	all.ectoderm.lip
h18_CATCGGGTCAACTCTT-1	25834	5549	D.18h gastrula	DevSubset	mesendoderm.embryonic	all.gastrodermis.gastrula.1
h18_CATCGGGTCAATCTCT-1	29090	5006	D.18h gastrula	DevSubset	cnidocyte	cnidocyte.gast.1
h18_CATCGGGTCCCAAGTA-1	536	428	D.18h gastrula	DevSubset	epithelia.ect	all.ectoderm.epith.1
h18_CATCGGGTCGTGGGAA-1	40370	6754	D.18h gastrula	DevSubset	mesendoderm.embryonic	all.gastrodermis.gastrula.1
h18_CATCGTCTCACCCTCA-1	2364	1291	D.18h gastrula	DevSubset	epithelia.ect	all.ectoderm.early.ect.1
h18_CATCGTCTCCCTAGGG-1	5726	2247	D.18h gastrula	DevSubset	ectoderm.embryonic	all.ectoderm.early.ect.1
h18_CATCGTCTCGTAGCCG-1	1282	893	D.18h gastrula	DevSubset	epithelia.ect	all.ectoderm.epith.1
h18_CATCGTCTCGTTCGCT-1	47865	6984	D.18h gastrula	DevSubset	ectoderm.embryonic	all.ectoderm.early.ect.1
h18_CATCGTCTCTAGTCAG-1	12235	4082	D.18h gastrula	DevSubset	ectoderm.embryonic	all.ectoderm.early.ect.1
h18_CATGAGTCAAGTGTCT-1	3464	1670	D.18h gastrula	DevSubset	epithelia.ect	all.ectoderm.early.ect.2
h18_CATGAGTCAATGAACA-1	526	403	D.18h gastrula	DevSubset	epithelia.ect	all.ectoderm.epith.1
h18_CATGAGTCAGCACAGA-1	7609	2889	D.18h gastrula	DevSubset	pSC	pSC.PGC.NPC
h18_CATGAGTCAGTTACCA-1	9571	3257	D.18h gastrula	DevSubset	ectoderm.embryonic	all.ectoderm.epith.2
h18_CATGAGTTCCATAAGC-1	10614	3608	D.18h gastrula	DevSubset	mesendoderm.embryonic	all.gastrodermis.gastrula.1
h18_CATGAGTTCCGCTAGG-1	15778	4095	D.18h gastrula	DevSubset	ectoderm.embryonic	all.ectoderm.early.ect.1
h18_CATGCAAAGTATGGAT-1	7725	2871	D.18h gastrula	DevSubset	ectoderm.embryonic	all.ectoderm.early.ect.1
h18_CATGCAACATCACGGC-1	862	590	D.18h gastrula	DevSubset	epithelia.ect	all.ectoderm.epith.1
h18_CATGCAACATTGGGAG-1	520	408	D.18h gastrula	DevSubset	epithelia.ect	all.ectoderm.epith.1
h18_CATGCAAGTGGTGATG-1	11384	3607	D.18h gastrula	DevSubset	mesendoderm.embryonic	all.gastrodermis.gastrula.1
h18_CATGCAAGTTGGGATG-1	20714	5163	D.18h gastrula	DevSubset	pSC	pSC.PGC.NPC
h18_CATGCAATCGAGATAA-1	14727	4179	D.18h gastrula	DevSubset	unchar.immune	unchar.immune.1.early.gastrula
h18_CATGCAATCTACCCAC-1	4176	1821	D.18h gastrula	DevSubset	pSC	pSC.PGC.NPC
h18_CATGCCTCAGTGGGTA-1	2280	1278	D.18h gastrula	DevSubset	ectoderm.embryonic	all.ectoderm.early.ect.1
h18_CATGCCTGTGATACTC-1	7142	2505	D.18h gastrula	DevSubset	mesendoderm.embryonic	all.gastrodermis.gastrula.1
h18_CATGCCTTCGAAGAAT-1	7701	2984	D.18h gastrula	DevSubset	pSC	pSC.PGC.Mitotic.2
h18_CATGCCTTCGCCGAAC-1	7292	2801	D.18h gastrula	DevSubset	ectoderm.embryonic	all.ectoderm.early.ect.1
h18_CATGCGGAGAACCGCA-1	2788	1526	D.18h gastrula	DevSubset	epithelia.ect	all.ectoderm.epith.1
h18_CATGCGGAGGTCTGGA-1	11387	3427	D.18h gastrula	DevSubset	pSC	pSC.PGC.NPC
h18_CATGCGGCACAACGCC-1	3935	1660	D.18h gastrula	DevSubset	epithelia.ect	all.ectoderm.epith.1
h18_CATGCGGCACCTCTGT-1	785	610	D.18h gastrula	DevSubset	epithelia.ect	all.ectoderm.epith.1
h18_CATGCGGGTAAGCGGT-1	3296	1655	D.18h gastrula	DevSubset	epithelia.ect	all.ectoderm.early.ect.1
h18_CATGCGGGTACAGAGC-1	442	353	D.18h gastrula	DevSubset	epithelia.ect	all.ectoderm.epith.1
h18_CATGCGGGTGAGTAAT-1	5254	2171	D.18h gastrula	DevSubset	pSC	pSC.PGC.NPC
h18_CATGCGGGTTACACTG-1	1891	1115	D.18h gastrula	DevSubset	epithelia.ect	all.ectoderm.epith.1
h18_CATGCGGGTTGACTAC-1	6065	2376	D.18h gastrula	DevSubset	epithelia.ect	all.ectoderm.early.ect.1
h18_CATGCGGTCACCCTCA-1	46978	7161	D.18h gastrula	DevSubset	ectoderm.embryonic	all.ectoderm.early.ect.1
h18_CATGCGGTCATAGACC-1	2668	1426	D.18h gastrula	DevSubset	epithelia.ect	all.ectoderm.epith.2
h18_CATGCTCAGCACTTTG-1	21125	5287	D.18h gastrula	DevSubset	ectoderm.embryonic	all.ectoderm.early.ect.1
h18_CATGCTCAGCCATATC-1	584	432	D.18h gastrula	DevSubset	mesendoderm.embryonic	all.gastrodermis.gastrula.2
h18_CATGCTCGTGTTGAGG-1	3478	1722	D.18h gastrula	DevSubset	ectoderm.embryonic	all.ectoderm.early.ect.1
h18_CATGGATAGTCACACT-1	2643	1346	D.18h gastrula	DevSubset	unchar.immune	unchar.immune.1.early.gastrula
h18_CATGGATCAACGGGTA-1	14209	4179	D.18h gastrula	DevSubset	ectoderm.embryonic	all.ectoderm.early.ect.1
h18_CATGGTAAGATTGCGG-1	7799	3049	D.18h gastrula	DevSubset	ectoderm.embryonic	all.ectoderm.early.ect.1
h18_CATGGTACAGATTAAG-1	1584	981	D.18h gastrula	DevSubset	epithelia.ect	all.ectoderm.epith.1
h18_CATGGTAGTGCGGCTT-1	1997	1257	D.18h gastrula	DevSubset	epithelia.ect	all.ectoderm.early.ect.1
h18_CATTCATAGCCTTGAT-1	503	408	D.18h gastrula	DevSubset	epithelia.ect	all.ectoderm.epith.1
h18_CATTCATAGGAACGCT-1	603	426	D.18h gastrula	DevSubset	epithelia.ect	all.ectoderm.early.ect.2b
h18_CATTCATAGTCCCGAC-1	69276	8072	D.18h gastrula	DevSubset	ectoderm.embryonic	all.ectoderm.early.ect.1
h18_CATTCATTCACTGGTA-1	674	500	D.18h gastrula	DevSubset	unchar.immune	unchar.immune.1.early.gastrula
h18_CATTCATTCGTAGCCG-1	19349	4668	D.18h gastrula	DevSubset	ectoderm.embryonic	all.ectoderm.early.ect.1
h18_CATTCCGAGGATTCCT-1	10366	3440	D.18h gastrula	DevSubset	unchar.immune	unchar.immune.1.early.gastrula
h18_CATTCCGCACTTGTGA-1	4850	2327	D.18h gastrula	DevSubset	pSC	pSC.PGC.NPC
h18_CATTCCGGTCACGTGC-1	932	692	D.18h gastrula	DevSubset	unchar.immune	unchar.immune.1.early.gastrula
h18_CATTCCGTCAACACGT-1	5590	2184	D.18h gastrula	DevSubset	unchar.immune	unchar.immune.1.early.gastrula
h18_CATTCCGTCATGAGGG-1	15489	4175	D.18h gastrula	DevSubset	cnidocyte	cnidocyte.mature
h18_CATTCCGTCATGTCAG-1	5388	2178	D.18h gastrula	DevSubset	pSC	pSC.PGC.NPC
h18_CATTCCGTCTCTGCCA-1	4346	1678	D.18h gastrula	DevSubset	unchar.immune	unchar.immune.1.early.gastrula
h18_CATTCTACAGACGCTC-1	501	393	D.18h gastrula	DevSubset	unchar.immune	unchar.immune.1.early.gastrula
h18_CATTCTAGTATCTTCT-1	7787	3334	D.18h gastrula	DevSubset	ectoderm.embryonic	all.ectoderm.early.ect.1
h18_CATTCTAGTCAGTTTG-1	23368	5260	D.18h gastrula	DevSubset	mesendoderm.embryonic	all.gastrodermis.gastrula.1
h18_CATTCTATCAAATGCC-1	3691	1980	D.18h gastrula	DevSubset	ectoderm.embryonic	all.ectoderm.early.ect.1
h18_CATTCTATCCGTCAAA-1	6364	2661	D.18h gastrula	DevSubset	ectoderm.embryonic	all.ectoderm.early.ect.1
h18_CATTCTATCGGAGTGA-1	2658	1484	D.18h gastrula	DevSubset	ectoderm.embryonic	all.ectoderm.early.ect.1
h18_CATTGAGAGATGCGAC-1	62393	7667	D.18h gastrula	DevSubset	ectoderm.embryonic	all.ectoderm.early.ect.1
h18_CATTGAGCATGAATCC-1	19270	4804	D.18h gastrula	DevSubset	ectoderm.embryonic	all.ectoderm.early.ect.1
h18_CATTGAGCATGGCTGC-1	9396	2649	D.18h gastrula	DevSubset	cnidocyte	cnidocyte.gast.1
h18_CATTGAGGTGACTGAG-1	534	428	D.18h gastrula	DevSubset	unchar.immune	unchar.immune.1.early.gastrula
h18_CATTGAGGTGGGACAT-1	7700	2863	D.18h gastrula	DevSubset	unchar.immune	unchar.immune.1.early.gastrula
h18_CATTGAGTCCTCTAAT-1	6641	2634	D.18h gastrula	DevSubset	unchar.immune	unchar.immune.1.early.gastrula
h18_CATTGAGTCGGATACT-1	9388	3147	D.18h gastrula	DevSubset	ectoderm.embryonic	all.ectoderm.early.ect.1
h18_CATTGCCAGAAGAGCA-1	1022	726	D.18h gastrula	DevSubset	pharyngeal.ect	all.ectoderm.epith.1
h18_CATTGCCCAAATGGTA-1	12313	3864	D.18h gastrula	DevSubset	ectoderm.embryonic	all.ectoderm.early.ect.1
h18_CATTGCCCAGACCCGT-1	1088	574	D.18h gastrula	DevSubset	unchar.immune	unchar.immune.1.early.gastrula
h18_CATTGCCCATGATGCT-1	9098	3100	D.18h gastrula	DevSubset	epithelia.ect	all.ectoderm.epith.2
h18_CATTGCCCATGGGAAC-1	4628	2298	D.18h gastrula	DevSubset	ectoderm.embryonic	all.ectoderm.early.ect.1
h18_CATTGTTAGTGGTTGG-1	92434	8826	D.18h gastrula	DevSubset	mesendoderm.embryonic	all.gastrodermis.gastrula.1
h18_CATTGTTCAGAGGTAC-1	11959	3867	D.18h gastrula	DevSubset	ectoderm.embryonic	all.ectoderm.early.ect.1
h18_CATTGTTCATTAGGCT-1	23787	5427	D.18h gastrula	DevSubset	ectoderm.embryonic	all.ectoderm.early.ect.1
h18_CATTGTTGTATCTCGA-1	9882	3265	D.18h gastrula	DevSubset	unchar.immune	unchar.immune.1.early.gastrula
h18_CATTGTTTCGCTCATC-1	8377	3120	D.18h gastrula	DevSubset	ectoderm.embryonic	all.ectoderm.early.ect.1
h18_CATTTCAAGACTACCT-1	601	448	D.18h gastrula	DevSubset	epithelia.ect	all.ectoderm.epith.1
h18_CATTTCACAGAGGTTG-1	2961	1325	D.18h gastrula	DevSubset	cnidocyte	cnidocyte.gast.1
h18_CATTTCACAGCACAAG-1	427	355	D.18h gastrula	DevSubset	epithelia.ect	all.ectoderm.epith.1
h18_CATTTCAGTGGTTTGT-1	1515	772	D.18h gastrula	DevSubset	cnidocyte	cnidocyte.gast.1
h18_CCAAGCGAGACTGTTC-1	23600	5281	D.18h gastrula	DevSubset	gland.mucous	gland.mucous.2.dev
h18_CCAAGCGAGGTACATA-1	737	565	D.18h gastrula	DevSubset	epithelia.ect	all.ectoderm.epith.1
h18_CCAAGCGAGTTTCAGC-1	15786	4360	D.18h gastrula	DevSubset	ectoderm.embryonic	all.ectoderm.early.ect.1
h18_CCAAGCGGTGGACTGA-1	7882	3070	D.18h gastrula	DevSubset	mesendoderm.embryonic	all.gastrodermis.gastrula.1
h18_CCAAGCGGTTGCAAGG-1	5035	2127	D.18h gastrula	DevSubset	ectoderm.embryonic	all.ectoderm.early.ect.1
h18_CCAATGACAGCTATAC-1	771	589	D.18h gastrula	DevSubset	mesendoderm.embryonic	all.gastrodermis.gastrula.2
h18_CCAATGACATCCTTGC-1	79852	8591	D.18h gastrula	DevSubset	pharyngeal.ect	all.ectoderm.lip
h18_CCAATGAGTACCCGCA-1	11554	3777	D.18h gastrula	DevSubset	ectoderm.embryonic	all.ectoderm.early.ect.1
h18_CCAATGAGTCCACACG-1	13606	3953	D.18h gastrula	DevSubset	ectoderm.embryonic	all.ectoderm.early.ect.1
h18_CCAATGATCAGGGATG-1	9487	3084	D.18h gastrula	DevSubset	ectoderm.embryonic	all.ectoderm.early.ect.1
h18_CCAATGATCGCTTGCT-1	725	517	D.18h gastrula	DevSubset	epithelia.ect	all.ectoderm.epith.1
h18_CCAATGATCTCCGCAT-1	3250	1652	D.18h gastrula	DevSubset	epithelia.ect	all.ectoderm.early.ect.1
h18_CCAATTTGTTCTGACA-1	7079	2776	D.18h gastrula	DevSubset	ectoderm.embryonic	all.ectoderm.early.ect.1
h18_CCAATTTGTTGGCTAT-1	14833	3924	D.18h gastrula	DevSubset	ectoderm.embryonic	all.ectoderm.early.ect.1
h18_CCAATTTTCCGGTAGC-1	506	369	D.18h gastrula	DevSubset	cnidocyte	cnidocyte.gast.1
h18_CCAATTTTCGTTAGTG-1	18585	4741	D.18h gastrula	DevSubset	ectoderm.embryonic	all.ectoderm.early.ect.1
h18_CCACAAAAGTGGTCAG-1	18350	4644	D.18h gastrula	DevSubset	ectoderm.embryonic	all.ectoderm.early.ect.1
h18_CCACAAACAGCTACAT-1	5436	2445	D.18h gastrula	DevSubset	ectoderm.embryonic	all.ectoderm.early.ect.1
h18_CCACAAAGTACTTCCC-1	53795	7883	D.18h gastrula	DevSubset	mesendoderm.embryonic	all.gastrodermis.gastrula.1
h18_CCACAAATCGCGTTTC-1	2221	1252	D.18h gastrula	DevSubset	epithelia.ect	all.ectoderm.early.ect.1
h18_CCACACTAGGGCAATC-1	904	630	D.18h gastrula	DevSubset	cnidocyte	cnidocyte.gast.1
h18_CCACACTCAAGTTTGC-1	14934	3791	D.18h gastrula	DevSubset	unchar.immune	unchar.immune.1.early.gastrula
h18_CCACACTCATTGGGAG-1	11400	3321	D.18h gastrula	DevSubset	neuronal	neurogland.all.N2.4
h18_CCACACTGTCTACAGT-1	3306	1578	D.18h gastrula	DevSubset	pSC	pSC.PGC.NPC
h18_CCACACTTCCCTCGTA-1	2090	1309	D.18h gastrula	DevSubset	epithelia.ect	all.ectoderm.epith.1
h18_CCACACTTCTAATTCC-1	475	393	D.18h gastrula	DevSubset	mesendoderm.embryonic	all.gastrodermis.gastrula.2
h18_CCACCATAGCGAATGC-1	15160	4380	D.18h gastrula	DevSubset	ectoderm.embryonic	all.ectoderm.early.ect.1
h18_CCACCATAGGAGATAG-1	11421	3510	D.18h gastrula	DevSubset	ectoderm.embryonic	all.ectoderm.early.ect.1
h18_CCACCATAGTGCAACG-1	6913	2626	D.18h gastrula	DevSubset	epithelia.ect	all.ectoderm.early.ect.1
h18_CCACCATCACTGAATC-1	14785	4331	D.18h gastrula	DevSubset	ectoderm.embryonic	all.ectoderm.early.ect.1
h18_CCACCATCATCAGCGC-1	775	602	D.18h gastrula	DevSubset	mesendoderm.embryonic	all.gastrodermis.gastrula.2
h18_CCACCATGTCTGTTAG-1	10115	3357	D.18h gastrula	DevSubset	ectoderm.embryonic	all.ectoderm.apical organ
h18_CCACCATGTGCATGTT-1	91062	8859	D.18h gastrula	DevSubset	mesendoderm.embryonic	all.gastrodermis.gastrula.1
h18_CCACCATGTGGTACAG-1	8474	3044	D.18h gastrula	DevSubset	mesendoderm.embryonic	all.gastrodermis.gastrula.1
h18_CCACCATTCCAGTGTA-1	7896	2885	D.18h gastrula	DevSubset	unchar.immune	unchar.immune.1.early.gastrula
h18_CCACCATTCGGCTTGG-1	7466	3177	D.18h gastrula	DevSubset	ectoderm.embryonic	all.ectoderm.early.ect.1
h18_CCACCATTCTTAGTTC-1	26152	5943	D.18h gastrula	DevSubset	ectoderm.embryonic	all.ectoderm.early.ect.1
h18_CCACGAGAGTTCATCG-1	9897	2922	D.18h gastrula	DevSubset	unchar.immune	unchar.immune.1.early.gastrula
h18_CCACGAGCAGCTGAAG-1	12307	3862	D.18h gastrula	DevSubset	ectoderm.embryonic	all.ectoderm.early.ect.1
h18_CCACGAGCATACTTTC-1	19534	4905	D.18h gastrula	DevSubset	mesendoderm.embryonic	all.gastrodermis.gastrula.1
h18_CCACGAGGTGTGACCC-1	981	691	D.18h gastrula	DevSubset	epithelia.ect	all.ectoderm.epith.1
h18_CCACGAGTCCTAGCCT-1	692	509	D.18h gastrula	DevSubset	epithelia.ect	all.ectoderm.epith.1
h18_CCACGTTGTGAGTGAC-1	7692	2776	D.18h gastrula	DevSubset	unchar.immune	unchar.immune.1.early.gastrula
h18_CCACGTTTCAGTGTCA-1	15910	4616	D.18h gastrula	DevSubset	unchar.immune	unchar.immune.1.early.gastrula
h18_CCACGTTTCGAGTGAG-1	3107	1642	D.18h gastrula	DevSubset	ectoderm.embryonic	all.ectoderm.early.ect.1
h18_CCACTTGCAAAGTGTA-1	5926	2358	D.18h gastrula	DevSubset	epithelia.ect	all.ectoderm.early.ect.1
h18_CCACTTGCAACGAGGT-1	12497	3623	D.18h gastrula	DevSubset	ectoderm.embryonic	all.ectoderm.early.ect.1
h18_CCACTTGCAAGTGGGT-1	659	522	D.18h gastrula	DevSubset	epithelia.ect	all.ectoderm.epith.1
h18_CCACTTGTCTCACTCG-1	7605	2764	D.18h gastrula	DevSubset	ectoderm.embryonic	all.ectoderm.early.ect.1
h18_CCATAAGAGTCTACCA-1	13540	4132	D.18h gastrula	DevSubset	unchar.immune	unchar.immune.1.early.gastrula
h18_CCATAAGCATAATCGC-1	54831	7097	D.18h gastrula	DevSubset	ectoderm.embryonic	all.ectoderm.early.ect.1
h18_CCATAAGGTGCATACT-1	15961	3599	D.18h gastrula	DevSubset	cnidocyte	cnidocyte.early
h18_CCATAAGTCATGCTAG-1	506	400	D.18h gastrula	DevSubset	epithelia.ect	all.ectoderm.epith.1
h18_CCATAAGTCCACCCTA-1	9420	3371	D.18h gastrula	DevSubset	mesendoderm.embryonic	all.gastrodermis.gastrula.1
h18_CCATAAGTCTCCTGTG-1	1048	631	D.18h gastrula	DevSubset	epithelia.ect	all.ectoderm.epith.1
h18_CCATCACAGAGGATCC-1	2143	1185	D.18h gastrula	DevSubset	unchar.immune	unchar.immune.1.early.gastrula
h18_CCATCACCAGGTCCGT-1	11861	3351	D.18h gastrula	DevSubset	unchar.immune	unchar.immune.1.early.gastrula
h18_CCATCACGTGAATTGA-1	8101	2898	D.18h gastrula	DevSubset	ectoderm.embryonic	all.ectoderm.early.ect.1
h18_CCATCACTCGGAGTGA-1	1152	796	D.18h gastrula	DevSubset	unchar.immune	unchar.immune.1.early.gastrula
h18_CCATCACTCTGCTCTG-1	22786	5453	D.18h gastrula	DevSubset	pharyngeal.ect	all.ectoderm.lip
h18_CCCAACTAGAATAGTC-1	785	599	D.18h gastrula	DevSubset	epithelia.ect	all.ectoderm.epith.1
h18_CCCAACTCAGGTGTGA-1	549	429	D.18h gastrula	DevSubset	ectoderm.embryonic	all.ectoderm.epith.1
h18_CCCAACTCAGTGGGTA-1	1203	837	D.18h gastrula	DevSubset	ectoderm.embryonic	all.ectoderm.epith.1
h18_CCCAACTGTACCATAC-1	37020	6358	D.18h gastrula	DevSubset	ectoderm.embryonic	all.ectoderm.early.ect.1
h18_CCCAACTTCCCTTGGT-1	697	527	D.18h gastrula	DevSubset	epithelia.ect	all.ectoderm.epith.1
h18_CCCAACTTCTCATGGA-1	2630	1452	D.18h gastrula	DevSubset	mesendoderm.embryonic	all.gastrodermis.gastrula.2
h18_CCCATTGAGCTGTACT-1	10485	3331	D.18h gastrula	DevSubset	mesendoderm.embryonic	all.gastrodermis.gastrula.1
h18_CCCATTGCACAAGCCC-1	433	360	D.18h gastrula	DevSubset	epithelia.ect	all.ectoderm.epith.1
h18_CCCATTGCACTGCGTG-1	10299	3488	D.18h gastrula	DevSubset	ectoderm.embryonic	all.ectoderm.early.ect.1
h18_CCCGAAGAGGTCGTCC-1	453	380	D.18h gastrula	DevSubset	epithelia.ect	all.ectoderm.epith.1
h18_CCCGAAGCAGAATGTA-1	5059	2044	D.18h gastrula	DevSubset	unchar.immune	unchar.immune.1.early.gastrula
h18_CCCGAAGCATAATGAG-1	3801	1958	D.18h gastrula	DevSubset	epithelia.ect	all.ectoderm.epith.2
h18_CCCGAAGTCCGTCAAA-1	524	373	D.18h gastrula	DevSubset	unchar.immune	unchar.immune.1.early.gastrula
h18_CCCGAAGTCCTTTGAT-1	431	352	D.18h gastrula	DevSubset	epithelia.ect	all.ectoderm.epith.1
h18_CCCGAAGTCGACGATT-1	2116	884	D.18h gastrula	DevSubset	mesendoderm.embryonic	all.gastrodermis.gastrula.2
h18_CCCGGAACACAAAGTA-1	22214	5083	D.18h gastrula	DevSubset	ectoderm.embryonic	all.ectoderm.early.ect.1
h18_CCCGGAACACATACTG-1	12268	3779	D.18h gastrula	DevSubset	ectoderm.embryonic	all.ectoderm.early.ect.1
h18_CCCGGAACATCCGTTC-1	499	402	D.18h gastrula	DevSubset	epithelia.ect	all.ectoderm.epith.1
h18_CCCGGAAGTAGCGTTT-1	2810	1268	D.18h gastrula	DevSubset	cnidocyte	cnidocyte.gast.1
h18_CCCTAACAGACATAGT-1	21264	5108	D.18h gastrula	DevSubset	ectoderm.embryonic	all.ectoderm.early.ect.1
h18_CCCTAACAGGGTGAGG-1	41321	6858	D.18h gastrula	DevSubset	mesendoderm.embryonic	all.gastrodermis.gastrula.1
h18_CCCTAACAGTTACGTC-1	2406	1206	D.18h gastrula	DevSubset	unchar.immune	unchar.immune.1.early.gastrula
h18_CCCTAACCACTGAGTT-1	4208	1843	D.18h gastrula	DevSubset	ectoderm.embryonic	all.ectoderm.early.ect.1
h18_CCCTAACCACTGCATA-1	1171	765	D.18h gastrula	DevSubset	epithelia.ect	all.ectoderm.epith.1
h18_CCCTAACGTCGTGATT-1	5742	2206	D.18h gastrula	DevSubset	pSC	pSC.PGC.NPC
h18_CCCTAACTCGGTAGGA-1	1137	771	D.18h gastrula	DevSubset	epithelia.ect	all.ectoderm.epith.1
h18_CCCTAACTCTCGCTCA-1	648	506	D.18h gastrula	DevSubset	mesendoderm.embryonic	all.gastrodermis.gastrula.2
h18_CCCTCAAAGACGACTG-1	761	588	D.18h gastrula	DevSubset	epithelia.ect	all.ectoderm.epith.1
h18_CCCTCAAAGCATCCCG-1	12184	3909	D.18h gastrula	DevSubset	ectoderm.embryonic	all.ectoderm.early.ect.1
h18_CCCTCAAAGTAATTGG-1	680	489	D.18h gastrula	DevSubset	gland.mucous	gland.mucous.2.dev
h18_CCCTCAACAACACGAG-1	18228	4802	D.18h gastrula	DevSubset	ectoderm.embryonic	all.ectoderm.early.ect.1
h18_CCCTCAACACAACATC-1	4672	2073	D.18h gastrula	DevSubset	ectoderm.embryonic	all.ectoderm.early.ect.1
h18_CCCTCAAGTCAATGGG-1	40015	6508	D.18h gastrula	DevSubset	ectoderm.embryonic	all.ectoderm.early.ect.1
h18_CCCTCTCAGCACTCCG-1	10545	3540	D.18h gastrula	DevSubset	mesendoderm.embryonic	all.gastrodermis.gastrula.1
h18_CCCTCTCAGCATTTCG-1	83297	9051	D.18h gastrula	DevSubset	mesendoderm.embryonic	all.gastrodermis.gastrula.1
h18_CCCTCTCAGCGTACAG-1	2101	1388	D.18h gastrula	DevSubset	epithelia.ect	all.ectoderm.epith.1
h18_CCCTCTCAGGCCCGTT-1	500	407	D.18h gastrula	DevSubset	epithelia.ect	all.ectoderm.epith.1
h18_CCCTCTCAGTGGAAAG-1	6498	2666	D.18h gastrula	DevSubset	ectoderm.embryonic	all.ectoderm.early.ect.1
h18_CCCTCTCCAGAGAAAG-1	1983	1132	D.18h gastrula	DevSubset	pSC	pSC.PGC.NPC
h18_CCCTCTCCATGCCGGT-1	3699	1892	D.18h gastrula	DevSubset	unchar.immune	unchar.immune.1.early.gastrula
h18_CCCTCTCGTAACAGTA-1	10258	3364	D.18h gastrula	DevSubset	ectoderm.embryonic	all.ectoderm.early.ect.1
h18_CCCTCTCGTCAGATTC-1	1420	908	D.18h gastrula	DevSubset	unchar.immune	unchar.immune.1.early.gastrula
h18_CCCTCTCGTTTCAGAC-1	15053	4252	D.18h gastrula	DevSubset	ectoderm.embryonic	all.ectoderm.early.ect.1
h18_CCCTGATAGTAAACAC-1	1957	1038	D.18h gastrula	DevSubset	unchar.immune	unchar.immune.1.early.gastrula
h18_CCCTGATAGTAAACGT-1	912	594	D.18h gastrula	DevSubset	pSC	pSC.PGC.NPC
h18_CCCTGATGTGATTGGG-1	5422	2212	D.18h gastrula	DevSubset	epithelia.ect	all.ectoderm.early.ect.1
h18_CCCTGATTCTGTCGTC-1	2703	1312	D.18h gastrula	DevSubset	ectoderm.embryonic	all.ectoderm.early.ect.2b
h18_CCCTTAGAGAGGCCAT-1	12864	3837	D.18h gastrula	DevSubset	ectoderm.embryonic	all.ectoderm.early.ect.1
h18_CCCTTAGAGTCAGCCC-1	604	443	D.18h gastrula	DevSubset	cnidocyte	cnidocyte.gast.1
h18_CCCTTAGCAGACACCC-1	14752	4417	D.18h gastrula	DevSubset	ectoderm.embryonic	all.ectoderm.early.ect.1
h18_CCCTTAGCAGTTTGGT-1	5792	2292	D.18h gastrula	DevSubset	pSC	pSC.PGC.NPC
h18_CCCTTAGGTAAGGCTG-1	3903	1826	D.18h gastrula	DevSubset	epithelia.ect	all.ectoderm.early.ect.1
h18_CCCTTAGGTCGCTCGA-1	16227	3850	D.18h gastrula	DevSubset	cnidocyte	cnidocyte.gast.1
h18_CCCTTAGTCTCTGCCA-1	1118	794	D.18h gastrula	DevSubset	epithelia.ect	all.ectoderm.epith.1
h18_CCGAACGAGCTGACAG-1	1087	759	D.18h gastrula	DevSubset	epithelia.ect	all.ectoderm.epith.1
h18_CCGAACGAGTGGTGGT-1	2887	1417	D.18h gastrula	DevSubset	cnidocyte	cnidocyte.gast.1
h18_CCGAACGCAATGCTCA-1	1671	1003	D.18h gastrula	DevSubset	unchar.immune	unchar.immune.1.early.gastrula
h18_CCGAACGGTATCTTCT-1	1837	1008	D.18h gastrula	DevSubset	unchar.immune	unchar.immune.1.early.gastrula
h18_CCGAACGTCCTCTTTC-1	4416	2101	D.18h gastrula	DevSubset	unchar.immune	unchar.immune.1.early.gastrula
h18_CCGAACGTCGGCAGTC-1	4804	2511	D.18h gastrula	DevSubset	ectoderm.embryonic	all.ectoderm.early.ect.1
h18_CCGATCTCAAACGAGC-1	1507	994	D.18h gastrula	DevSubset	mesendoderm.embryonic	all.gastrodermis.gastrula.1
h18_CCGATCTCATCGCCTT-1	6317	2696	D.18h gastrula	DevSubset	mesendoderm.embryonic	all.gastrodermis.gastrula.1
h18_CCGATCTGTAGGATAT-1	3752	1795	D.18h gastrula	DevSubset	epithelia.ect	all.ectoderm.early.ect.1
h18_CCGATCTGTCCACGCA-1	22866	5003	D.18h gastrula	DevSubset	cnidocyte	cnidocyte.early
h18_CCGATCTGTCCGAAAG-1	11779	3752	D.18h gastrula	DevSubset	ectoderm.embryonic	all.ectoderm.early.ect.1
h18_CCGATCTGTTCGGTAT-1	2944	1651	D.18h gastrula	DevSubset	ectoderm.embryonic	all.ectoderm.early.ect.1
h18_CCGATGGAGTCAACAA-1	1480	855	D.18h gastrula	DevSubset	unchar.immune	unchar.immune.1.early.gastrula
h18_CCGATGGCAGGCAATG-1	753	615	D.18h gastrula	DevSubset	epithelia.ect	all.ectoderm.epith.1
h18_CCGATGGGTACAAGCG-1	1777	1072	D.18h gastrula	DevSubset	pSC	pSC.PGC.NPC
h18_CCGATGGGTTGTTGCA-1	15934	4418	D.18h gastrula	DevSubset	ectoderm.embryonic	all.ectoderm.early.ect.1
h18_CCGATGGTCGCTCATC-1	3376	1775	D.18h gastrula	DevSubset	epithelia.ect	all.ectoderm.early.ect.1
h18_CCGATGGTCTTACTGT-1	7010	2826	D.18h gastrula	DevSubset	ectoderm.embryonic	all.ectoderm.early.ect.1
h18_CCGCAAGAGACCAACG-1	8655	3055	D.18h gastrula	DevSubset	ectoderm.embryonic	all.ectoderm.early.ect.1
h18_CCGCAAGAGATGACAT-1	4643	2131	D.18h gastrula	DevSubset	mesendoderm.embryonic	all.gastrodermis.gastrula.1
h18_CCGCAAGAGCATCGAG-1	3724	1941	D.18h gastrula	DevSubset	ectoderm.embryonic	all.ectoderm.epith.1
h18_CCGCAAGAGGTTTGAA-1	456	371	D.18h gastrula	DevSubset	epithelia.ect	all.ectoderm.epith.1
h18_CCGCAAGAGTAACGTA-1	3480	1731	D.18h gastrula	DevSubset	mesendoderm.embryonic	all.gastrodermis.gastrula.1
h18_CCGCAAGCAGAGGACT-1	6591	2721	D.18h gastrula	DevSubset	unchar.immune	unchar.immune.1.early.gastrula
h18_CCGCAAGGTAATTGGA-1	4527	2176	D.18h gastrula	DevSubset	ectoderm.embryonic	all.ectoderm.early.ect.1
h18_CCGCAAGGTATCATGC-1	1630	975	D.18h gastrula	DevSubset	unchar.immune	unchar.immune.1.early.gastrula
h18_CCGGACAAGTGGTTGG-1	7982	2783	D.18h gastrula	DevSubset	pSC	pSC.PGC.NPC
h18_CCGGACAGTAGCGAGT-1	862	646	D.18h gastrula	DevSubset	epithelia.ect	all.ectoderm.epith.1
h18_CCGGACAGTTGTACGT-1	1317	834	D.18h gastrula	DevSubset	pharyngeal.ect	all.ectoderm.early.ect.1
h18_CCGGGTACAGCGAACA-1	58748	7937	D.18h gastrula	DevSubset	cnidocyte	cnidocyte.early
h18_CCGGGTAGTGTCCGGT-1	1165	740	D.18h gastrula	DevSubset	unchar.immune	unchar.immune.4.mature
h18_CCGGGTAGTTAGAGAT-1	7152	2741	D.18h gastrula	DevSubset	mesendoderm.embryonic	all.gastrodermis.gastrula.1
h18_CCGGGTAGTTGTGTAC-1	2800	1590	D.18h gastrula	DevSubset	ectoderm.embryonic	all.ectoderm.early.ect.1
h18_CCGGGTATCGTCGATA-1	25990	5553	D.18h gastrula	DevSubset	ectoderm.embryonic	all.ectoderm.early.ect.1
h18_CCGGTAGAGCAATTAG-1	60872	7267	D.18h gastrula	DevSubset	pSC	pSC.PGC.NPC
h18_CCGGTAGCAGTATTCG-1	13760	3757	D.18h gastrula	DevSubset	gland.mucous	gland.mucous.2.dev
h18_CCGGTAGGTCAGGCAA-1	1774	1053	D.18h gastrula	DevSubset	mesendoderm.embryonic	all.gastrodermis.gastrula.2
h18_CCGGTAGGTCATAAAG-1	6743	2701	D.18h gastrula	DevSubset	unchar.immune	unchar.immune.1.early.gastrula
h18_CCGGTAGTCACTGGTA-1	949	684	D.18h gastrula	DevSubset	unchar.immune	unchar.immune.1.early.gastrula
h18_CCGGTAGTCATTCTTG-1	3626	1677	D.18h gastrula	DevSubset	ectoderm.embryonic	all.ectoderm.early.ect.1
h18_CCGGTAGTCTCATGGA-1	8759	2858	D.18h gastrula	DevSubset	ectoderm.embryonic	all.ectoderm.early.ect.1
h18_CCGGTGACACTTCTCG-1	12609	3973	D.18h gastrula	DevSubset	pSC	pSC.PGC.Mitotic.2
h18_CCGGTGATCCGATCTC-1	9615	3807	D.18h gastrula	DevSubset	ectoderm.embryonic	all.ectoderm.early.ect.1
h18_CCGGTGATCCTTCTAA-1	1096	692	D.18h gastrula	DevSubset	epithelia.ect	all.ectoderm.epith.1
h18_CCGGTGATCTTCCTAA-1	2875	1678	D.18h gastrula	DevSubset	ectoderm.embryonic	all.ectoderm.early.ect.1
h18_CCGTAGGAGCCAAGCA-1	4357	2029	D.18h gastrula	DevSubset	pSC	pSC.PGC.NPC
h18_CCGTAGGCAATAAGGT-1	795	599	D.18h gastrula	DevSubset	epithelia.ect	all.ectoderm.epith.1
h18_CCGTAGGGTCTTGAGT-1	1482	962	D.18h gastrula	DevSubset	mesendoderm.embryonic	all.gastrodermis.gastrula.2
h18_CCGTAGGTCATACGGT-1	16160	4316	D.18h gastrula	DevSubset	cnidocyte	cnidocyte.spirocyte.maturing
h18_CCGTAGGTCATTCGTT-1	527	404	D.18h gastrula	DevSubset	mesendoderm.embryonic	all.gastrodermis.gastrula.2
h18_CCGTGAGAGCCATTGT-1	10337	3439	D.18h gastrula	DevSubset	pharyngeal.ect	all.ectoderm.lip
h18_CCGTGAGAGGTTCTAC-1	2448	1336	D.18h gastrula	DevSubset	epithelia.ect	all.ectoderm.epith.1
h18_CCGTGAGCACTGAGTT-1	11408	3670	D.18h gastrula	DevSubset	unchar.immune	unchar.immune.1.early.gastrula
h18_CCGTGAGGTACAGTAA-1	14038	3720	D.18h gastrula	DevSubset	pSC	pSC.PGC.NPC
h18_CCGTGAGGTACCCAGC-1	6100	2556	D.18h gastrula	DevSubset	ectoderm.embryonic	all.ectoderm.early.ect.1
h18_CCGTGAGTCCCAGGAC-1	1685	1004	D.18h gastrula	DevSubset	mesendoderm.embryonic	all.gastrodermis.gastrula.1
h18_CCGTGAGTCGCGTGAC-1	874	622	D.18h gastrula	DevSubset	epithelia.ect	all.ectoderm.epith.1
h18_CCGTGAGTCGTGCTCT-1	10924	3406	D.18h gastrula	DevSubset	pSC	pSC.PGC.NPC
h18_CCGTGAGTCTGCATGA-1	2424	1413	D.18h gastrula	DevSubset	epithelia.ect	all.ectoderm.early.ect.1
h18_CCGTGAGTCTGCGTCT-1	497	416	D.18h gastrula	DevSubset	epithelia.ect	all.ectoderm.epith.1
h18_CCGTTCAAGCGTGCCT-1	1073	745	D.18h gastrula	DevSubset	epithelia.ect	all.ectoderm.epith.1
h18_CCGTTCAAGTATAGGT-1	14059	3685	D.18h gastrula	DevSubset	cnidocyte	cnidocyte.gast.1
h18_CCGTTCACAGCGGTTC-1	5676	2275	D.18h gastrula	DevSubset	unchar.immune	unchar.immune.1.early.gastrula
h18_CCGTTCACATCTAACG-1	20105	4611	D.18h gastrula	DevSubset	pSC	pSC.PGC.NPC
h18_CCGTTCATCACCTCAC-1	4011	1971	D.18h gastrula	DevSubset	ectoderm.embryonic	all.ectoderm.early.ect.1
h18_CCTAACCAGCAACTCT-1	15795	4274	D.18h gastrula	DevSubset	unchar.immune	unchar.immune.1.early.gastrula
h18_CCTAACCCATTGAGGG-1	809	534	D.18h gastrula	DevSubset	epithelia.ect	all.ectoderm.epith.1
h18_CCTAACCGTCCAACGC-1	9725	3059	D.18h gastrula	DevSubset	cnidocyte	cnidocyte.gast.1
h18_CCTAACCTCCTTATCA-1	8330	2899	D.18h gastrula	DevSubset	unchar.immune	unchar.immune.1.early.gastrula
h18_CCTAACCTCTGCCTCA-1	1311	857	D.18h gastrula	DevSubset	epithelia.ect	all.ectoderm.epith.1
h18_CCTAAGAAGCAATTCC-1	4874	2181	D.18h gastrula	DevSubset	unchar.immune	unchar.immune.4.mature
h18_CCTAAGAAGTGCAGCA-1	744	408	D.18h gastrula	DevSubset	mesendoderm.embryonic	all.gastrodermis.gastrula.2
h18_CCTAAGACAGCTGAGA-1	17974	4265	D.18h gastrula	DevSubset	unchar.immune	unchar.immune.1.early.gastrula
h18_CCTAAGAGTAACTAAG-1	16995	4569	D.18h gastrula	DevSubset	mesendoderm.embryonic	all.gastrodermis.gastrula.1
h18_CCTAAGATCAAGCCTA-1	3024	1586	D.18h gastrula	DevSubset	pSC	pSC.PGC.NPC
h18_CCTACGTAGATGGTCG-1	10599	3630	D.18h gastrula	DevSubset	ectoderm.embryonic	all.ectoderm.early.ect.1
h18_CCTACGTCAGTCTTCC-1	5387	1910	D.18h gastrula	DevSubset	epithelia.ect	all.ectoderm.early.ect.1
h18_CCTACGTGTATCCCTC-1	14290	3995	D.18h gastrula	DevSubset	ectoderm.embryonic	all.ectoderm.early.ect.1
h18_CCTACGTGTCCATACA-1	2849	1474	D.18h gastrula	DevSubset	pSC	pSC.PGC.NPC
h18_CCTACGTGTGACATCT-1	2252	1358	D.18h gastrula	DevSubset	epithelia.ect	all.ectoderm.epith.1
h18_CCTACGTGTGCGGTAA-1	463	357	D.18h gastrula	DevSubset	epithelia.ect	all.ectoderm.epith.1
h18_CCTATCGCAATCCAGT-1	17009	4478	D.18h gastrula	DevSubset	ectoderm.embryonic	all.ectoderm.early.ect.1
h18_CCTATCGCACCTTCGT-1	16952	4446	D.18h gastrula	DevSubset	pSC	pSC.PGC.NPC
h18_CCTATCGCATGGTACT-1	32988	6206	D.18h gastrula	DevSubset	mesendoderm.embryonic	all.gastrodermis.gastrula.1
h18_CCTATCGGTTAGCGGA-1	3407	1608	D.18h gastrula	DevSubset	unchar.immune	unchar.immune.1.early.gastrula
h18_CCTATCGTCATTCATC-1	11083	3666	D.18h gastrula	DevSubset	ectoderm.embryonic	all.ectoderm.early.ect.1
h18_CCTATCGTCCACGAAT-1	18634	4534	D.18h gastrula	DevSubset	unchar.immune	unchar.immune.1.early.gastrula
h18_CCTATCGTCCAGTGCG-1	2555	1292	D.18h gastrula	DevSubset	unchar.immune	unchar.immune.1.early.gastrula
h18_CCTATCGTCTGGTCAA-1	3961	2059	D.18h gastrula	DevSubset	mesendoderm.embryonic	all.gastrodermis.gastrula.1
h18_CCTCAACAGAAGTCTA-1	432	357	D.18h gastrula	DevSubset	epithelia.ect	all.ectoderm.epith.1
h18_CCTCAACAGAGAAGGT-1	37218	6243	D.18h gastrula	DevSubset	ectoderm.embryonic	all.ectoderm.early.ect.1
h18_CCTCAACCACTACGGC-1	18108	4731	D.18h gastrula	DevSubset	mesendoderm.embryonic	all.gastrodermis.gastrula.1
h18_CCTCAACCACTGTCGG-1	1952	1123	D.18h gastrula	DevSubset	epithelia.ect	all.ectoderm.epith.1
h18_CCTCAACGTAACGATA-1	15229	4345	D.18h gastrula	DevSubset	ectoderm.embryonic	all.ectoderm.early.ect.1
h18_CCTCAACGTGTTAAAG-1	917	547	D.18h gastrula	DevSubset	cnidocyte	cnidocyte.gast.1
h18_CCTCAACTCATAGACC-1	9031	3240	D.18h gastrula	DevSubset	unchar.immune	unchar.immune.1.early.gastrula
h18_CCTCAACTCCCTCTAG-1	2381	1415	D.18h gastrula	DevSubset	mesendoderm.embryonic	all.gastrodermis.gastrula.1
h18_CCTCAACTCTTGGTGA-1	11040	3673	D.18h gastrula	DevSubset	unchar.immune	unchar.immune.1.early.gastrula
h18_CCTCACAAGACGCTCC-1	20164	5062	D.18h gastrula	DevSubset	ectoderm.embryonic	all.ectoderm.early.ect.1
h18_CCTCACAAGACTAGAT-1	9376	2588	D.18h gastrula	DevSubset	cnidocyte	cnidocyte.early
h18_CCTCACAAGCCTCAGC-1	9237	2687	D.18h gastrula	DevSubset	gland.mucous	gland.mucous.2.dev
h18_CCTCACAAGCGAAACC-1	24015	5106	D.18h gastrula	DevSubset	mesendoderm.embryonic	all.gastrodermis.gastrula.1
h18_CCTCACAAGTGTACCT-1	12197	3817	D.18h gastrula	DevSubset	mesendoderm.embryonic	all.gastrodermis.gastrula.1
h18_CCTCACACAGTAGGAC-1	7419	2633	D.18h gastrula	DevSubset	pSC	pSC.PGC.NPC
h18_CCTCACAGTGGTCCCA-1	9766	3256	D.18h gastrula	DevSubset	ectoderm.embryonic	all.ectoderm.early.ect.1
h18_CCTCAGTAGCCAAGCA-1	1830	1047	D.18h gastrula	DevSubset	epithelia.ect	all.ectoderm.epith.4
h18_CCTCAGTAGGATTTGA-1	3196	1502	D.18h gastrula	DevSubset	unchar.immune	unchar.immune.1.early.gastrula
h18_CCTCAGTCAGCGTAGA-1	9858	3446	D.18h gastrula	DevSubset	ectoderm.embryonic	all.ectoderm.early.ect.1
h18_CCTCAGTCAGTAGTTC-1	973	612	D.18h gastrula	DevSubset	cnidocyte	cnidocyte.gast.1
h18_CCTCAGTCATCAGTGT-1	7342	2618	D.18h gastrula	DevSubset	unchar.immune	unchar.immune.1.early.gastrula
h18_CCTCAGTGTCACAGTT-1	11401	3374	D.18h gastrula	DevSubset	neuronal	neurogland.all.SGD.early
h18_CCTCAGTGTGATCATC-1	9143	3155	D.18h gastrula	DevSubset	ectoderm.embryonic	all.ectoderm.early.ect.1
h18_CCTCAGTTCTCTTGCG-1	469	379	D.18h gastrula	DevSubset	epithelia.ect	all.ectoderm.epith.1
h18_CCTCATGCAATTAGGA-1	4038	1938	D.18h gastrula	DevSubset	unchar.immune	unchar.immune.1.early.gastrula
h18_CCTCATGCACAAGCTT-1	1772	1105	D.18h gastrula	DevSubset	mesendoderm.embryonic	all.gastrodermis.gastrula.1
h18_CCTCATGCATAGGTTC-1	10211	3298	D.18h gastrula	DevSubset	ectoderm.embryonic	all.ectoderm.early.ect.1
h18_CCTCATGTCATAGACC-1	4341	2029	D.18h gastrula	DevSubset	unchar.immune	unchar.immune.1.early.gastrula
h18_CCTCATGTCGGTAGAG-1	1325	924	D.18h gastrula	DevSubset	epithelia.ect	all.ectoderm.epith.1
h18_CCTCATGTCTAACACG-1	11264	3498	D.18h gastrula	DevSubset	pSC	pSC.PGC.NPC
h18_CCTCCAAAGTAGGAAG-1	3429	1468	D.18h gastrula	DevSubset	epithelia.ect	all.ectoderm.early.ect.1
h18_CCTCCAACAGTGTACT-1	21046	4816	D.18h gastrula	DevSubset	pSC	pSC.PGC.NPC
h18_CCTCCAATCGGCCTTT-1	5029	2164	D.18h gastrula	DevSubset	pSC	pSC.PGC.NPC
h18_CCTCCTCAGAGCAGAA-1	19923	4530	D.18h gastrula	DevSubset	pSC	pSC.PGC.NPC
h18_CCTCCTCAGAGGCTGT-1	6087	2658	D.18h gastrula	DevSubset	cnidocyte	cnidocyte.mature
h18_CCTCCTCTCCTACACC-1	27981	6012	D.18h gastrula	DevSubset	mesendoderm.embryonic	all.gastrodermis.gastrula.1
h18_CCTCCTCTCCTTTAGT-1	13274	4207	D.18h gastrula	DevSubset	unchar.immune	unchar.immune.1.early.gastrula
h18_CCTCTAGAGTATGAGT-1	56854	7000	D.18h gastrula	DevSubset	ectoderm.embryonic	all.ectoderm.early.ect.1
h18_CCTCTAGAGTCCCAGC-1	9720	3434	D.18h gastrula	DevSubset	ectoderm.embryonic	all.ectoderm.early.ect.1
h18_CCTCTAGCAATTTCTC-1	1774	1203	D.18h gastrula	DevSubset	epithelia.ect	all.ectoderm.epith.1
h18_CCTCTAGCACTCTCGT-1	31522	6010	D.18h gastrula	DevSubset	ectoderm.embryonic	all.ectoderm.early.ect.1
h18_CCTCTAGGTTGGGACA-1	19773	4868	D.18h gastrula	DevSubset	ectoderm.embryonic	all.ectoderm.early.ect.1
h18_CCTCTAGGTTTGGAGG-1	94072	8756	D.18h gastrula	DevSubset	ectoderm.embryonic	all.ectoderm.early.ect.1
h18_CCTCTAGTCAAATGCC-1	7654	2469	D.18h gastrula	DevSubset	neuronal	neurogland.all.immune
h18_CCTCTCCAGCTGACTT-1	2325	1369	D.18h gastrula	DevSubset	epithelia.ect	all.ectoderm.early.ect.1
h18_CCTCTCCAGTATTAGG-1	14543	4202	D.18h gastrula	DevSubset	ectoderm.embryonic	all.ectoderm.early.ect.1
h18_CCTCTCCGTAATGCTC-1	20821	4959	D.18h gastrula	DevSubset	ectoderm.embryonic	all.ectoderm.early.ect.1
h18_CCTCTCCGTATCCCTC-1	11078	3329	D.18h gastrula	DevSubset	pSC	pSC.PGC.NPC
h18_CCTCTCCGTGTGTCCG-1	2271	1250	D.18h gastrula	DevSubset	unchar.immune	unchar.immune.1.early.gastrula
h18_CCTGCATAGTCGCCAC-1	4703	1949	D.18h gastrula	DevSubset	unchar.immune	unchar.immune.1.early.gastrula
h18_CCTGCATGTAGCTCGC-1	3777	1875	D.18h gastrula	DevSubset	unchar.immune	unchar.immune.1.early.gastrula
h18_CCTGCATGTCAAAGTA-1	6026	2661	D.18h gastrula	DevSubset	ectoderm.embryonic	all.ectoderm.early.ect.1
h18_CCTGCATGTTACGGAG-1	3234	1710	D.18h gastrula	DevSubset	ectoderm.embryonic	all.ectoderm.early.ect.2
h18_CCTGTTGCACCTCAGG-1	1075	737	D.18h gastrula	DevSubset	mesendoderm.embryonic	all.gastrodermis.gastrula.2
h18_CCTGTTGCATATCTGG-1	513	390	D.18h gastrula	DevSubset	unchar.immune	unchar.immune.1.early.gastrula
h18_CCTGTTGGTATGGTTC-1	4524	2045	D.18h gastrula	DevSubset	epithelia.ect	all.ectoderm.early.ect.1
h18_CCTGTTGGTATGTCCA-1	692	556	D.18h gastrula	DevSubset	epithelia.ect	all.ectoderm.epith.1
h18_CCTGTTGGTGAGTAAT-1	1908	1092	D.18h gastrula	DevSubset	gland.mucous	gland.mucous.2.dev
h18_CCTGTTGGTTCATCGA-1	5710	2692	D.18h gastrula	DevSubset	ectoderm.embryonic	all.ectoderm.early.ect.1
h18_CCTTCAGAGACCAAAT-1	2778	1342	D.18h gastrula	DevSubset	pSC	pSC.PGC.NPC
h18_CCTTCAGCAATAGTAG-1	1757	1035	D.18h gastrula	DevSubset	pSC	pSC.PGC.NPC
h18_CCTTCAGGTGCGGCTT-1	11392	3583	D.18h gastrula	DevSubset	ectoderm.embryonic	all.ectoderm.early.ect.1
h18_CCTTCAGGTGGTCCGT-1	3993	1586	D.18h gastrula	DevSubset	epithelia.ect	all.ectoderm.lip
h18_CCTTCAGTCATAGCAC-1	58786	7577	D.18h gastrula	DevSubset	ectoderm.embryonic	all.ectoderm.early.ect.1
h18_CCTTGTGAGCTTCATG-1	1494	649	D.18h gastrula	DevSubset	unchar.immune	unchar.immune.1.early.gastrula
h18_CCTTGTGAGTAACCTC-1	777	609	D.18h gastrula	DevSubset	epithelia.ect	all.ectoderm.epith.1
[truncated: 79,751 more rows]

## Sheet: PartitionMarkers
p_val	avg_log2FC	pct.1	pct.2	p_val_adj	cluster	gene	geneID	Preferred_name	best_OG_desc	TFFam	NVE
0	1.96731	0.701	0.327	0	pSC	NV2.13863	NV2.13863	-	-	-	NVE21864
0	1.44738	0.613	0.399	0	pSC	NV2.18050	NV2.18050	-	-	-	NVE16447
0	1.42581	0.534	0.306	0	pSC	NV2.6574	NV2.6574	-	-	-	NVE6021,NVE13471,NVE13468
0	1.41976	0.537	0.18	0	pSC	SoxC	NV2.16402	SOX4	SRY (sex determining region Y)-box	HMG	NVE12762
0	1.38972	0.362	0.14	0	pSC	NV2.6575	NV2.6575	-	-	-	NVE6022
0	1.23732	0.386	0.127	0	pSC	PCNA	PCNA_XENLA	-	-	-	NVE26120
0	1.14543	0.23	0.015	0	pSC	Neurogenin1	NV2.6608	NEUROD4	Neurogenic differentiation factor	bHLH	NVE6000
0	1.1453	0.498	0.109	0	pSC	SoxB.2	NV2.4477	SOX21	DNA binding	HMG	NVE24655
0	1.0835	0.516	0.218	0	pSC	RIR2-like-1	NV2.15516	RRM2B	ribonucleoside-diphosphate reductase activity	-	NVE21386,NVE21390,NVE21385
1.00138e-45	1.05913	0.3	0.228	2.45818e-41	pSC	NV2.101	NV2.101	-	-	-	NVE16112
0	4.73976	0.865	0.127	0	PGCs	TBA3-like-5	NV2.7880	-	structural constituent of cytoskeleton	-	NVE2701,NVE2697,NVE2696
0	4.37898	0.594	0.008	0	PGCs	PNKP-like-2	NV2.5433	-	DNA 3' dephosphorylation involved in DNA repair	-	NVE12408,NVE17267,NVE12411,NVE17264
0	4.08084	0.736	0.005	0	PGCs	H1D-like-8	NV2.23367	-	to Saccharomyces cerevisiae HHO1 (YPL127C)	-	NVE12125
0	3.88708	0.895	0.187	0	PGCs	ACTB-like-1	NV2.8125	ACTB	ATP binding	-	NVE2870,NVE1820
0	3.81194	0.293	0.004	0	PGCs	ADT2-like-1	NV2.2578	SLC25A31	ATP:ADP antiporter activity	-	NVE7762
0	3.48482	0.398	0.104	0	PGCs	BECN1-like-1	NV2.11451	BECN1	negative regulation of lysosome organization	-	NVE20621,NVE20736
0	3.26867	0.256	0.001	0	PGCs	NV2.20975	NV2.20975	-	-	-	NVE5624,NVE5626,NVE5631,NVE5628,NVE5621
0	3.22055	0.385	0.01	0	PGCs	KCRB-like-3	NV2.10663	CKM	Belongs to the ATP guanido phosphotransferase family	-	NVE9958
0	2.99498	0.659	0.065	0	PGCs	PROF2-like-1	NV2.21600	-	actin binding	-	NVE5911
0	2.74914	0.267	0	0	PGCs	TENN-like-1	NV2.20818	-	-	-	NVE19607
0	2.7396	0.561	0.002	0	PGCs	PACRG-like-5	NV2.8531	PACRG	negative regulation of cell death	-	NVE15170,NVE15171
0	2.7102	0.39	0.052	0	PGCs	NV2.15858	NV2.15858	-	-	-	NVE521
0	2.70376	0.633	0.002	0	PGCs	RSPH1-like-8	NV2.22300	RSPH1	axoneme assembly	-	NVE636
0	2.6837	0.313	0.006	0	PGCs	NV2.15544	NV2.15544	-	-	-	NVE21412
0	2.62833	0.857	0.505	0	PGCs	Beta-like	NV2.22542	-	structural constituent of cytoskeleton	-	NVE25565
0	2.62398	0.587	0.041	0	PGCs	MOX12-like-1	NV2.13421	-	octopamine biosynthetic process	-	NVE2012
0	2.61146	0.439	0.002	0	PGCs	HMG2-like-1	NV2.2751	-	high mobility group	HMG	NVE6580
0	2.59803	0.207	0.012	0	PGCs	IF44L-like-5	NV2.18489	IFI44L	response to other organism	-	NVE2106
0	2.57901	0.231	0.009	0	PGCs	TSSK2-like-1	NV2.22120	-	protein serine/threonine kinase activity	-	NVE10344,NVE10346,NVE20831,NVE10345
0	2.57781	0.266	0	0	PGCs	NV2.2720	NV2.2720	-	-	-	NVE24204
0	2.49687	0.236	0.001	0	PGCs	KCRS-like-7	NV2.637	CKMT2	creatine kinase activity	-	NVE6219
0	2.4927	0.262	0.001	0	PGCs	NV2.23546	NV2.23546	-	-	-	-
0	2.45237	0.686	0.049	0	PGCs	GATM-like-1	NV2.5033	GATM	glycine amidinotransferase	-	NVE6634
0	2.45074	0.602	0.018	0	PGCs	RPGR-like-2	NV2.23674	-	Regulator of chromosome condensation (RCC1) repeat	-	NVE9326
0	2.43709	0.597	0.002	0	PGCs	NV2.4519	NV2.4519	-	-	-	NVE18860
0	2.31806	0.465	0.01	0	PGCs	NV2.18790	NV2.18790	-	-	-	NVE20937
0	2.31221	0.251	0.001	0	PGCs	NV2.15737	NV2.15737	-	-	-	-
0	2.30328	0.394	0.002	0	PGCs	SYCP3-like-1	NV2.18198	SYCP3	Synaptonemal complex protein 3	-	NVE19348
0	2.28559	0.271	0.009	0	PGCs	NV2.12723	NV2.12723	-	-	-	NVE12344,NVE12345
0	2.26732	0.231	0.005	0	PGCs	NV2.5749	NV2.5749	-	-	-	NVE25376
0	2.22322	0.298	0.003	0	PGCs	NV2.23151	NV2.23151	-	-	-	NVE6272,NVE6271
0	2.19971	0.264	0.001	0	PGCs	NV2.5151	NV2.5151	SLC52A3	riboflavin transmembrane transporter activity	-	NVE22936,NVE3803
0	2.19785	0.654	0.191	0	PGCs	KAP2-like-1	NV2.208	PRKAR2B	cAMP-dependent protein kinase regulator activity	-	NVE2499
0	2.16232	0.685	0.18	0	PGCs	DYHC-like-11	NV2.7016	-	ATP-dependent microtubule motor activity, minus-end-directed	-	NVE5807,NVE299
0	2.1608	0.849	0.552	0	PGCs	COX6C-like-1	NV2.16004	-	-	-	NVE15531,NVE15532
0	2.14973	0.266	0.001	0	PGCs	YPT6-like-1	NV2.15109	ryh1	(GTP)-binding protein	-	NVE3270
0	2.09587	0.347	0.064	0	PGCs	TM216-like-1	NV2.3050	TMEM216	cilium assembly	-	NVE15711
0	2.06694	0.323	0.001	0	PGCs	LRRCB-like-1	NV2.12452	-	Leucine rich repeat	-	NVE17586,NVE8605
0	2.0408	0.262	0	0	PGCs	NV2.16207	NV2.16207	-	-	-	NVE21751
0	2.01542	0.258	0	0	PGCs	NV2.23297	NV2.23297	-	-	-	NVE12182
0	2.00671	0.22	0.001	0	PGCs	NV2.8536	NV2.8536	-	-	-	NVE15174
0	2.00262	0.221	0.002	0	PGCs	LAMB4-like-12	NV2.21106	-	-	-	NVE25003
0	1.99936	0.778	0.394	0	PGCs	NV2.9540	NV2.9540	-	-	-	NVE22171
0	1.99904	0.372	0.005	0	PGCs	ZCPW1-like-1	NV2.13667	ZCWPW1	zinc ion binding	-	NVE23560
0	1.98414	0.478	0.001	0	PGCs	NV2.22319	NV2.22319	-	cytoskeletal protein binding	-	NVE618
0	1.9824	0.205	0	0	PGCs	MFGM-like-126	NV2.13226	F5	coagulation factor V	-	NVE11622
0	1.97585	0.364	0.005	0	PGCs	DMC1-like-1	NV2.7895	DMC1	Meiotic recombination protein DMC1 LIM15 homolog	-	NVE6026,NVE2686
0	1.97421	0.242	0	0	PGCs	NV2.19628	NV2.19628	YIPF4	vesicle-mediated transport	-	-
0	1.96988	0.785	0.52	0	PGCs	ATP5E-like-1	NV2.4127	-	-	-	NVE21177
0	1.95574	0.252	0	0	PGCs	NV2.17811	NV2.17811	-	-	-	NVE3158,NVE15606
0	1.91559	0.359	0.002	0	PGCs	NV2.15580	NV2.15580	-	-	-	NVE16839
0	1.87452	0.253	0.018	0	PGCs	CML20-like-1	NV2.11183	SPATA21	spermatogenesis-associated protein	-	NVE11224
0	1.84698	0.934	0.731	0	PGCs	TBB-like-4	NV2.4257	-	structural constituent of cytoskeleton	-	NVE6605,NVE5239
0	1.83339	0.341	0.001	0	PGCs	NV2.4195	NV2.4195	-	Ubiquitin carboxyl-terminal hydrolase	-	NVE5182
0	1.8284	0.626	0.07	0	PGCs	ADF3-like-1	NV2.24446	CFL2	actin filament depolymerization	-	NVE2559,NVE2539
0	1.79476	0.556	0.08	0	PGCs	NCKX2-like-1	NV2.21257	-	Belongs to the Ca(2 ) cation antiporter (CaCA) (TC 2.A.19) family	-	NVE7961
0	1.78927	0.315	0.004	0	PGCs	SYCP1-like-1	NV2.10364	SYCP1	lateral element assembly	-	NVE24274
0	1.77579	0.228	0.001	0	PGCs	NV2.25639	NV2.25639	-	-	-	NVE9292
0	1.77403	0.781	0.484	0	PGCs	NV2.23324	NV2.23324	-	-	-	NVE12161
0	1.76733	0.311	0.001	0	PGCs	NV2.16070	NV2.16070	-	-	-	NVE15481
0	1.74424	0.37	0.003	0	PGCs	SYCP2-like-1	NV2.15879	SYCP2	male genitalia morphogenesis	-	NVE538
0	1.74132	0.251	0	0	PGCs	NV2.14147	NV2.14147	-	-	-	NVE22700
0	1.738	0.245	0	0	PGCs	REEP5-like-1	NV2.20062	REEP5	Receptor expression-enhancing protein	-	NVE6896
0	1.73619	0.295	0.001	0	PGCs	KCRF-like-1	NV2.1961	CKM	Belongs to the ATP guanido phosphotransferase family	-	NVE20531,NVE24548,NVE20532
0	1.73249	0.233	0	0	PGCs	TSSK4-like-1	NV2.3720	-	Testis-specific serine threonine-protein kinase	-	NVE2813
0	1.73186	0.21	0	0	PGCs	FBN3-like-5	NV2.19497	-	calcium ion binding	-	NVE25075
0	1.72921	0.628	0.148	0	PGCs	ODFP2-like-2	NV2.24437	-	spectrin binding	-	NVE2536,NVE9659,NVE2535
0	1.71937	0.211	0.01	0	PGCs	AGRE1-like-3	NV2.13422	-	G-protein coupled receptor activity	-	NVE2013,NVE2014
0	1.71832	0.269	0	0	PGCs	NV2.10720	NV2.10720	IGF2BP3	insulin-like growth factor 2	-	NVE13737
0	1.71292	0.473	0.002	0	PGCs	DYH8-like-11	NV2.22790	-	ATP-dependent microtubule motor activity, minus-end-directed	-	NVE14955
0	1.682	0.263	0.001	0	PGCs	NV2.2478	NV2.2478	-	-	-	NVE13219,NVE3185
0	1.67903	0.653	0.308	0	PGCs	NV2.15518	NV2.15518	-	-	-	NVE21391
0	1.67407	0.226	0.001	0	PGCs	NV2.17056	NV2.17056	-	-	-	NVE6397
0	1.67389	0.286	0.001	0	PGCs	NV2.10272	NV2.10272	-	translation initiation factor activity	-	NVE14795,NVE11005,NVE11006
0	1.66609	0.243	0.001	0	PGCs	NV2.21371	NV2.21371	-	-	-	NVE14121
0	1.66089	0.321	0.001	0	PGCs	TBA-like-3	NV2.1167	-	structural constituent of cytoskeleton	-	NVE13179
0	1.65441	0.21	0.009	0	PGCs	CT085-like-1	NV2.20756	-	Normal lung function maintenance, Low in Lung Cancer 1 protein	-	NVE2614
0	1.63694	0.223	0	0	PGCs	MRLC4	NV2.17769	-	-	-	NVE6701
0	1.63585	0.231	0	0	PGCs	NV2.3526	NV2.3526	-	-	-	NVE8253
0	1.63394	0.246	0.015	0	PGCs	NV2.13960	NV2.13960	-	-	-	NVE26089
0	1.62222	0.905	0.627	0	PGCs	NV2.17682	NV2.17682	-	-	-	NVE20161
0	1.62061	0.24	0	0	PGCs	CBAR2-like-1	NV2.15954	FAM92A1	cilium assembly	-	NVE4099
0	1.61743	0.208	0.002	0	PGCs	HCN2-like-6	NV2.11683	HCN3	Potassium sodium hyperpolarization-activated cyclic nucleotide-gated channel	-	NVE19074
0	1.61166	0.257	0.001	0	PGCs	MFGM-like-110	NV2.1784	NRP1	otic placode development	-	NVE6312
0	1.60905	0.315	0.063	0	PGCs	KIF1A-like-1	NV2.25138	unc-104,KIF1B	Belongs to the TRAFAC class myosin-kinesin ATPase superfamily. Kinesin family	-	NVE4684,NVE4685
0	1.60831	0.262	0	0	PGCs	NV2.5656	NV2.5656	-	-	-	NVE12515,NVE11662
0	1.60829	0.227	0.002	0	PGCs	NV2.6111	NV2.6111	-	-	-	NVE4446
0	1.60764	0.202	0.003	0	PGCs	ENAM-like-1	NV2.15757	-	-	-	NVE11376
0	1.60688	0.241	0.002	0	PGCs	NV2.4151	NV2.4151	-	-	-	NVE10639
0	1.60665	0.22	0.002	0	PGCs	T229B-like-7	NV2.4811	TMEM229A	Transmembrane protein 229A	-	NVE7317
0	1.60507	0.472	0.095	0	PGCs	AT1A2-like-1	NV2.21299	ATP1A1	sodium potassium-transporting ATPase subunit	-	NVE5700,NVE17547,NVE3431
0	1.59133	0.23	0.001	0	PGCs	LRC17-like-1	NV2.12458	-	negative regulation of STAT cascade	-	NVE17592
0	1.58784	0.277	0	0	PGCs	NV2.25128	NV2.25128	-	-	-	NVE4673
0	1.58714	0.381	0.001	0	PGCs	NV2.18969	NV2.18969	SLC29A1	nucleoside transmembrane transporter activity	-	NVE6524
0	1.58019	0.372	0.005	0	PGCs	PRDM9-like-3	NV2.6649	PRDM9	recombination hotspot binding	zf-H2C2_2	NVE2255
0	1.57501	0.214	0	0	PGCs	NV2.19756	NV2.19756	-	-	-	NVE5125
0	1.57451	0.367	0.001	0	PGCs	PRDM9-like-2	NV2.25726	PRDM9	recombination hotspot binding	zf-H2C2_2	NVE5671
0	1.57147	0.226	0	0	PGCs	SECG-like-8	NV2.22084	-	spectrin binding	-	NVE10377,NVE10375
0	1.57064	0.347	0.004	0	PGCs	FIMB-like-2	NV2.10717	Fim	actin filament network formation	-	NVE13741
0	1.57058	0.211	0	0	PGCs	TSSK3-like-1	NV2.6901	-	positive regulation of CREB transcription factor activity	-	NVE390
0	1.56306	0.236	0.007	0	PGCs	NV2.24318	NV2.24318	-	-	-	NVE19902
0	1.5607	0.246	0.002	0	PGCs	NV2.1896	NV2.1896	-	-	-	NVE20475
0	1.5592	0.38	0.011	0	PGCs	FBX36-like-1	NV2.11581	FBXO36	A Receptor for Ubiquitination Targets	-	NVE14931
0	1.54646	0.342	0.036	0	PGCs	ANO10-like-6	NV2.20153	-	intracellular chloride channel activity	-	NVE22338,NVE12453
0	1.54125	0.358	0.001	0	PGCs	HSF-like-1	NV2.13634	-	heat shock factor	HSF	NVE23585
0	1.53184	0.205	0	0	PGCs	NV2.10033	NV2.10033	-	-	-	-
0	1.52517	0.427	0.001	0	PGCs	DYH8-like-1	NV2.22787	DNAH8	ATP-dependent microtubule motor activity, minus-end-directed	-	NVE14955,NVE20363,NVE18820
0	1.52457	0.27	0.009	0	PGCs	NV2.6688	NV2.6688	-	-	-	NVE17418,NVE4805
0	1.5242	0.219	0.001	0	PGCs	NID2-like-1	NV2.20861	-	calcium ion binding	-	NVE19578
0	1.52072	0.223	0	0	PGCs	NPSR1-like-4	NV2.21064	-	-	-	NVE24982
0	1.51209	0.244	0.008	0	PGCs	NV2.25845	NV2.25845	-	-	-	NVE7673
0	1.50431	0.419	0.05	0	PGCs	NV2.20184	NV2.20184	-	-	-	-
0	1.49143	0.231	0.001	0	PGCs	NV2.11877	NV2.11877	-	-	-	NVE18915
0	1.4825	0.256	0.001	0	PGCs	FSIP2-like-1	NV2.13497	-	-	-	NVE23785
0	1.48067	0.241	0.002	0	PGCs	TRI45-like-22	NV2.23454	-	zinc ion binding	-	NVE10011
0	1.47589	0.228	0	0	PGCs	NV2.12330	NV2.12330	-	-	-	NVE13037
0	1.4745	0.474	0.058	0	PGCs	IRAG2-like-1	NV2.10515	CCDC155	microtubule cytoskeleton organization involved in homologous chromosome segregation	-	NVE23361,NVE6482,NVE23360,NVE6481
0	1.45846	0.206	0.012	0	PGCs	NV2.1772	NV2.1772	-	-	-	NVE508,NVE15340
0	1.45386	0.228	0.001	0	PGCs	DRC10-like-1	NV2.17893	IQCD	Short calmodulin-binding motif containing conserved Ile and Gln residues.	-	NVE16316
0	1.45058	0.234	0.037	0	PGCs	ODF3A-like-6	NV2.10568	ODF3	Outer dense fiber	-	NVE25628,NVE7398
0	1.43735	0.408	0.003	0	PGCs	AQP5-like-2	NV2.11141	-	Belongs to the MIP aquaporin (TC 1.A.8) family	-	NVE10561
0	1.437	0.228	0	0	PGCs	DMBX1-like-1	NV2.23436	-	retrotrapezoid nucleus development	Homeobox	NVE14648,NVE840
0	1.41672	0.316	0.036	0	PGCs	RCC1L-like-1	NV2.6221	WBSCR16	mitochondrial membrane fusion	-	NVE7587,NVE9466
0	1.41379	0.221	0.001	0	PGCs	NV2.615	NV2.615	-	-	-	NVE6237
0	1.41215	0.206	0.001	0	PGCs	NV2.8368	NV2.8368	-	-	-	NVE7497
0	1.39801	0.236	0.006	0	PGCs	IF44L-like-4	NV2.18491	IFI44L	response to other organism	-	NVE22814,NVE2108
0	1.39377	0.898	0.718	0	PGCs	ATP5L-like-1	NV2.22513	ATP5L	Mitochondrial ATP synthase g subunit	-	NVE25543
0	1.39111	0.202	0.003	0	PGCs	HMCN1-like-112	NV2.10636	CD97	calcium ion binding	-	NVE3577
0	1.38398	0.214	0.002	0	PGCs	NV2.8300	NV2.8300	-	-	-	NVE23438
0	1.38291	0.211	0	0	PGCs	KCRB-like-1	NV2.3002	CKMT2	creatine kinase activity	-	NVE5501
0	1.38254	0.21	0	0	PGCs	NV2.1147	NV2.1147	-	-	-	NVE13191
0	1.36774	0.427	0.004	0	PGCs	LR74A-like-5	NV2.19351	LRRC74A	Leucine Rich repeat	-	NVE1034,NVE6771,NVE3247
0	1.35302	0.233	0	0	PGCs	KCRS-like-1	NV2.21550	CKM	creatine kinase activity	-	NVE24404
0	1.33976	0.2	0.001	0	PGCs	NV2.10035	NV2.10035	-	-	-	NVE25930
0	1.32574	0.336	0.002	0	PGCs	MOXD1-like-7	NV2.14680	MOXD1	DBH-like monooxygenase protein 1	-	NVE11501,NVE8393,NVE25046
0	1.31373	0.323	0.002	0	PGCs	NV2.20900	NV2.20900	-	-	-	NVE19540
0	1.31087	0.202	0.001	0	PGCs	TMM26-like-3	NV2.2198	-	Transmembrane protein 26	-	NVE13240
0	1.29164	0.259	0	0	PGCs	SFXN5-like-4	NV2.18159	-	-	-	NVE19382
0	1.29105	0.368	0.001	0	PGCs	CD63-like-1	NV2.18455	-	Tetraspanin family	-	NVE2079
0	1.28706	0.344	0.076	0	PGCs	FA47E-like-1	NV2.3213	FAM47E	FAM47 family	-	NVE7693
0	1.27637	0.253	0.001	0	PGCs	ADCYA-like-1	NV2.20981	ADCY10	bicarbonate binding	-	NVE17021,NVE17507,NVE5630
0	1.27426	0.226	0.005	0	PGCs	HSF2-like-1	NV2.12709	-	heat shock factor	HSF	NVE12335,NVE3663
0	1.26936	0.206	0	0	PGCs	NV2.16171	NV2.16171	-	-	-	NVE21722
0	1.26616	0.2	0.003	0	PGCs	TRI59-like-1	NV2.23882	-	zinc ion binding	-	-
0	1.26089	0.432	0.072	0	PGCs	DYH7-like-4	NV2.11257	-	heavy chain	-	NVE5175,NVE5176,NVE11285,NVE5178,NVE5177,NVE13822,NVE11284
0	1.25954	0.244	0.025	0	PGCs	NV2.10082	NV2.10082	-	-	-	NVE25963,NVE1130
0	1.25642	0.21	0	0	PGCs	MAP1A-like-2	NV2.13288	-	-	-	NVE12202
0	1.24184	0.338	0.009	0	PGCs	NV2.17621	NV2.17621	-	-	-	-
0	1.23969	0.241	0.007	0	PGCs	GRD2I-like-2	NV2.7068	GRID2IP	Formin Homology 2 Domain	-	NVE23955
0	1.23576	0.208	0	0	PGCs	NV2.6491	NV2.6491	-	-	-	NVE17520,NVE18159
0	1.23024	0.208	0	0	PGCs	NV2.16641	NV2.16641	-	-	-	NVE2905
0	1.22079	0.277	0.001	0	PGCs	NV2.13753	NV2.13753	-	-	-	NVE8533
0	1.21676	0.535	0.129	0	PGCs	NV2.25908	NV2.25908	-	-	-	-
0	1.21618	0.217	0.031	0	PGCs	NV2.2232	NV2.2232	-	-	-	-
0	1.21402	0.255	0.003	0	PGCs	Pou3	NV2.8474	-	-	-	NVE11448
0	1.2104	0.211	0.017	0	PGCs	CNGA2-like-1	NV2.14931	-	cyclic nucleotide-gated ion channel activity	-	NVE7074,NVE13564
0	1.20312	0.324	0.004	0	PGCs	DYLT5-like-1	NV2.102	-	Tctex-1 family	-	NVE16113
0	1.1973	0.519	0.169	0	PGCs	PPIL6-like-1	NV2.8311	PPIL6	peptidyl-prolyl	-	NVE23429
0	1.19548	0.233	0.001	0	PGCs	KLH12-like-4	NV2.4340	-	Kelch-like protein 17	-	NVE22294
0	1.19528	0.466	0.127	0	PGCs	NDUA7-like-2	NV2.543	-	-	-	-
0	1.18752	0.298	0.015	0	PGCs	SL9C1-like-1	NV2.18023	SLC9C1	Solute carrier family 9, subfamily C (Na -transporting carboxylic acid decarboxylase), member 1	-	NVE16431,NVE16430,NVE2670
0	1.18612	0.24	0.004	0	PGCs	SOX30-like-1	NV2.19172	SOX30	SRY (sex determining region Y)-box 30	HMG	NVE3409
0	1.17777	0.28	0.001	0	PGCs	NV2.14022	NV2.14022	-	-	-	-
0	1.17228	0.452	0.119	0	PGCs	CFA44-like-1	NV2.21370	-	cilium-dependent cell motility	-	NVE14119,NVE14120
0	1.168	0.221	0	0	PGCs	NV2.19472	NV2.19472	-	-	-	NVE15931
0	1.16219	0.378	0.066	0	PGCs	DRC7-like-1	NV2.21043	CCDC135	sexual reproduction	-	NVE5805,NVE26232,NVE24966
0	1.16105	0.205	0.001	0	PGCs	NV2.23921	NV2.23921	-	-	-	NVE26214
0	1.15368	0.213	0.004	0	PGCs	QITRFa-R.196	NV2.9618	-	G-protein coupled receptor activity	-	NVE2290,NVE2292,NVE9711
0	1.14672	0.36	0.056	0	PGCs	DYH3-like-13	NV2.7297	DNAH3	heavy chain	-	NVE9141,NVE9138,NVE9139
0	1.14596	0.211	0.005	0	PGCs	NV2.10041	NV2.10041	-	-	-	NVE25936
0	1.1452	0.404	0.097	0	PGCs	KAD9-like-1	NV2.8879	AK9	Adenylate kinase	-	NVE1739,NVE1737,NVE6279,NVE1738
0	1.14075	0.396	0.084	0	PGCs	DRC3-like-1	NV2.7864	LRRC48	Leucine-rich repeat	-	NVE2715,NVE2714
0	1.13803	0.383	0.026	0	PGCs	GAMT-like-1	NV2.5862	GAMT	Guanidinoacetate N-methyltransferase	-	NVE8919
0	1.12915	0.202	0.002	0	PGCs	NV2.11063	NV2.11063	-	-	-	NVE4042
0	1.12516	0.414	0.108	0	PGCs	DAAF1-like-1	NV2.13819	DNAAF1	Leucine-rich repeat	-	NVE18835,NVE12672
0	1.12327	0.207	0	0	PGCs	FBXL-like-1	NV2.14015	-	A Receptor for Ubiquitination Targets	-	NVE24793
0	1.11825	0.316	0.016	0	PGCs	GP2-like-8	NV2.14531	-	-	-	-
0	1.11009	0.307	0.001	0	PGCs	NV2.9125	NV2.9125	-	-	-	NVE1667
0	1.1087	0.238	0.002	0	PGCs	NV2.2525	NV2.2525	-	-	-	NVE11700
0	1.10432	0.207	0.008	0	PGCs	SC6A1-like-1	NV2.19514	-	Belongs to the sodium neurotransmitter symporter (SNF) (TC 2.A.22) family	-	NVE25092
0	1.09748	0.437	0.106	0	PGCs	NV2.9450	NV2.9450	-	-	-	-
0	1.09735	0.365	0.003	0	PGCs	RECK-like-1	NV2.63	-	Amnionless	-	NVE16087
0	1.09202	0.337	0.071	0	PGCs	SAM15-like-1	NV2.15961	SAMD15	ribosomal large subunit assembly	-	NVE4108
0	1.06848	0.202	0	0	PGCs	NV2.5451	NV2.5451	SLC29A1	nucleoside transmembrane transporter activity	-	-
0	1.06605	0.342	0.024	0	PGCs	NV2.21747	NV2.21747	-	-	-	NVE13398,NVE13399
0	1.05136	0.215	0.024	0	PGCs	ATS6-like-14	NV2.1123	ADAMTS10	metalloendopeptidase activity	-	NVE10534
0	1.04913	0.278	0.01	0	PGCs	NV2.15578	NV2.15578	-	-	-	-
0	1.04736	0.32	0.009	0	PGCs	NV2.3346	NV2.3346	-	-	-	NVE8092
0	1.03844	0.252	0.002	0	PGCs	SYCE2-like-1	NV2.24538	SYCE2	synaptonemal complex assembly	-	NVE12379
0	1.03645	0.203	0.001	0	PGCs	GCP2-like-7	NV2.22073	-	-	-	NVE10391
0	1.02997	0.2	0	0	PGCs	NV2.6693	NV2.6693	-	-	-	NVE17421
0	1.02051	0.231	0.001	0	PGCs	CL040-like-2	NV2.2126	-	-	-	NVE6088
0	1.01733	0.405	0.075	0	PGCs	NV2.9410	NV2.9410	-	-	-	-
0	1.01578	0.349	0.002	0	PGCs	CTSR1-like-1	NV2.9923	CATSPER1	Cation channel sperm-associated protein 1	-	NVE200
0	1.00051	0.215	0.017	0	PGCs	NV2.7986	NV2.7986	ASPSCR1	endosome to lysosome transport via multivesicular body sorting pathway	-	NVE14580
1.57003e-307	1.61073	0.668	0.326	3.8541e-303	PGCs	NV2.2116	NV2.2116	-	ESSS subunit of NADH:ubiquinone oxidoreductase (complex I)	-	NVE6078
1.27022e-305	1.08292	0.342	0.079	3.11813e-301	PGCs	IQUB-like-1	NV2.3322	-	IQ motif and ubiquitin domain containing	-	NVE8070
9.36327e-301	1.23515	0.449	0.136	2.2985e-296	PGCs	SPEF2-like-1	NV2.1838	SPEF2	-	-	NVE16886
1.18903e-300	1.09029	0.285	0.057	2.91882e-296	PGCs	MPP9-like-1	NV2.15548	MPHOSPH9	DNA polymerase binding	-	NVE20727,NVE20726,NVE21418
2.41971e-298	1.20457	0.527	0.19	5.93991e-294	PGCs	TUB-like-1	NV2.10236	-	receptor localization to non-motile cilium	Tub	NVE2286,NVE2285,NVE9129
7.15994e-289	1.83989	0.862	0.66	1.75762e-284	PGCs	DYL1-like-1	NV2.15996	DYNLL1	dynein, light chain	-	NVE15538
5.02323e-288	1.02193	0.293	0.061	1.2331e-283	PGCs	SPAS1-like-2	NV2.9346	SPATS1	Spermatogenesis-associated serine-rich protein 1	-	NVE13660
2.6273e-287	1.60042	0.759	0.463	6.4495e-283	PGCs	CX6B1-like-1	NV2.7126	-	-	-	NVE24010,NVE24011,NVE16198
1.04309e-274	1.65189	0.449	0.148	2.56058e-270	PGCs	EFC10-like-1	NV2.3490	EFCAB10	-	-	NVE8212
3.83727e-274	1.41663	0.77	0.483	9.41974e-270	PGCs	NV2.8671	NV2.8671	-	-	-	NVE11488
5.18607e-274	1.65176	0.689	0.388	1.27308e-269	PGCs	NDUA4-like-1	NV2.11893	-	-	-	NVE18903
3.73426e-269	1.12476	0.349	0.09	9.16686e-265	PGCs	CFA53-like-1	NV2.23176	CCDC11	Cilia and flagella associated protein 53	-	-
7.22307e-269	1.14308	0.229	0.041	1.77312e-264	PGCs	TTLL2-like-1	NV2.8753	TTLL2	ligase activity	-	-
1.70741e-264	1.28361	0.773	0.449	4.19135e-260	PGCs	PRLD1-like-1	NV2.10648	PRELID1	phosphatidic acid transporter activity	-	NVE3591
6.88011e-263	1.44373	0.296	0.068	1.68893e-258	PGCs	LIN41-like-46	NV2.13232	nhl-1	miRNA binding	-	NVE14069,NVE11630,NVE11629
1.99575e-260	1.688	0.729	0.457	4.89918e-256	PGCs	NV2.5447	NV2.5447	-	-	-	NVE12398,NVE8579
1.49088e-253	1.53669	0.55	0.239	3.6598e-249	PGCs	NV2.15236	NV2.15236	-	-	-	NVE3740
1.77488e-253	1.53623	0.805	0.585	4.35697e-249	PGCs	COX7C-like-1	NV2.14660	-	-	-	NVE8376,NVE20047
1.24574e-251	1.11745	0.438	0.144	3.05803e-247	PGCs	AIF1-like-1	NV2.25349	AIF1	Calcium-binding protein	-	NVE18541
4.39408e-251	1.66779	0.479	0.168	1.07866e-246	PGCs	NV2.16147	NV2.16147	-	Stathmin family	-	NVE15413
9.08483e-250	1.13268	0.42	0.137	2.23014e-245	PGCs	DNAL1-like-1	NV2.20077	DNAL1	motor activity	-	NVE6909
4.86665e-247	1.2444	0.373	0.11	1.19467e-242	PGCs	DRC2-like-1	NV2.16828	CCDC65	regulation of cilium movement	-	NVE23326
2.31735e-245	1.49966	0.758	0.491	5.68864e-241	PGCs	COX7R-like-1	NV2.20632	-	-	-	NVE7371
3.71926e-245	1.16171	0.404	0.125	9.13005e-241	PGCs	ADGB-like-1	NV2.8806	ADGB	calcium-dependent cysteine-type endopeptidase activity	-	NVE18183,NVE17071,NVE17078,NVE16726,NVE17070
1.19482e-244	1.40319	0.762	0.545	2.93305e-240	PGCs	ATIF1-like-5	NV2.5519	-	ATPase inhibitor activity	-	NVE11611
2.63019e-243	1.10586	0.366	0.106	6.45658e-239	PGCs	CCD39-like-2	NV2.21827	CCDC39	inner dynein arm assembly	-	NVE11210,NVE11211,NVE9034
1.0138e-226	1.37665	0.812	0.641	2.48868e-222	PGCs	ATP5I-like-1	NV2.17800	-	-	-	NVE15615
2.38005e-225	1.6423	0.526	0.227	5.84256e-221	PGCs	RSH4A-like-1	NV2.5181	RSPH4A	microtubule-based process	-	NVE3831
2.11431e-224	1.19041	0.261	0.06	5.19022e-220	PGCs	H4-like-23	NV2.4468	-	Core component of nucleosome. Nucleosomes wrap and compact DNA into chromatin, limiting DNA accessibility to the cellular machineries which require DNA as a template. Histones thereby play a central role in transcription regulation, DNA repair, DNA replication and chromosomal stability. DNA accessibility is regulated via a complex set of post-translational modifications of histones, also called h…	-	NVE24649,NVE24648
9.63431e-223	1.17777	0.3	0.079	2.36503e-218	PGCs	NEUL4-like-2	NV2.12341	-	-	-	NVE14849
4.39686e-222	1.16196	0.391	0.128	1.07934e-217	PGCs	DCDC2-like-1	NV2.6141	-	Doublecortin domain-containing protein 2	-	NVE9399
1.06205e-220	1.31943	0.743	0.506	2.60712e-216	PGCs	COX42-like-1	NV2.4587	COX4I2	Cytochrome c oxidase subunit	-	NVE10857
2.27001e-220	1.40844	0.644	0.364	5.57242e-216	PGCs	NDUA1-like-1	NV2.22771	-	-	-	NVE10291
5.92666e-217	1.19086	0.41	0.141	1.45488e-212	PGCs	IQCAL-like-1	NV2.1188	IQCA1	ATP binding	-	NVE13162,NVE13161,NVE13159
2.52351e-216	1.03315	0.852	0.673	6.19472e-212	PGCs	ATPO-like-1	NV2.8580	ATP5O	proton-transporting ATP synthase activity, rotational mechanism	-	NVE15210,NVE1870
1.50004e-214	1.32492	0.423	0.153	3.68231e-210	PGCs	KAD7-like-1	NV2.20972	AK7	cytidylate kinase activity	-	NVE5619,NVE16265
3.16645e-214	1.29449	0.39	0.133	7.773e-210	PGCs	NDK7-like-1	NV2.16296	NME7	Nucleoside diphosphate kinase	-	NVE9599,NVE224,NVE5818,NVE9600,NVE15746
1.57322e-213	1.40137	0.46	0.18	3.86195e-209	PGCs	U728-like-1	NV2.5514	-	-	-	NVE4182
3.73442e-213	1.04415	0.372	0.121	9.16725e-209	PGCs	ODAD2-like-3	NV2.12579	ARMC4	Armadillo repeat-containing protein	-	NVE17698
4.40743e-212	1.12815	0.835	0.643	1.08194e-207	PGCs	NV2.7413	NV2.7413	-	-	-	NVE4820
1.86178e-210	1.45774	0.488	0.208	4.57029e-206	PGCs	DRC4-like-1	NV2.4312	GAS8	positive regulation of protein localization to cilium	-	NVE22265
1.86506e-209	1.21694	0.347	0.109	4.57836e-205	PGCs	CFA97-like-1	NV2.23655	CFAP97	KIAA1430 homologue	-	NVE9340
2.02252e-206	1.3561	0.382	0.129	4.96488e-202	PGCs	CCD42-like-2	NV2.17176	CCDC42	Coiled-coil domain-containing protein	-	NVE25696
2.26376e-204	1.48073	0.523	0.229	5.55708e-200	PGCs	RSPH9-like-1	NV2.19782	RSPH9	cilium movement involved in cell motility	-	NVE10932,NVE14095
3.96503e-203	1.84759	0.263	0.068	9.73337e-199	PGCs	NV2.3139	NV2.3139	TEX26	-	-	NVE22016
1.16972e-202	1.52206	0.481	0.201	2.87143e-198	PGCs	CC173-like-1	NV2.11752	CCDC173	Coiled-coil domain containing 173	-	NVE19012
2.14901e-202	1.46852	0.477	0.2	5.2754e-198	PGCs	SP17-like-2	NV2.22110	SPA17	Sperm surface zona pellucida binding protein. Helps to bind spermatozoa to the zona pellucida with high affinity. Might function in binding zona pellucida and carbohydrates	-	NVE10357
1.61596e-196	1.08257	0.415	0.15	3.96685e-192	PGCs	DJB13-like-1	NV2.8899	DNAJB13	unfolded protein binding	-	NVE1723
3.12213e-196	1.03448	0.419	0.156	7.66421e-192	PGCs	CB5D1-like-1	NV2.14617	CYB5D1	metal ion binding	-	NVE8343
4.09134e-196	1.36841	0.361	0.121	1.00434e-191	PGCs	NV2.21091	NV2.21091	-	-	-	NVE24990
2.50284e-195	1.18666	0.331	0.103	6.14396e-191	PGCs	CCD96-like-1	NV2.7471	CCDC96	Domain of unknown function (DUF4201)	-	NVE25468,NVE6811,NVE6813
6.68415e-194	1.27114	0.389	0.138	1.64083e-189	PGCs	EFHC1-like-1	NV2.6545	EFHC1	EF-hand domain (C-terminal) containing 1	-	NVE10962
2.85017e-188	1.50741	0.409	0.159	6.99659e-184	PGCs	FLTOP-like-1	NV2.22087	CFAP126	cilium organization	-	NVE10371,NVE10363
5.90524e-188	1.12809	0.346	0.114	1.44962e-183	PGCs	CF157-like-1	NV2.25133	C9orf117	sperm axoneme assembly	-	NVE4679
9.11313e-187	1.6203	0.785	0.563	2.23709e-182	PGCs	YBOX1-like-1	NV2.14141	YBX2	CRD-mediated mRNA stabilization	CSD	NVE22695
3.86174e-182	1.34652	0.367	0.131	9.47981e-178	PGCs	F228B-like-1	NV2.8887	FAM228B	-	-	NVE1732,NVE24587
1.30217e-181	1.72236	0.515	0.254	3.19656e-177	PGCs	ROP1L-like-1	NV2.14551	ROPN1L	sperm capacitation	-	NVE8283,NVE7430
7.86909e-179	1.39064	0.558	0.293	1.9317e-174	PGCs	RSPH3-like-1	NV2.8308	RSPH3	radial spoke head protein 3 homolog	-	NVE23431
1.97895e-178	1.17365	0.737	0.535	4.85793e-174	PGCs	COX5B-like-1	NV2.15984	COX5B	mitochondrial ATP synthesis coupled proton transport	-	NVE4127
2.76663e-178	1.52085	0.478	0.216	6.79153e-174	PGCs	SPT45-like-1	NV2.4054	-	-	-	NVE16487
1.22972e-174	1.46178	0.382	0.146	3.01872e-170	PGCs	S2542-like-1	NV2.13393	SLC25A42	coenzyme A transmembrane transporter activity	-	NVE1986
8.77982e-172	1.08998	0.334	0.113	2.15527e-167	PGCs	DRC1-like-1	NV2.6366	DRC1	cilium-dependent cell motility	-	NVE5285
3.72532e-170	1.00014	0.361	0.13	9.14491e-166	PGCs	FXDC2-like-1	NV2.3800	-	Belongs to the sterol desaturase family	-	NVE15830
8.2953e-169	1.11342	0.355	0.127	2.03633e-164	PGCs	CP100-like-1	NV2.1460	-	inner dynein arm assembly	-	NVE17318
1.56006e-165	1.50222	0.276	0.085	3.82963e-161	PGCs	CB073-like-1	NV2.7374	C2orf73	Protein of unknown function with motif GDWWSH	-	NVE4850
3.15087e-165	1.57742	0.379	0.147	7.73477e-161	PGCs	DRC9-like-1	NV2.22558	IQCG	IQ domain-containing protein G	-	NVE9350,NVE25583
3.45644e-165	1.10675	0.372	0.139	8.48487e-161	PGCs	CYR1B-like-1	NV2.4544	CYHR1	metal ion binding	-	NVE10887
2.93342e-164	1.04173	0.591	0.344	7.20095e-160	PGCs	NDUS8-like-1	NV2.15786	ndufs8	4 iron, 4 sulfur cluster binding	-	NVE736
1.87891e-163	1.17255	0.3	0.098	4.61234e-159	PGCs	CH074-like-1	NV2.17251	C8orf74	Chromosome 8 open reading frame 74	-	NVE3470
8.80317e-163	1.07523	0.22	0.056	2.161e-158	PGCs	CI114-like-1	NV2.24870	C9orf114	SPOUT domain containing methyltransferase 1	-	NVE6990
1.09829e-160	1.11665	0.683	0.449	2.69608e-156	PGCs	DLRB2-like-1	NV2.4395	DYNLRB2	dynein intermediate chain binding	-	NVE8773
8.74673e-160	1.83869	0.462	0.224	2.14715e-155	PGCs	CF97D-like-1	NV2.22481	-	KIAA1430 homologue	-	NVE13514
5.44177e-159	1.05175	0.726	0.516	1.33584e-154	PGCs	ATPD-like-1	NV2.2051	ATP5D	proton-transporting ATP synthase activity, rotational mechanism	-	NVE24480
4.59388e-156	1.10975	0.558	0.318	1.1277e-151	PGCs	NDUA6-like-1	NV2.24238	NDUFA6	NADH dehydrogenase (ubiquinone) 1 alpha subcomplex	-	NVE13724
5.98856e-156	1.04612	0.581	0.337	1.47007e-151	PGCs	NDUS6-like-1	NV2.4591	NDUFS6	mitochondrial electron transport, NADH to ubiquinone	-	NVE10852
5.65859e-151	1.16061	0.713	0.519	1.38907e-146	PGCs	MGST3-like-1	NV2.8571	-	Microsomal glutathione S-transferase	-	NVE15195
1.68507e-149	1.29918	0.259	0.08	4.13651e-145	PGCs	FXL15-like-1	NV2.798	-	F-box LRR-repeat protein	-	NVE23933,NVE23627,NVE23934
5.06425e-148	1.86172	0.363	0.148	1.24317e-143	PGCs	PMFBP-like-1	NV2.4075	PMFBP1	-	-	NVE16511,NVE16507,NVE1752
5.20305e-148	1.18888	0.221	0.06	1.27724e-143	PGCs	LIAT1-like-4	NV2.16508	C17orf97	protein arginylation	-	NVE3022,NVE4918
6.13445e-147	1.22034	0.54	0.309	1.50589e-142	PGCs	NDUA2-like-1	NV2.3774	NDUFA2	mitochondrial respiratory chain complex I assembly	-	NVE15805
2.98673e-146	1.40323	0.358	0.145	7.33182e-142	PGCs	DI3L2-like-1	NV2.11483	DIS3L2	polyuridylation-dependent mRNA catabolic process	-	NVE20599
1.00975e-145	1.11643	0.692	0.509	2.47873e-141	PGCs	QCR7-like-1	NV2.6094	Uqcrb	mitochondrial electron transport, ubiquinol to cytochrome c	-	NVE4433
1.2101e-140	1.11588	0.285	0.098	2.97054e-136	PGCs	SPAG8-like-1	NV2.24019	SPAG8	single fertilization	-	NVE3516
2.59316e-140	1.06592	0.744	0.584	6.3657e-136	PGCs	NV2.10723	NV2.10723	-	-	-	NVE13734
1.24014e-139	1.2572	0.519	0.276	3.04429e-135	PGCs	CFA20-like-1	NV2.5040	CFAP20	Cilia and flagella associated protein 20	-	NVE6627
2.74522e-139	1.04583	0.305	0.11	6.73897e-135	PGCs	MORN2-like-1	NV2.6700	MORN2	Possible plasma membrane-binding motif in junctophilins, PIP-5-kinases and protein kinases.	-	NVE9737
4.14449e-139	1.36248	0.483	0.263	1.01739e-134	PGCs	FBXL7-like-1	NV2.20537	-	microtubule-based process,A Receptor for Ubiquitination Targets	-	NVE22396,NVE22417,NVE22419
1.13636e-135	1.05958	0.347	0.14	2.78954e-131	PGCs	SPT17-like-1	NV2.12872	SPATA17	myosin light chain binding	-	NVE13360,NVE4764
1.45554e-130	1.10926	0.58	0.369	3.57306e-126	PGCs	NV2.30	NV2.30	-	-	-	NVE9632
2.88529e-130	1.55119	0.384	0.172	7.0828e-126	PGCs	SAXO1-like-4	NV2.18107	FAM154B	Family with sequence similarity 154, member B	-	NVE19428
7.02107e-130	1.42904	0.465	0.242	1.72353e-125	PGCs	CFA45-like-1	NV2.22617	CFAP45	Trichohyalin-plectin-homology domain	-	NVE22081,NVE2329
8.99056e-124	1.17121	0.461	0.228	2.207e-119	PGCs	ENKUR-like-1	NV2.10949	ENKUR	calmodulin binding	-	NVE19785
9.80243e-124	1.03872	0.577	0.362	2.4063e-119	PGCs	ECHB-like-1	NV2.17030	HADHB	Belongs to the thiolase family	-	NVE11014,NVE6380,NVE11015
4.35406e-122	1.05987	0.381	0.173	1.06883e-117	PGCs	ODAD4-like-1	NV2.10914	TTC25	Tetratricopeptide repeats	-	NVE19757,NVE19759
2.68027e-120	1.05515	0.738	0.598	6.57952e-116	PGCs	CX6A1-like-1	NV2.16444	COX6A1	Cytochrome c oxidase subunit	-	NVE3078
4.43488e-117	1.47176	0.389	0.194	1.08867e-112	PGCs	VMP1-like-1	NV2.15513	VMP1	endoplasmic reticulum organization	-	NVE21381,NVE6425
1.16661e-116	1.2625	0.414	0.205	2.8638e-112	PGCs	ODAD3-like-1	NV2.24886	CCDC151	outer dynein arm assembly	-	NVE6975
2.62823e-114	1.03283	0.538	0.334	6.45177e-110	PGCs	NDRG3-like-4	NV2.19129	-	Ndr family	-	NVE17508,NVE13749
2.41119e-113	1.07329	0.433	0.224	5.91898e-109	PGCs	CCD92-like-1	NV2.15695	CCDC92	Coiled-coil domain-containing protein 92	-	NVE6776
3.66437e-111	1.01317	0.338	0.15	8.9953e-107	PGCs	ARF6-like-2	NV2.13564	ARF6	Belongs to the small GTPase superfamily. Arf family	-	NVE23846
2.15455e-108	1.74514	0.374	0.185	5.28898e-104	PGCs	CFA77-like-1	NV2.25032	C9orf171	Domain of unknown function (DUF4483)	-	NVE18698
4.98537e-107	1.30036	0.445	0.23	1.22381e-102	PGCs	CKS1-like-4	NV2.24072	-	-	-	NVE11822
1.31062e-106	1.05391	0.419	0.214	3.2173e-102	PGCs	RIBC2-like-1	NV2.3439	RIBC2	with coiled-coils	-	NVE13753,NVE8173
2.1105e-104	1.27279	0.309	0.134	5.18085e-100	PGCs	TEKT1-like-2	NV2.15781	TEKT1	Tektin 3	-	NVE741
6.47321e-96	1.00916	0.51	0.325	1.58904e-91	PGCs	NV2.11425	NV2.11425	-	-	-	NVE20644
6.79106e-96	1.5548	0.264	0.11	1.66707e-91	PGCs	INT12-like-1	NV2.13055	THEG,INTS12	positive regulation of histone H3-K27 methylation,Repeats in THEG (testicular haploid expressed gene) and several fly proteins.	-	NVE17473,NVE14314
5.8372e-92	1.09458	0.34	0.166	1.43292e-87	PGCs	CF161-like-1	NV2.23098	C15orf26	Cilia and flagella associated protein 161	-	NVE21443,NVE1003,NVE25501
4.22063e-90	1.10671	0.396	0.212	1.03608e-85	PGCs	SPAG6-like-1	NV2.11988	SPAG6	spermatid differentiation	-	NVE21264
9.6437e-90	1.20031	0.384	0.197	2.36734e-85	PGCs	ACSL4-like-1	NV2.21595	ACSL4	Acyl-CoA synthetase long-chain family member	-	NVE22955
8.19909e-87	1.17026	0.285	0.129	2.01271e-82	PGCs	DCNL4-like-1	NV2.2392	DCUN1D4	Defective in cullin neddylation 1 domain containing	-	NVE24843,NVE23742,NVE24594
3.44172e-83	1.05725	0.89	0.834	8.44872e-79	PGCs	CYC2-like-1	NV2.25016	CYCS	electron transfer activity	-	NVE18711
4.50731e-78	1.3348	0.522	0.356	1.10645e-73	PGCs	MEIG1-like-1	NV2.7752	-	-	-	NVE8638
2.91149e-72	1.38334	0.46	0.318	7.14713e-68	PGCs	EDF1-like-1	NV2.25652	EDF1	positive regulation of DNA binding	-	NVE9280
4.12442e-71	1.11453	0.375	0.22	1.01246e-66	PGCs	PHF13-like-1	NV2.13737	PHF13	PHD finger protein 13	-	NVE14978
6.36566e-58	1.39424	0.3	0.173	1.56264e-53	PGCs	CI135-like-1	NV2.9085	C9orf135	Domain of unknown function (DUF4572)	-	NVE1636
2.82075e-54	1.68656	0.251	0.135	6.92438e-50	PGCs	IDH3B-like-1	NV2.17504	IDH3B	isocitrate dehydrogenase (NAD+) activity	-	NVE10089
5.96657e-54	1.27208	0.25	0.133	1.46467e-49	PGCs	LRC51-like-1	NV2.3049	-	U2 snRNA binding	-	NVE15712
1.44503e-49	1.09863	0.655	0.588	3.54727e-45	PGCs	MDHM-like-1	NV2.16766	MDH2	L-malate dehydrogenase activity	-	NVE10585,NVE21216,NVE10586
2.28533e-43	1.24118	0.427	0.308	5.61002e-39	PGCs	CA194-like-1	NV2.1193	C1orf194	Chromosome 1 open reading frame 194	-	NVE13155
6.62896e-43	1.01911	0.227	0.124	1.62728e-38	PGCs	URIC-like-1	NV2.25262	UOX	oxidoreductase activity, acting on other nitrogenous compounds as donors, oxygen as acceptor	-	NVE17003
1.43979e-36	1.09437	0.266	0.169	3.5344e-32	PGCs	THEG-like-1	NV2.6469	THEG	Testicular haploid expressed gene	-	NVE9355
2.12276e-30	1.33759	0.283	0.201	5.21095e-26	PGCs	EFCB1-like-1	NV2.11103	EFCAB1	calcium ion binding	-	NVE9840
1.81187e-29	1.29808	0.32	0.24	4.44779e-25	PGCs	OTOR-like-1	NV2.20396	MIA3	lipoprotein transporter activity	-	NVE26137,NVE4192,NVE22528
3.10586e-25	1.58485	0.311	0.247	7.62426e-21	PGCs	VAFNB-like-1	NV2.2218	-	-	-	NVE25614
8.58414e-24	1.28015	0.311	0.242	2.10724e-19	PGCs	TEX49-like-1	NV2.10894	TEX49	-	-	NVE19746
1.98746e-23	1.28983	0.213	0.139	4.87881e-19	PGCs	NUPR1-like-2	NV2.8263	-	-	-	NVE21823
3.54232e-21	1.01539	0.288	0.222	8.69568e-17	PGCs	ACADV-like-1	NV2.22341	ACADVL	long-chain-acyl-CoA dehydrogenase activity	-	NVE596,NVE18445
2.87085e-19	1.20046	0.246	0.186	7.04736e-15	PGCs	CK001-like-1	NV2.21653	C11orf1	Protein of unknown function (DUF1143)	-	NVE23660
1.97066e-07	1.00936	0.363	0.358	0.00483758	PGCs	CISY2-like-1	NV2.11611	CS	citrate synthase	-	NVE19140
1.69487e-05	1.0481	0.331	0.343	0.416056	PGCs	CREB1-like-1	NV2.13006	CREB1	chemotaxis to arachidonic acid	TF_bZIP	NVE22862
0	2.97428	0.286	0.039	0	neurogland.all	NV2.3318	NV2.3318	-	-	-	NVE8064
0	2.39527	0.657	0.068	0	neurogland.all	CD151-like-2	NV2.17740	-	CD151 molecule (Raph blood group)	-	NVE6677
0	2.05821	0.363	0.017	0	neurogland.all	TBA1-like-6	NV2.2719	-	structural constituent of cytoskeleton,Tubulin is the major constituent of microtubules. It binds two moles of GTP, one at an exchangeable site on the beta chain and one at a non-exchangeable site on the alpha chain	-	NVE24203
0	1.81665	0.631	0.114	0	neurogland.all	GBGE-like-1	NV2.7089	-	-	-	NVE23972
0	1.73828	0.638	0.195	0	neurogland.all	KAPR-like-14	NV2.16897	PRKAR2B	cAMP-dependent protein kinase regulator activity	-	NVE23271
0	1.72686	0.469	0.267	0	neurogland.all	HSP71-like-1	NV2.16121	Hsp68	heat shock-mediated polytene chromosome puffing	-	-
0	1.65572	0.384	0.027	0	neurogland.all	SEGN-like-1	NV2.4529	SCGN	secretagogin, EF-hand calcium binding protein	-	NVE10899
0	1.64357	0.231	0.093	0	neurogland.all	THIO-like-1	NV2.1200	-	glycerol ether metabolic process	-	NVE13151
0	1.63189	0.452	0.241	0	neurogland.all	HSPB1-like-1	NV2.22761	hsp-25	Belongs to the small heat shock protein (HSP20) family	-	NVE24675,NVE10281
0	1.58949	0.665	0.413	0	neurogland.all	DNJB4-like-2	NV2.12087	BAG3	BAG family molecular chaperone regulator 3	-	NVE12842
0	1.55094	0.553	0.374	0	neurogland.all	CENPT-like-1	NV2.5277	CENPT	centromere protein T	-	NVE3917
0	1.47187	0.569	0.208	0	neurogland.all	NPDC1-like-1	NV2.25738	NPDC1	Neural proliferation differentiation control-1 protein (NPDC1)	-	NVE5662
0	1.46698	0.305	0.017	0	neurogland.all	SH3G3-like-3	NV2.25136	SH3GL1	synaptic vesicle uncoating	-	NVE4682
0	1.38947	0.414	0.171	0	neurogland.all	PPR27-like-3	NV2.4812	-	spectrin binding	-	NVE7318
0	1.35264	0.322	0.022	0	neurogland.all	AshA	NV2.9665	-	-	bHLH	NVE15559
0	1.33191	0.276	0.014	0	neurogland.all	NV2.25322	NV2.25322	-	GTPase activator activity	-	NVE18512,NVE18793
0	1.3282	0.398	0.114	0	neurogland.all	TET5C-like-1	NV2.9321	FAM46A	Family with sequence similarity 46, member	-	NVE20565
0	1.31078	0.289	0.008	0	neurogland.all	TMPS6-like-1	NV2.20329	KLK13	Belongs to the peptidase S1 family	-	NVE23640,NVE11988
0	1.27926	0.35	0.065	0	neurogland.all	INSM1-like-1	NV2.19965	INSM2	adrenal chromaffin cell differentiation	zf-C2H2	NVE7206
0	1.27378	0.352	0.009	0	neurogland.all	NV2.15023	NV2.15023	-	-	-	NVE429
0	1.20384	0.347	0.148	0	neurogland.all	R3HD2-like-1	NV2.12664	R3HDM1	nucleic acid binding	-	NVE3622
0	1.18736	0.576	0.417	0	neurogland.all	COCE-like-1	NV2.16792	-	X-Pro dipeptidyl-peptidase (S15 family)	-	NVE15969
0	1.18418	0.303	0.052	0	neurogland.all	Elav1	NV2.252	ELAVL1	RNA binding	-	NVE8968
0	1.1468	0.204	0.05	0	neurogland.all	GATA	NV2.3475	GATA3	regulation of cell proliferation involved in mesonephros development	zf-GATA	NVE8199
0	1.14386	0.422	0.163	0	neurogland.all	DCX-like-1	NV2.3783	DCX	Neuronal migration protein doublecortin,serine threonine-protein kinase	-	NVE15812,NVE15813
0	1.13724	0.287	0.009	0	neurogland.all	NV2.13752	NV2.13752	-	-	-	NVE8534
0	1.12246	0.264	0.023	0	neurogland.all	NV2.25720	NV2.25720	-	-	-	NVE5677
0	1.09278	0.556	0.367	0	neurogland.all	STOM-like-1	NV2.25005	STOM	regulation of acid-sensing ion channel activity	-	NVE18721
0	1.06493	0.705	0.529	0	neurogland.all	NV2.23463	NV2.23463	-	-	-	NVE10019,NVE19853
0	1.056	0.316	0.029	0	neurogland.all	NV2.10366	NV2.10366	-	-	-	NVE24272
0	1.03056	0.327	0.108	0	neurogland.all	CALM3-like-1	NV2.4590	-	calcium ion binding	-	NVE10853
0	1.02758	0.597	0.37	0	neurogland.all	KAPC1-like-1	NV2.1814	-	camp-dependent protein kinase catalytic subunit	-	NVE6335
0	1.02435	0.221	0.007	0	neurogland.all	NGFR	NV2.12676	ETV1	ETS translocation variant	ETS	NVE3630
0	1.00506	0.217	0.011	0	neurogland.all	NV2.17840	NV2.17840	-	-	-	NVE7860
1.61411e-208	1.13269	0.537	0.422	3.96232e-204	neurogland.all	Klf3-8-12-like	NV2.805	-	zinc finger	zf-C2H2	NVE7846
7.29744e-126	1.16452	0.761	0.739	1.79138e-121	neurogland.all	HS90A-like-1	NV2.20404	-	unfolded protein binding	-	NVE22525
5.5015e-106	1.14297	0.365	0.284	1.35051e-101	neurogland.all	NV2.18830	NV2.18830	-	-	-	NVE20963
0	6.58239	0.965	0.058	0	gland.mucous	NV2.3425	NV2.3425	TTI2	Tti2 family	-	NVE8163
0	6.25497	0.916	0.038	0	gland.mucous	FKB14-like-1	NV2.11564	-	Calcium ion binding. It is involved in the biological process described with protein folding	-	NVE14917
0	5.52558	0.941	0.032	0	gland.mucous	ALK-like-1	NV2.6785	-	zinc ion binding	-	NVE25858
0	5.38508	0.425	0.023	0	gland.mucous	ELEL-like-3	NV2.8609	-	Galactose binding lectin domain	-	NVE13796
0	4.73073	0.818	0.016	0	gland.mucous	AHNK-like-9	NV2.12904	-	Von Willebrand factor	-	NVE4633,NVE16867
0	4.47329	0.713	0.012	0	gland.mucous	NV2.3667	NV2.3667	-	-	-	NVE11879
0	4.41915	0.891	0.016	0	gland.mucous	NV2.21610	NV2.21610	-	-	-	NVE5901
0	4.41836	0.707	0.011	0	gland.mucous	CRAM-like-6	NV2.770	-	-	-	NVE23913
0	3.77698	0.868	0.024	0	gland.mucous	NV2.22820	NV2.22820	-	-	-	NVE25397,NVE25069
0	3.2936	0.7	0.006	0	gland.mucous	SPEE-like-2	NV2.14988	KREMEN1	Kringle containing transmembrane protein	-	NVE593,NVE20798
0	3.24758	0.727	0.004	0	gland.mucous	Mucin	NV2.12902	-	Von Willebrand factor	-	NVE16872,NVE4634
0	3.0316	0.839	0.18	0	gland.mucous	creb-like2	NV2.10185	CREB3L1	extracellular matrix constituent secretion	TF_bZIP	NVE2435
0	2.74369	0.606	0.004	0	gland.mucous	NV2.16639	NV2.16639	-	-	-	NVE2906
0	2.4823	0.431	0.003	0	gland.mucous	AHNK-like-2	NV2.12903	-	-	-	NVE4633
0	2.44321	0.213	0.031	0	gland.mucous	NV2.9824	NV2.9824	-	-	-	NVE17839
0	2.25898	0.786	0.102	0	gland.mucous	CD151-like-2	NV2.17740	-	CD151 molecule (Raph blood group)	-	NVE6677
0	2.25239	0.593	0.085	0	gland.mucous	ID4-like-2	NV2.13885	-	-	bHLH	NVE21881
0	2.19534	0.719	0.023	0	gland.mucous	NV2.7431	NV2.7431	-	-	-	NVE25497
0	1.9778	0.406	0.02	0	gland.mucous	NV2.4247	NV2.4247	-	-	-	NVE5222
0	1.9333	0.521	0.024	0	gland.mucous	NV2.5209	NV2.5209	-	-	-	NVE3852
0	1.92318	0.425	0.004	0	gland.mucous	NOT2-like-4	NV2.18581	VAX1	RNA polymerase II intronic transcription regulatory region sequence-specific DNA binding	Homeobox	NVE2174
0	1.86298	0.409	0.004	0	gland.mucous	GUNA-like-1	NV2.799	-	Glycosyl hydrolase family 9	-	-
0	1.84376	0.605	0.187	0	gland.mucous	GFPT1-like-1	NV2.14898	GFPT1	glutamine--fructose-6-phosphate	-	NVE16181,NVE6759
0	1.83894	0.587	0.046	0	gland.mucous	ESRP2-like-1	NV2.5210	sym-2	regulation of RNA splicing	-	NVE3852
0	1.83073	0.673	0.12	0	gland.mucous	PAPSS-like-1	NV2.14348	PAPSS2	sulfate adenylyltransferase (ATP) activity	-	NVE1227,NVE1226
0	1.78647	0.554	0.078	0	gland.mucous	CSC1-like-1	NV2.12201	TMEM63C	ion transport	-	NVE12945
0	1.72603	0.581	0.004	0	gland.mucous	HMCN1-like-100	NV2.24746	-	-	-	NVE4175
0	1.68946	0.563	0.014	0	gland.mucous	STL1-like-2	NV2.14902	-	STELLO glycosyltransferases	-	NVE7805
0	1.68487	0.702	0.154	0	gland.mucous	NV2.18211	NV2.18211	-	-	-	NVE19339
0	1.65575	0.5	0.078	0	gland.mucous	INSM1-like-1	NV2.19965	INSM2	adrenal chromaffin cell differentiation	zf-C2H2	NVE7206
0	1.62938	0.867	0.568	0	gland.mucous	BTG1-like-2	NV2.3190	BTG1	B-cell translocation gene 1	-	NVE21978,NVE21972
0	1.60397	0.523	0.093	0	gland.mucous	GMPPA-like-1	NV2.12340	-	nucleotidyltransferase activity	-	NVE14848
0	1.58513	0.544	0.004	0	gland.mucous	B4GN4-like-25	NV2.4108	-	N-acetyl-beta-glucosaminyl-glycoprotein 4-beta-N-acetylgalactosaminyltransferase activity	-	NVE16541
0	1.57613	0.698	0.388	0	gland.mucous	ERD22-like-1	NV2.7104	KDELR2	Er lumen protein retaining receptor	-	NVE23990
0	1.57608	0.516	0.004	0	gland.mucous	CDCP2-like-10	NV2.14699	PCOLCE	peptidase activator activity	-	NVE18434,NVE8404,NVE24854
0	1.56956	0.606	0.071	0	gland.mucous	CS012-like-2	NV2.4035	C19orf12	mitochondrial calcium ion homeostasis	-	NVE4615,NVE4616
0	1.51817	0.551	0.146	0	gland.mucous	NV2.23899	NV2.23899	-	-	-	NVE26198
0	1.4976	0.406	0.011	0	gland.mucous	NV2.17583	NV2.17583	-	-	-	NVE17457
0	1.49726	0.567	0.149	0	gland.mucous	DPM3-like-1	NV2.4036	-	-	-	NVE4617
0	1.49185	0.555	0.022	0	gland.mucous	BASS4-like-3	NV2.4658	-	SBF-like CPA transporter family (DUF4137)	-	NVE10806
0	1.48928	0.522	0.03	0	gland.mucous	PMGT1-like-2	NV2.11271	-	protein O-linked-mannose beta-1,2-N-acetylglucosaminyltransferase 1	-	NVE3228,NVE11295,NVE3227
0	1.48919	0.659	0.229	0	gland.mucous	OTOR-like-1	NV2.20396	MIA3	lipoprotein transporter activity	-	NVE26137,NVE4192,NVE22528
0	1.48087	0.662	0.145	0	gland.mucous	GBGE-like-1	NV2.7089	-	-	-	NVE23972
0	1.4705	0.493	0.017	0	gland.mucous	RFX4-like	NV2.21473	-	pancreatic epsilon cell differentiation	RFX	NVE7731
0	1.44926	0.541	0.121	0	gland.mucous	ERGI1-like-1	NV2.17916	ERGIC1	Endoplasmic reticulum-golgi intermediate compartment	-	NVE16339
0	1.44853	0.624	0.266	0	gland.mucous	COLL4-like-7	NV2.8729	-	-	-	NVE21534
0	1.43863	0.842	0.564	0	gland.mucous	ALDOC-like-1	NV2.17224	-	fructose-bisphosphate aldolase	-	NVE5576,NVE3445
0	1.42109	0.55	0.071	0	gland.mucous	UBIQP-like-4	NV2.23347	-	protein tag	-	NVE12138
0	1.41847	0.679	0.236	0	gland.mucous	YQAB-like-1	NV2.18064	-	pseudouridine 5'-phosphatase activity	-	NVE16455,NVE16456
0	1.38508	0.517	0.18	0	gland.mucous	PMM-like-6	NV2.7046	PMM1	phosphomannomutase activity	-	-
0	1.36555	0.502	0.096	0	gland.mucous	GMPBA-like-1	NV2.1227	GMPPB	mannose-1-phosphate guanylyltransferase activity	-	NVE13129
0	1.35525	0.462	0.009	0	gland.mucous	MGT5A-like-1	NV2.11201	MGAT5	alpha-1,6-mannosylglycoprotein 6-beta-N-acetylglucosaminyltransferase activity	-	NVE11242
0	1.32676	0.783	0.531	0	gland.mucous	SPYA-like-1	NV2.8959	AGXT	serine-pyruvate transaminase activity	-	NVE1567
0	1.32073	0.238	0.011	0	gland.mucous	CRIM1-like-1	NV2.12484	KCP	von Willebrand factor (vWF) type A domain,endothelial regulator	-	NVE17615,NVE12036
0	1.31116	0.332	0.01	0	gland.mucous	DOX2-like-2	NV2.21415	PTGS1	Prostaglandin G H synthase	-	NVE8588,NVE8586
0	1.3071	0.455	0.002	0	gland.mucous	OGFR-like-6	NV2.17674	-	Catalytic activity. It is involved in the biological process described with metabolic process	-	NVE20152
0	1.27843	0.367	0.01	0	gland.mucous	TKT-like-4	NV2.25146	TKT	Transketolase	-	NVE13442,NVE4694
0	1.25747	0.702	0.391	0	gland.mucous	CREB-like	NV2.23891	CREB3L3	cAMP response element binding	TF_bZIP	NVE26192
0	1.25287	0.819	0.534	0	gland.mucous	GLNA2-like-1	NV2.2003	GLUL	glutamine biosynthetic process	-	NVE16721,NVE24520
0	1.23254	0.625	0.229	0	gland.mucous	NPDC1-like-1	NV2.25738	NPDC1	Neural proliferation differentiation control-1 protein (NPDC1)	-	NVE5662
0	1.23076	0.324	0.018	0	gland.mucous	NV2.16827	NV2.16827	-	-	-	NVE21713,NVE23327
0	1.21588	0.493	0.002	0	gland.mucous	B4GT1-like-1	NV2.6074	B4GALT4	UDP-Gal betaGlcNAc beta 1,4- galactosyltransferase, polypeptide 4	-	NVE4418
0	1.21235	0.49	0.007	0	gland.mucous	B3GT1-like-10	NV2.23601	-	galactosyltransferase activity	-	NVE2222,NVE2221
0	1.21075	0.331	0.005	0	gland.mucous	GUNA-like-9	NV2.800	-	Glycosyl hydrolase family 9	-	-
0	1.20426	0.548	0.073	0	gland.mucous	FLOWR-like-1	NV2.24826	CACFD1	positive regulation of presynaptic cytosolic calcium concentration	-	NVE9110
0	1.20046	0.714	0.433	0	gland.mucous	ACEA-like-7	NV2.16462	-	Isocitrate lyase family	-	NVE3061
0	1.15966	0.604	0.246	0	gland.mucous	CGL-like-1	NV2.1870	CTH	Cystathionine gamma-lyase	-	NVE20452,NVE21473
0	1.15069	0.559	0.22	0	gland.mucous	PDIA3-like-1	NV2.24310	PDIA3	protein disulfide isomerase activity	-	NVE15734,NVE22852
0	1.14103	0.668	0.372	0	gland.mucous	PCKGC-like-1	NV2.4377	PCK1	phosphoenolpyruvate carboxykinase activity	-	NVE22318
0	1.13537	0.429	0.003	0	gland.mucous	NV2.11883	NV2.11883	-	-	-	NVE18910
0	1.13447	0.82	0.572	0	gland.mucous	SURF4-like-2	NV2.25450	SURF4	Surfeit locus protein	-	NVE16604
0	1.12861	0.494	0.117	0	gland.mucous	HPPD-like-1	NV2.16637	HPD	4-hydroxyphenylpyruvate dioxygenase activity	-	NVE2909,NVE2908
0	1.12227	0.584	0.288	0	gland.mucous	TMEDA-like-2	NV2.20273	bai	regulation of post-mating oviposition	-	NVE23201
0	1.11062	0.413	0.096	0	gland.mucous	THIO-like-1	NV2.1200	-	glycerol ether metabolic process	-	NVE13151
0	1.10449	0.645	0.237	0	gland.mucous	PCBP3-like-1	NV2.11466	PCBP3	C-rich single-stranded DNA binding	-	NVE20609,NVE17797
0	1.10099	0.533	0.167	0	gland.mucous	KISHB-like-1	NV2.3515	-	-	-	NVE8237
0	1.07995	0.467	0.127	0	gland.mucous	CSUP-like-1	NV2.25472	SLC39A7	cellular zinc ion homeostasis	-	NVE16584
0	1.07861	0.303	0.006	0	gland.mucous	NPFF2-like-78	NV2.250	-	G-protein coupled receptor activity	-	NVE8966,NVE1865
0	1.07407	0.258	0.005	0	gland.mucous	MYOF-like-3	NV2.18292	-	plasma membrane repair	-	NVE4951,NVE10127
0	1.07293	0.396	0.049	0	gland.mucous	NV2.18034	NV2.18034	-	-	-	NVE16439,NVE17203
0	1.05858	0.85	0.617	0	gland.mucous	OSTCB-like-1	NV2.9784	OSTC	macromolecule glycosylation	-	NVE17226,NVE19652,NVE17816
0	1.05214	0.908	0.717	0	gland.mucous	TM258-like-1	NV2.10277	-	-	-	NVE14800
0	1.0503	0.356	0.03	0	gland.mucous	AGRL3-like-5	NV2.3393	GPRMTH3	G-protein coupled receptor activity	-	NVE8133,NVE17472
0	1.04278	0.597	0.232	0	gland.mucous	RASEF-like-1	NV2.13562	RASEF	GTPase activity	-	NVE23844,NVE19467,NVE23843
0	1.04113	0.459	0.089	0	gland.mucous	EFC4B-like-1	NV2.14479	CRACR2A	activation of store-operated calcium channel activity	-	NVE9560,NVE1342
0	1.03378	0.41	0.068	0	gland.mucous	CSRN3-like-1	NV2.5111	CSRNP3	positive regulation of transcription by RNA polymerase II	CSRNP_N	NVE23081
0	1.03355	0.542	0.092	0	gland.mucous	WDR86-like-1	NV2.12250	WDR86	WD domain, G-beta repeat	-	NVE12981
0	1.02971	0.447	0.074	0	gland.mucous	TXD12-like-1	NV2.1472	TXNDC12	protein-disulfide reductase (glutathione) activity	-	NVE17309
0	1.02753	0.877	0.648	0	gland.mucous	OST4-like-1	NV2.15977	-	-	-	-
0	1.02191	0.559	0.226	0	gland.mucous	TXTP-like-1	NV2.12408	SLC25A1	Belongs to the mitochondrial carrier (TC 2.A.29) family	-	NVE11827
0	1.01857	0.388	0.002	0	gland.mucous	NV2.19830	NV2.19830	-	Catalytic activity. It is involved in the biological process described with metabolic process	-	NVE977
3.01101e-282	1.19576	0.658	0.405	7.39142e-278	gland.mucous	ARF4-like-1	NV2.792	-	GTP binding	-	NVE23928,NVE23931
7.35012e-248	1.04215	0.406	0.158	1.80431e-243	gland.mucous	HoxA-Anthox6	NV2.17961	HOXC4	embryonic organ development	Homeobox	NVE16373
0	3.39905	0.64	0.135	0	unchar.immune	NV2.22553	NV2.22553	-	-	-	NVE25581,NVE17704
0	3.19891	0.739	0.039	0	unchar.immune	NV2.15633	NV2.15633	-	-	-	NVE16797
0	3.05534	0.405	0.013	0	unchar.immune	GBP5-like-1	NV2.12508	-	GTPase activity	-	NVE17634,NVE17639,NVE24785
0	2.93441	0.661	0.035	0	unchar.immune	NV2.15631	NV2.15631	-	-	-	-
0	2.79248	0.556	0.107	0	unchar.immune	NV2.22556	NV2.22556	-	-	-	NVE17705,NVE25580
0	2.70359	0.756	0.048	0	unchar.immune	OAS	NV2.25266	OAS3	2'-5'-oligoadenylate synthetase activity	-	NVE18470
0	2.2238	0.714	0.091	0	unchar.immune	NV2.4262	NV2.4262	-	elongation factor-2 kinase activity	-	NVE6614,NVE6615
0	2.17624	0.774	0.106	0	unchar.immune	TTC28-like-4	NV2.8699	-	regulation of mitotic cell cycle	-	NVE21563,NVE15093
0	2.14703	0.576	0.065	0	unchar.immune	NV2.17435	NV2.17435	-	-	-	NVE1396
0	2.141	0.61	0.034	0	unchar.immune	NV2.22408	NV2.22408	-	-	-	NVE13575
0	2.1197	0.547	0.03	0	unchar.immune	NV2.15628	NV2.15628	-	-	-	NVE16799
0	2.10726	0.647	0.037	0	unchar.immune	IFIH1-like-1	NV2.25460	-	Interferon induced with helicase C domain 1	-	-
0	2.04159	0.64	0.045	0	unchar.immune	NV2.4263	NV2.4263	-	-	-	NVE6616
0	2.00866	0.569	0.036	0	unchar.immune	RLRa	NV2.25168	-	Interferon induced with helicase C domain 1	-	NVE4706
0	1.9764	0.687	0.06	0	unchar.immune	TTC28-like-9	NV2.8695	-	regulation of mitotic cell cycle	-	NVE21566,NVE7149,NVE11467
0	1.97617	0.596	0.021	0	unchar.immune	NV2.15194	NV2.15194	-	-	-	NVE3706
0	1.97286	0.649	0.341	0	unchar.immune	CATL-like-3	NV2.4249	-	cysteine-type endopeptidase activity	-	NVE5223
0	1.90301	0.323	0.018	0	unchar.immune	PCS2-like-1	NV2.12509	-	GTPase activity	-	NVE17637,NVE17635
0	1.90274	0.567	0.02	0	unchar.immune	IRF1-2a	NV2.6024	IRF1	negative regulation of regulatory T cell differentiation	IRF	NVE12489
0	1.82686	0.406	0.105	0	unchar.immune	FGFa1	NV2.8483	FGF1	Plays an important role in the regulation of cell survival, cell division, angiogenesis, cell differentiation and cell migration. Functions as potent mitogen in vitro. Acts as a ligand for FGFR1 and integrins. Binds to FGFR1 in the presence of heparin leading to FGFR1 dimerization and activation via sequential autophosphorylation on tyrosine residues which act as docking sites for interacting pro…	-	NVE11443
0	1.81437	0.605	0.055	0	unchar.immune	NV2.17434	NV2.17434	-	-	-	NVE23746,NVE1395,NVE23747
0	1.72012	0.48	0.027	0	unchar.immune	RBP2A-like-5	NV2.22011	-	-	-	NVE14422
0	1.71008	0.73	0.18	0	unchar.immune	NV2.5732	NV2.5732	-	-	-	NVE25366
0	1.69594	0.589	0.045	0	unchar.immune	NV2.2293	NV2.2293	-	-	-	NVE9921
0	1.64012	0.65	0.109	0	unchar.immune	NFKB1-like-1	NV2.20721	NFKB1,NFKBIA	nuclear factor of kappa light polypeptide gene enhancer in B-cells,Nuclear factor of kappa light polypeptide gene enhancer in B-cells inhibitor, alpha	-	NVE12247
0	1.60267	0.538	0.173	0	unchar.immune	NV2.22411	NV2.22411	-	-	-	NVE13573,NVE4345
0	1.56605	0.674	0.245	0	unchar.immune	MAFG-like-7	NV2.4239	MAFB	abducens nerve formation	TF_bZIP	NVE5215,NVE5216
0	1.56199	0.319	0.042	0	unchar.immune	NV2.22554	NV2.22554	-	-	-	NVE25578
0	1.53837	0.605	0.078	0	unchar.immune	ZN363-like-1	NV2.15632	-	zinc ion binding	-	-
0	1.5278	0.578	0.085	0	unchar.immune	NV2.25457	NV2.25457	-	-	-	NVE16599
0	1.52334	0.487	0.038	0	unchar.immune	NV2.648	NV2.648	-	-	-	NVE6211
0	1.51182	0.53	0.189	0	unchar.immune	NV2.5435	NV2.5435	-	-	-	NVE12407,NVE17263
0	1.48009	0.533	0.047	0	unchar.immune	TRAF3-like-1	NV2.12066	TRAF3	thioesterase binding	-	NVE12824
0	1.39885	0.496	0.081	0	unchar.immune	Ets	NV2.17676	ETV6	mesenchymal cell apoptotic process	ETS	NVE20154
0	1.35443	0.695	0.384	0	unchar.immune	CASP3-like-1	NV2.13850	CASP7	BIR domain binding	-	NVE21850,NVE21851
0	1.30896	0.338	0.099	0	unchar.immune	FGFa2	NV2.3257	FGF1	fibroblast growth factor receptor binding	-	NVE8014
0	1.27615	0.407	0.015	0	unchar.immune	RL8-like-2	NV2.21706	-	-	-	NVE23700,NVE3487
0	1.27082	0.384	0.121	0	unchar.immune	NV2.1174	NV2.1174	-	-	-	NVE13173
0	1.24872	0.763	0.327	0	unchar.immune	TNIP1-like-1	NV2.6676	TNIP1	modulation by symbiont of host I-kappaB kinase/NF-kappaB cascade	-	NVE19849
0	1.21846	0.404	0.129	0	unchar.immune	Hl3	NV2.1893	-	protein dimerization activity	bHLH	NVE20472
0	1.20512	0.47	0.04	0	unchar.immune	MAFG-like-1	NV2.5228	MAF	lens fiber cell differentiation	TF_bZIP	NVE3871
0	1.15789	0.541	0.194	0	unchar.immune	H3-like-17	NV2.7069	H3.3	protein heterodimerization activity	-	NVE23956
0	1.15679	0.373	0.009	0	unchar.immune	MAFA-like-1	NV2.17792	MAFB	abducens nerve formation	TF_bZIP	NVE17278
0	1.13971	0.449	0.039	0	unchar.immune	MB211-like-2	NV2.17727	MAB21L3	Mab-21	-	NVE20199,NVE6663
0	1.13359	0.29	0.084	0	unchar.immune	RT23-like-1	NV2.16715	-	-	-	NVE3342,NVE3341
0	1.11606	0.355	0.014	0	unchar.immune	GBP6-like-1	NV2.14579	-	GTPase activity	-	NVE8310
0	1.08937	0.344	0.018	0	unchar.immune	FBN2-like-9	NV2.14808	-	-	-	NVE21703,NVE83,NVE56
0	1.07239	0.444	0.092	0	unchar.immune	NFKB1-like-4	NV2.13833	NFKB1	nuclear factor of kappa light polypeptide gene enhancer in B-cells	RHD	NVE17017,NVE12683,NVE25169
0	1.05986	0.44	0.027	0	unchar.immune	NV2.25268	NV2.25268	-	-	-	NVE18469
0	1.05661	0.446	0.027	0	unchar.immune	IFIH1-like-6	NV2.25458	-	Interferon induced with helicase C domain 1	-	NVE16598,NVE16594
0	1.04877	0.48	0.109	0	unchar.immune	NV2.23862	NV2.23862	-	-	-	-
0	1.04866	0.589	0.279	0	unchar.immune	PHNX-like-1	NV2.10215	-	Haloacid dehalogenase-like hydrolase	-	NVE2273
0	1.02687	0.362	0.068	0	unchar.immune	NV2.2124	NV2.2124	-	Type VI secretion system (T6SS), amidase effector protein 4	-	NVE6086,NVE4927,NVE6083,NVE6085
4.13088e-278	1.36792	0.603	0.316	1.01405e-273	unchar.immune	NV2.23824	NV2.23824	-	-	-	NVE20852
8.12952e-274	1.14596	0.485	0.225	1.99564e-269	unchar.immune	Lgl	NV2.6931	-	-	-	NVE366
7.46799e-255	1.49636	0.369	0.138	1.83324e-250	unchar.immune	ADF2-like-1	NV2.12945	-	actin filament depolymerization	-	NVE10746
7.40519e-248	1.02177	0.554	0.275	1.81783e-243	unchar.immune	NV2.10891	NV2.10891	-	-	-	NVE19743
1.98742e-208	1.47566	0.396	0.177	4.87871e-204	unchar.immune	NV2.4721	NV2.4721	-	-	-	NVE814
4.72697e-199	1.13176	0.334	0.133	1.16038e-194	unchar.immune	NV2.3010	NV2.3010	-	-	-	NVE5509,NVE1435
5.60259e-105	1.26692	0.651	0.505	1.37532e-100	unchar.immune	H2B3-like-1	NV2.21894	-	Core component of nucleosome. Nucleosomes wrap and compact DNA into chromatin, limiting DNA accessibility to the cellular machineries which require DNA as a template. Histones thereby play a central role in transcription regulation, DNA repair, DNA replication and chromosomal stability. DNA accessibility is regulated via a complex set of post-translational modifications of histones, also called h…	-	NVE14996
1.42963e-79	1.02497	0.369	0.235	3.50946e-75	unchar.immune	MMP17-like-1	NV2.20475	-	Belongs to the peptidase M10A family	-	NVE22473
4.4866e-48	1.03297	0.357	0.239	1.10137e-43	unchar.immune	NV2.9829	NV2.9829	-	-	-	NVE17842
0	5.82686	0.583	0.107	0	cnidocyte	Ncol6	NV2.11815	-	-	-	NVE18959
0	5.49821	0.714	0.085	0	cnidocyte	NV2.10686	NV2.10686	-	-	-	NVE9976
0	4.62097	0.573	0.061	0	cnidocyte	NV2.11721	NV2.11721	-	-	-	NVE19039
0	4.43977	0.445	0.048	0	cnidocyte	NV2.9746	NV2.9746	-	-	-	NVE901,NVE900
0	4.30769	0.58	0.034	0	cnidocyte	NFH-like-4	NV2.20489	NPNT	nephronectin	-	NVE14991,NVE22463
0	4.19984	0.226	0.024	0	cnidocyte	NV2.5192	NV2.5192	-	-	-	NVE3842
0	4.10886	0.446	0.023	0	cnidocyte	NV2.25695	NV2.25695	-	-	-	NVE10241
0	3.98232	0.274	0.02	0	cnidocyte	COLA1-like-5	NV2.11816	-	-	-	NVE18958
0	3.944	0.483	0.029	0	cnidocyte	COHA1-like-2	NV2.12623	-	-	-	NVE4225
0	3.88193	0.45	0.026	0	cnidocyte	Ncol4	NV2.11801	-	-	-	NVE18974
0	3.82246	0.558	0.032	0	cnidocyte	EVA1C-like-3	NV2.5200	-	structural constituent of cuticle	-	NVE3845
0	3.80637	0.313	0.02	0	cnidocyte	NV2.18311	NV2.18311	-	-	-	NVE4966
0	3.79303	0.289	0.019	0	cnidocyte	ShK1	NV2.10927	-	-	-	NVE19767
0	3.76648	0.483	0.023	0	cnidocyte	NEP4	NV2.20021	NPNT	nephronectin	-	NVE6863
0	3.70201	0.394	0.028	0	cnidocyte	NV2.11723	NV2.11723	-	-	-	NVE19037
0	3.70181	0.464	0.029	0	cnidocyte	Ncol1	NV2.12621	-	-	-	NVE4226
0	3.64503	0.573	0.024	0	cnidocyte	NV2.11821	NV2.11821	-	-	-	NVE18954
0	3.54216	0.609	0.026	0	cnidocyte	NV2.11720	NV2.11720	-	-	-	NVE7335,NVE19040
0	3.51474	0.367	0.03	0	cnidocyte	NV2.20491	NV2.20491	NPNT	nephronectin	-	NVE22462
0	3.24758	0.449	0.024	0	cnidocyte	BIR7B-like-1	NV2.14941	-	Baculoviral inhibition of apoptosis protein repeat	-	NVE7082
0	3.18254	0.427	0.015	0	cnidocyte	NV2.10343	NV2.10343	-	-	-	NVE24289
0	3.1426	0.501	0.013	0	cnidocyte	FKBP2-like-1	NV2.6716	FKBP14	peptidyl-prolyl cis-trans isomerase activity	-	NVE9725
0	2.95964	0.224	0.055	0	cnidocyte	NV2.14822	NV2.14822	-	ATP-grasp domain	-	NVE47
0	2.93369	0.426	0.029	0	cnidocyte	MARCO-like-2	NV2.363	-	-	-	NVE13894
0	2.90178	0.212	0.008	0	cnidocyte	SEGN-like-4	NV2.4530	-	connecting tubule development	-	NVE10898
0	2.81823	0.236	0.035	0	cnidocyte	NEMP1-like-1	NV2.11802	TMEM194A	structural constituent of cuticle,NEMP family	-	NVE18972
0	2.71173	0.493	0.025	0	cnidocyte	DCBD2-like-1	NV2.1851	-	-	-	NVE20437
0	2.56209	0.526	0.01	0	cnidocyte	PPIB-like-5	NV2.23668	-	PPIases accelerate the folding of proteins. It catalyzes the cis-trans isomerization of proline imidic peptide bonds in oligopeptides	-	NVE9332
0	2.5298	0.517	0.014	0	cnidocyte	NV2.9534	NV2.9534	DKK3	negative regulation of aldosterone biosynthetic process	-	NVE22166,NVE22167
0	2.48314	0.529	0.039	0	cnidocyte	OPSD2-like-3	NV2.2652	sro-1	G-protein coupled receptor activity	-	NVE24152
0	2.48099	0.306	0.008	0	cnidocyte	NV2.160	NV2.160	-	-	-	-
0	2.48084	0.267	0.013	0	cnidocyte	NV2.20325	NV2.20325	-	-	-	NVE11984
0	2.46098	0.429	0.008	0	cnidocyte	CRA1B-like-2	NV2.11814	-	structural constituent of cuticle	-	NVE18961
0	2.42736	0.315	0.009	0	cnidocyte	NV2.9738	NV2.9738	-	-	-	NVE897
0	2.40202	0.289	0.039	0	cnidocyte	MCTP1-like-1	NV2.24159	MCTP2	calcium ion binding	-	NVE11748
0	2.38868	0.447	0.009	0	cnidocyte	NV2.17392	NV2.17392	-	-	-	NVE25815,NVE773
0	2.38196	0.4	0.021	0	cnidocyte	NV2.14847	NV2.14847	-	-	-	NVE24845,NVE33,NVE9661
0	2.30941	0.563	0.012	0	cnidocyte	NV2.13045	NV2.13045	-	-	-	NVE17479
0	2.21094	0.418	0.006	0	cnidocyte	NV2.11825	NV2.11825	-	-	-	NVE18951,NVE1206
0	2.20322	0.449	0.006	0	cnidocyte	P4HTM-like-27	NV2.4235	-	procollagen-proline 4-dioxygenase activity	-	NVE5212
0	2.19656	0.275	0.011	0	cnidocyte	NV2.10332	NV2.10332	-	-	-	NVE24294
0	2.18946	0.253	0.025	0	cnidocyte	NV2.18301	NV2.18301	-	-	-	NVE4959
0	2.17118	0.229	0.01	0	cnidocyte	SML-like-8	NV2.5194	-	structural constituent of cuticle	-	NVE3843
0	2.1407	0.459	0.007	0	cnidocyte	NV2.12690	NV2.12690	-	-	-	NVE3643
0	2.10829	0.448	0.012	0	cnidocyte	ZNF845	NV2.17877	-	C2H2-type zinc finger	zf-H2C2_2	NVE16303
0	2.05314	0.303	0.007	0	cnidocyte	NV2.10077	NV2.10077	-	metallocarboxypeptidase activity	-	NVE25957
0	2.03392	0.344	0.008	0	cnidocyte	NV2.17352	NV2.17352	-	-	-	NVE25772
0	1.99398	0.32	0.01	0	cnidocyte	KREM1-like-1	NV2.15283	-	-	-	NVE12608,NVE12609,NVE21661
0	1.9911	0.298	0.01	0	cnidocyte	NV2.9649	NV2.9649	-	-	-	NVE15651
0	1.97566	0.308	0.01	0	cnidocyte	NV2.24598	NV2.24598	-	-	-	NVE6557
0	1.90704	0.454	0.008	0	cnidocyte	MATN1-like-2	NV2.975	-	calcium ion binding	-	NVE25239
0	1.8855	0.253	0.003	0	cnidocyte	NV2.25609	NV2.25609	-	-	-	NVE1494
0	1.8689	0.585	0.033	0	cnidocyte	BRN3-like-1	NV2.2966	POU4F2	POU domain, class 4, transcription factor	Pou	NVE5471,NVE5470
0	1.86578	0.501	0.011	0	cnidocyte	DKK3-like-11	NV2.10006	DKK3	negative regulation of aldosterone biosynthetic process	-	NVE6728,NVE142
0	1.85881	0.269	0.009	0	cnidocyte	NV2.10671	NV2.10671	-	-	-	NVE9966,NVE6415,NVE9965,NVE6069
0	1.85406	0.399	0.006	0	cnidocyte	NV2.9497	NV2.9497	-	-	-	NVE25910,NVE22139
0	1.80202	0.326	0.009	0	cnidocyte	GGT1-like-26	NV2.1925	-	glutathione hydrolase activity	-	NVE20501
0	1.77492	0.326	0.011	0	cnidocyte	MSRE-like-3	NV2.4511	-	structural constituent of cuticle	-	NVE18871,NVE18870
0	1.72943	0.209	0.054	0	cnidocyte	NV2.24075	NV2.24075	-	-	-	NVE11820
0	1.72122	0.221	0.004	0	cnidocyte	NV2.23281	NV2.23281	-	-	-	NVE12190
0	1.68226	0.235	0.006	0	cnidocyte	CO6-like-8	NV2.9990	-	MAC/Perforin domain	-	NVE160,NVE2693
0	1.66684	0.398	0.01	0	cnidocyte	TXD12-like-2	NV2.18480	TXNDC12	protein-disulfide reductase (glutathione) activity	-	NVE2100
0	1.65409	0.288	0.006	0	cnidocyte	NV2.17402	NV2.17402	-	-	-	NVE25820
0	1.64174	0.414	0.014	0	cnidocyte	NV2.23423	NV2.23423	-	-	-	NVE12080
0	1.63424	0.315	0.004	0	cnidocyte	NV2.16646	NV2.16646	-	-	-	NVE2901
0	1.63028	0.222	0.005	0	cnidocyte	NV2.12788	NV2.12788	-	-	-	NVE7121,NVE10637,NVE7120
0	1.618	0.5	0.054	0	cnidocyte	Prdm13	NV2.8421	PRDM13	chromatin binding	zf-C2H2	NVE7535
0	1.60728	0.321	0.004	0	cnidocyte	NV2.18954	NV2.18954	-	-	-	NVE21061
0	1.60604	0.71	0.533	0	cnidocyte	NEP11	NV2.23669	PPIB	PPIases accelerate the folding of proteins. It catalyzes the cis-trans isomerization of proline imidic peptide bonds in oligopeptides	-	NVE9331
0	1.59735	0.216	0.03	0	cnidocyte	TBA-like-2	NV2.11584	-	-	-	NVE14933
0	1.59328	0.525	0.19	0	cnidocyte	FKBP2-like-5	NV2.16606	-	peptidyl-prolyl cis-trans isomerase activity	-	NVE2937
0	1.59224	0.371	0.016	0	cnidocyte	FOXD1-like-1	NV2.25991	FOXQ1	sequence-specific DNA binding	Fork_head	NVE13944
0	1.56359	0.38	0.005	0	cnidocyte	NV2.17003	NV2.17003	-	-	-	NVE23051
0	1.5126	0.4	0.005	0	cnidocyte	PGCB-like-7	NV2.18585	-	structural constituent of cell wall	-	NVE2179,NVE2180
0	1.494	0.333	0.007	0	cnidocyte	NV2.10042	NV2.10042	-	-	-	NVE25937
0	1.49238	0.42	0.076	0	cnidocyte	T214B-like-1	NV2.16733	TMEM214	apoptotic process	-	NVE3357
0	1.48456	0.269	0.007	0	cnidocyte	ISP2-like-1	NV2.10388	-	detection of mechanical stimulus	-	NVE24260,NVE17241
0	1.42961	0.237	0.005	0	cnidocyte	NV2.12708	NV2.12708	-	-	-	NVE12334,NVE3662
0	1.40167	0.568	0.228	0	cnidocyte	NV2.16964	NV2.16964	-	-	-	NVE23019
0	1.36611	0.2	0.003	0	cnidocyte	SVEP1-like-26	NV2.23791	-	MAC/Perforin domain	-	NVE20065
0	1.35782	0.306	0.003	0	cnidocyte	GAPR1-like-57	NV2.9885	-	peptidase inhibitor activity	-	-
0	1.35173	0.366	0.003	0	cnidocyte	SLAP1-like-10	NV2.20023	NPNT	nephronectin	-	NVE6865,NVE22087
0	1.33538	0.336	0.003	0	cnidocyte	TYRO-like-1	NV2.10707	-	-	-	NVE9994
0	1.32999	0.328	0.004	0	cnidocyte	NV2.21582	NV2.21582	-	-	-	NVE16015
0	1.29986	0.528	0.161	0	cnidocyte	DCX-like-1	NV2.3783	DCX	Neuronal migration protein doublecortin,serine threonine-protein kinase	-	NVE15812,NVE15813
0	1.29103	0.229	0.005	0	cnidocyte	COP3-like-9	NV2.5187	-	-	-	NVE3838,NVE3837
0	1.28612	0.344	0.003	0	cnidocyte	NV2.11823	NV2.11823	-	-	-	NVE18953
0	1.28255	0.414	0.004	0	cnidocyte	NV2.6073	NV2.6073	-	-	-	NVE4417
0	1.28237	0.38	0.004	0	cnidocyte	AMPN-like-1	NV2.15546	ERAP1	metalloaminopeptidase activity	-	NVE20724,NVE21414
0	1.27301	0.266	0.004	0	cnidocyte	GAPR1-like-17	NV2.10248	-	-	-	NVE9188,NVE14786
0	1.26338	0.441	0.064	0	cnidocyte	P20D2-like-4	NV2.3272	-	gamma-aminobutyric acid:proton symporter activity	-	NVE8024
0	1.25998	0.406	0.047	0	cnidocyte	MCTP1-like-2	NV2.21207	C2CD2	intracellular signal transduction	-	NVE16780,NVE16779,NVE18135
0	1.2548	0.413	0.004	0	cnidocyte	NV2.17394	NV2.17394	-	-	-	NVE25815
0	1.25331	0.267	0.003	0	cnidocyte	NV2.9741	NV2.9741	-	-	-	NVE899
0	1.24938	0.588	0.138	0	cnidocyte	NV2.18211	NV2.18211	-	-	-	NVE19339
0	1.23761	0.27	0.003	0	cnidocyte	NV2.12542	NV2.12542	-	-	-	NVE17665
0	1.22481	0.513	0.266	0	cnidocyte	ARMET-like-1	NV2.900	MANF	synaptic transmission, dopaminergic	-	NVE25301
0	1.22277	0.385	0.004	0	cnidocyte	NV2.9862	NV2.9862	-	C-terminal domain of apextrin	-	NVE17870
0	1.21776	0.527	0.308	0	cnidocyte	ENPL-like-1	NV2.1169	HSP90B1	heat shock protein 90kDa beta (Grp94), member 1	-	NVE13177
0	1.2094	0.561	0.316	0	cnidocyte	BIP-like-1	NV2.24797	HSPA5	Belongs to the heat shock protein 70 family	-	NVE11919,NVE11918
0	1.20734	0.57	0.359	0	cnidocyte	NV2.23597	NV2.23597	-	-	-	NVE2219
0	1.20038	0.437	0.115	0	cnidocyte	TMEDA-like-1	NV2.20276	bai	regulation of post-mating oviposition	-	NVE23203
0	1.1886	0.405	0.077	0	cnidocyte	ID4-like-2	NV2.13885	-	-	bHLH	NVE21881
0	1.18684	0.317	0.014	0	cnidocyte	Sox2	NV2.18482	SOX21	DNA binding	HMG	NVE2102
0	1.18492	0.313	0.003	0	cnidocyte	DKK3-like-2	NV2.10004	-	negative regulation of canonical Wnt signaling pathway involved in cardiac muscle cell fate commitment	-	NVE6728,NVE144
0	1.17974	0.313	0.009	0	cnidocyte	P4HTM-like-16	NV2.932	-	procollagen-proline 4-dioxygenase activity	-	NVE25276
0	1.17683	0.242	0.004	0	cnidocyte	NV2.10271	NV2.10271	-	C-terminal domain of apextrin	-	NVE11004
0	1.17011	0.549	0.301	0	cnidocyte	REEP5-like-4	NV2.23847	REEP5	Receptor expression-enhancing protein	-	NVE14762
0	1.14869	0.453	0.035	0	cnidocyte	NV2.18394	NV2.18394	-	-	-	NVE4519,NVE5043
0	1.14784	0.26	0.004	0	cnidocyte	CALUA-like-5	NV2.17723	-	calcium ion binding	-	NVE20194
0	1.14574	0.288	0.003	0	cnidocyte	ECE2-like-6	NV2.3098	-	Metalloendopeptidase activity. It is involved in the biological process described with proteolysis	-	NVE22047
0	1.13576	0.253	0.003	0	cnidocyte	NV2.17391	NV2.17391	-	-	-	NVE774
0	1.12986	0.25	0.004	0	cnidocyte	NV2.2533	NV2.2533	-	-	-	NVE11707
0	1.10828	0.363	0.017	0	cnidocyte	NV2.10282	NV2.10282	-	-	-	NVE14804
0	1.08349	0.335	0.081	0	cnidocyte	NV2.4072	NV2.4072	-	-	-	NVE16504
0	1.07707	0.222	0.002	0	cnidocyte	ARSB-like-1	NV2.18052	-	sulfuric ester hydrolase activity	-	NVE16448
0	1.07678	0.256	0.004	0	cnidocyte	GAPR1-like-1	NV2.1255	-	-	-	NVE13105
0	1.06138	0.505	0.23	0	cnidocyte	PCBP3-like-1	NV2.11466	PCBP3	C-rich single-stranded DNA binding	-	NVE20609,NVE17797
0	1.052	0.324	0.003	0	cnidocyte	NV2.10559	NV2.10559	-	-	-	NVE16204
0	1.05055	0.452	0.159	0	cnidocyte	NV2.7087	NV2.7087	-	-	-	NVE23971
0	1.03754	0.203	0.002	0	cnidocyte	CALM3-like-6	NV2.20419	-	calcium ion binding	-	NVE22513
0	1.03452	0.275	0.003	0	cnidocyte	GGHA-like-6	NV2.6950	-	gamma-glutamyl-peptidase activity	-	NVE350,NVE23771
0	1.03124	0.291	0.023	0	cnidocyte	MBOA2-like-1	NV2.2739	MBOAT1	transferase activity, transferring acyl groups	-	NVE24215
0	1.01905	0.207	0.001	0	cnidocyte	NV2.3341	NV2.3341	-	-	-	NVE8088
0	1.01381	0.247	0.003	0	cnidocyte	NV2.12539	NV2.12539	-	-	-	NVE17662,NVE19448,NVE17663
0	1.00894	0.237	0.008	0	cnidocyte	PVA-like-4	NV2.13059	-	-	-	NVE23231,NVE14311,NVE18190
0	1.00223	0.245	0.002	0	cnidocyte	NV2.24361	NV2.24361	-	-	-	NVE23228,NVE21481
3.89641e-146	1.72451	0.226	0.117	9.56491e-142	cnidocyte	GSHB-like-1	NV2.5461	GSS	glutathione synthase activity	-	NVE12386
1.34849e-112	1.42371	0.422	0.308	3.31027e-108	cnidocyte	NV2.24170	NV2.24170	-	-	-	-
0	2.54039	0.382	0.049	0	pharyngeal.ect	H1D-like-9	NV2.20680	H1F0	nucleosome assembly	-	NVE18594,NVE18593
0	2.46279	0.537	0.037	0	pharyngeal.ect	HMCN1-like-8	NV2.23465	SSPO	A disintegrin and metalloproteinase with thrombospondin motifs / coreceptor activity involved in Wnt signaling pathway, planar cell polarity pathway	-	NVE10021
0	2.34191	0.414	0.028	0	pharyngeal.ect	SGS4-like-2	NV2.18216	-	importin-alpha family protein binding	-	NVE19335
0	2.01444	0.33	0.027	0	pharyngeal.ect	NV2.8652	NV2.8652	-	-	-	NVE5841
0	1.56424	0.769	0.517	0	pharyngeal.ect	Klf5	NV2.3891	KLF5	factor 5	zf-C2H2	NVE24738
0	1.54147	0.513	0.164	0	pharyngeal.ect	MOXD1-like-25	NV2.13142	MOXD1	DBH-like monooxygenase protein 1	-	NVE14232,NVE5920
0	1.54058	0.593	0.303	0	pharyngeal.ect	TRAD1-like-2	NV2.20054	-	XIAP-associated factor 1-like	-	NVE6890
0	1.42727	0.901	0.566	0	pharyngeal.ect	NV2.6264	NV2.6264	-	-	-	NVE9787
0	1.33959	0.361	0.082	0	pharyngeal.ect	NV2.6260	NV2.6260	-	-	-	-
0	1.33054	0.426	0.073	0	pharyngeal.ect	FoxA	NV2.11441	FOXA1	hepatocyte nuclear factor	Fork_head	NVE20630
0	1.31398	0.372	0.176	0	pharyngeal.ect	NV2.8830	NV2.8830	-	-	-	-
0	1.30236	0.476	0.228	0	pharyngeal.ect	HSPB1-like-1	NV2.22761	hsp-25	Belongs to the small heat shock protein (HSP20) family	-	NVE24675,NVE10281
0	1.29947	0.316	0.02	0	pharyngeal.ect	OIT3-like-24	NV2.12864	-	CUB and zona pellucida-like domain-containing protein	-	NVE23368,NVE4769
0	1.20307	0.373	0.133	0	pharyngeal.ect	FABG-like-4	NV2.4889	-	Enoyl-(Acyl carrier protein) reductase	-	NVE8862,NVE8861
0	1.20238	0.75	0.521	0	pharyngeal.ect	NV2.639	NV2.639	-	homophilic cell adhesion via plasma membrane adhesion molecules	-	NVE6588,NVE6217,NVE6589
0	1.18218	0.251	0.044	0	pharyngeal.ect	FGF8A	NV2.18097	FGF8	cell migration involved in mesendoderm migration	-	NVE19436
0	1.17243	0.638	0.405	0	pharyngeal.ect	DNJB4-like-2	NV2.12087	BAG3	BAG family molecular chaperone regulator 3	-	NVE12842
0	1.17201	0.261	0.017	0	pharyngeal.ect	OIT3-like-39	NV2.12863	-	CUB and zona pellucida-like domain-containing protein	-	NVE4770
0	1.14828	0.236	0.02	0	pharyngeal.ect	NV2.6262	NV2.6262	-	-	-	-
0	1.12054	0.373	0.15	0	pharyngeal.ect	GSTM3-like-1	NV2.1930	GSTM3	glutathione transferase activity	-	NVE20507
0	1.11643	0.309	0.035	0	pharyngeal.ect	RSPH1-like-4	NV2.333	RSPH1	axoneme assembly	-	NVE13866
0	1.10249	0.453	0.26	0	pharyngeal.ect	HSP71-like-1	NV2.16121	Hsp68	heat shock-mediated polytene chromosome puffing	-	-
0	1.04782	0.752	0.631	0	pharyngeal.ect	NV2.17098	NV2.17098	-	ATP-grasp domain	-	NVE7853
0	1.03619	0.233	0.014	0	pharyngeal.ect	MIP-like-1	NV2.6402	-	Belongs to the MIP aquaporin (TC 1.A.8) family	-	NVE19502
0	1.03054	0.316	0.068	0	pharyngeal.ect	MOXD2-like-1	NV2.20621	-	octopamine biosynthetic process	-	NVE7359
1.84561e-276	1.00618	0.335	0.214	4.53061e-272	pharyngeal.ect	UTP23-like-1	NV2.9	UTP23	UTP23, small subunit (SSU) processome component, homolog (yeast)	-	NVE9651,NVE24348
0	3.34854	0.477	0.192	0	epithelia.ect	ELEL-like-2	NV2.21485	-	carbohydrate binding	-	NVE7724
0	3.06245	0.778	0.462	0	epithelia.ect	NV2.9154	NV2.9154	-	-	-	NVE23371,NVE23370,NVE4448
0	3.05579	0.597	0.139	0	epithelia.ect	NV2.9834	NV2.9834	-	-	-	NVE3689,NVE17844
0	2.70749	0.52	0.143	0	epithelia.ect	GP2-like-62	NV2.15016	-	-	-	NVE20813,NVE21675,NVE10665
0	2.61437	0.763	0.339	0	epithelia.ect	NV2.6591	NV2.6591	-	-	-	NVE6010
0	2.55416	0.571	0.233	0	epithelia.ect	GP2-like-43	NV2.14524	-	-	-	NVE7464,NVE21193,NVE7463,NVE19262,NVE17534,NVE7462,NVE7465,NVE17537,NVE16935,NVE9307,NVE15992,NVE16936,NVE7468
0	2.29249	0.393	0.071	0	epithelia.ect	NV2.9831	NV2.9831	-	-	-	NVE17843
0	2.19951	0.253	0.079	0	epithelia.ect	NV2.9798	NV2.9798	-	-	-	NVE17825
0	2.0132	0.345	0.058	0	epithelia.ect	NV2.9832	NV2.9832	-	-	-	NVE17844
0	1.84922	0.408	0.088	0	epithelia.ect	TDA6-like-1	NV2.2896	-	-	-	NVE5412
0	1.79458	0.233	0.04	0	epithelia.ect	Actin7	NV2.7355	-	ATP binding	-	NVE20303
0	1.73692	0.48	0.192	0	epithelia.ect	NV2.5699	NV2.5699	-	positive regulation of catalytic activity in other organism involved in symbiotic interaction	-	NVE12548
0	1.70773	0.683	0.331	0	epithelia.ect	CD63-like-12	NV2.17383	-	Tetraspanin family	-	NVE25792
0	1.5937	0.455	0.226	0	epithelia.ect	DMBT1-like-28	NV2.24546	PRSS12	scavenger receptor activity	-	NVE4629,NVE4630,NVE12375,NVE12374
0	1.57999	0.402	0.187	0	epithelia.ect	NV2.9829	NV2.9829	-	-	-	NVE17842
0	1.53176	0.283	0.059	0	epithelia.ect	NV2.4645	NV2.4645	-	-	-	NVE10817
0	1.47111	0.434	0.212	0	epithelia.ect	GELS1-like-4	NV2.17881	-	actin filament severing	-	NVE16306
0	1.37973	0.485	0.236	0	epithelia.ect	NV2.2154	NV2.2154	-	-	-	NVE11079
0	1.37618	0.267	0.037	0	epithelia.ect	NV2.9836	NV2.9836	-	-	-	NVE17845,NVE17844
0	1.33403	0.402	0.165	0	epithelia.ect	TYRDC-like-1	NV2.18706	-	Pyridoxal-dependent decarboxylase conserved domain	-	NVE4331,NVE24907,NVE21977,NVE22086,NVE19263,NVE24899,NVE24901,NVE24906,NVE13440
0	1.3299	0.311	0.089	0	epithelia.ect	NV2.16905	NV2.16905	-	-	-	NVE22972
0	1.31457	0.269	0.041	0	epithelia.ect	NV2.13245	NV2.13245	-	-	-	-
0	1.30372	0.454	0.223	0	epithelia.ect	NV2.15796	NV2.15796	-	TIR domain	-	NVE726
0	1.27062	0.223	0.08	0	epithelia.ect	AA2AR-like-6	NV2.25256	-	-	-	NVE7931,NVE17008
0	1.25297	0.337	0.102	0	epithelia.ect	NV2.5317	NV2.5317	-	-	-	NVE5546
0	1.25221	0.379	0.147	0	epithelia.ect	UBC3-like-2	NV2.10453	-	-	-	NVE24673,NVE20337
0	1.21501	0.34	0.11	0	epithelia.ect	NV2.9309	NV2.9309	-	-	-	NVE18855
0	1.21127	0.39	0.187	0	epithelia.ect	LAMA2-like-5	NV2.22666	-	-	-	NVE3113
0	1.1318	0.531	0.375	0	epithelia.ect	NV2.18050	NV2.18050	-	-	-	NVE16447
0	1.12954	0.642	0.504	0	epithelia.ect	CRIP1-like-1	NV2.6556	-	-	-	NVE13456
0	1.10639	0.926	0.63	0	epithelia.ect	Actin6	NV2.13196	-	ATP binding	-	NVE14201
0	1.09776	0.443	0.282	0	epithelia.ect	NV2.6574	NV2.6574	-	-	-	NVE6021,NVE13471,NVE13468
0	1.08679	0.467	0.26	0	epithelia.ect	NV2.12310	NV2.12310	-	-	-	NVE13022
0	1.07071	0.381	0.212	0	epithelia.ect	CALU-like-8	NV2.23635	-	calcium ion binding	-	NVE17217
0	1.05932	0.523	0.394	0	epithelia.ect	NV2.8285	NV2.8285	-	calcium ion binding	-	NVE23456
0	1.02852	0.671	0.532	0	epithelia.ect	CANB-like-2	NV2.19504	-	calcium-dependent cysteine-type endopeptidase activity	-	NVE25082
0	1.0039	0.327	0.127	0	epithelia.ect	TYRDC-like-2	NV2.18708	-	Pyridoxal-dependent decarboxylase conserved domain	-	NVE13841,NVE13840,NVE24904
3.97941e-41	1.13062	0.607	0.622	9.76866e-37	epithelia.ect	COX1-like-1	NV2.25931	-	Cytochrome C and Quinol oxidase polypeptide I	-	NVE11852,NVE18805,NVE9847,NVE23130,NVE8800,NVE2183
0	2.75232	0.476	0.046	0	ectoderm.embryonic	FGFa2	NV2.3257	FGF1	fibroblast growth factor receptor binding	-	NVE8014
0	2.71347	0.464	0.087	0	ectoderm.embryonic	NV2.3010	NV2.3010	-	-	-	NVE5509,NVE1435
0	2.27811	0.462	0.058	0	ectoderm.embryonic	FGFa1	NV2.8483	FGF1	Plays an important role in the regulation of cell survival, cell division, angiogenesis, cell differentiation and cell migration. Functions as potent mitogen in vitro. Acts as a ligand for FGFR1 and integrins. Binds to FGFR1 in the presence of heparin leading to FGFR1 dimerization and activation via sequential autophosphorylation on tyrosine residues which act as docking sites for interacting pro…	-	NVE11443
0	1.84529	0.715	0.123	0	ectoderm.embryonic	Ptx1	NV2.5238	-	-	-	NVE3880
0	1.70087	0.721	0.213	0	ectoderm.embryonic	NV2.10891	NV2.10891	-	-	-	NVE19743
0	1.58969	0.901	0.324	0	ectoderm.embryonic	KIME-like-1	NV2.17049	MVK	mevalonate kinase activity	-	NVE6392,NVE6393
0	1.58647	0.958	0.549	0	ectoderm.embryonic	H2AV-like-1	NV2.6253	His2Av	protein heterodimerization activity	-	NVE9490
0	1.55189	0.308	0.06	0	ectoderm.embryonic	NV2.9905	NV2.9905	-	-	-	NVE3414
0	1.51841	0.569	0.068	0	ectoderm.embryonic	Nv7	NV2.8908	-	-	-	NVE1718
0	1.50881	0.263	0.023	0	ectoderm.embryonic	ISX-like-1	NV2.8021	PROP1	Homeobox protein prophet of	Homeobox	NVE14554
0	1.48134	0.785	0.208	0	ectoderm.embryonic	PHNX-like-1	NV2.10215	-	Haloacid dehalogenase-like hydrolase	-	NVE2273
0	1.46437	0.537	0.118	0	ectoderm.embryonic	DES-like-1	NV2.25426	-	Belongs to the cytochrome P450 family	-	NVE16627
0	1.42191	0.77	0.163	0	ectoderm.embryonic	Nv4	NV2.16864	-	-	-	NVE23303
0	1.41147	0.798	0.278	0	ectoderm.embryonic	CATL-like-3	NV2.4249	-	cysteine-type endopeptidase activity	-	NVE5223
0	1.37363	0.995	0.868	0	ectoderm.embryonic	NV2.8570	NV2.8570	-	-	-	NVE15194
0	1.35847	0.346	0.068	0	ectoderm.embryonic	Wnt4	Wnt4	-	-	-	NVE17746
0	1.35221	0.548	0.249	0	ectoderm.embryonic	ASGL1-like-1	NV2.20765	-	asparagine catabolic process via L-aspartate	-	NVE2619
0	1.32676	0.668	0.123	0	ectoderm.embryonic	NV2.5435	NV2.5435	-	-	-	NVE12407,NVE17263
0	1.30838	0.957	0.643	0	ectoderm.embryonic	ACTB-like-4	NV2.7354	-	ATP binding	-	NVE20306,NVE20305
0	1.29453	0.914	0.347	0	ectoderm.embryonic	NV2.8285	NV2.8285	-	calcium ion binding	-	NVE23456
0	1.27216	0.438	0.088	0	ectoderm.embryonic	H2A1-like-1	NV2.8110	-	protein heterodimerization activity	-	NVE24230,NVE18635,NVE19304,NVE14834,NVE2881,NVE24858,NVE14106,NVE21466
0	1.24069	0.734	0.119	0	ectoderm.embryonic	H3-like-17	NV2.7069	H3.3	protein heterodimerization activity	-	NVE23956
0	1.20444	0.541	0.071	0	ectoderm.embryonic	Hl3	NV2.1893	-	protein dimerization activity	bHLH	NVE20472
0	1.20292	0.515	0.106	0	ectoderm.embryonic	NV2.22443	NV2.22443	-	-	-	NVE13548,NVE24221
0	1.19888	0.927	0.503	0	ectoderm.embryonic	THIO-like-8	NV2.2252	-	-	-	NVE9896
0	1.18745	0.956	0.667	0	ectoderm.embryonic	Actin6	NV2.13196	-	ATP binding	-	NVE14201
0	1.18464	0.892	0.39	0	ectoderm.embryonic	NH2L1-like-1	NV2.7706	NHP2L1	NHP2 non-histone chromosome protein 2-like 1 (S. cerevisiae)	-	NVE5003
0	1.17836	0.959	0.598	0	ectoderm.embryonic	NHP6-like-1	NV2.3189	-	high mobility group	HMG	NVE21973
0	1.13187	0.958	0.65	0	ectoderm.embryonic	NV2.6961	NV2.6961	-	-	-	NVE339
0	1.12455	0.724	0.471	0	ectoderm.embryonic	SCRY2-like-1	NV2.6537	-	transferase activity	-	NVE10968
0	1.12134	0.685	0.199	0	ectoderm.embryonic	Sox3	NV2.13560	-	pineal gland development	HMG	NVE23841
0	1.12107	0.886	0.406	0	ectoderm.embryonic	RUXG-like-1	NV2.18884	-	-	-	NVE21004
0	1.1178	0.392	0.051	0	ectoderm.embryonic	NV2.9757	NV2.9757	-	-	-	NVE23714,NVE23716,NVE13653
0	1.09594	0.566	0.159	0	ectoderm.embryonic	DJC21-like-1	NV2.22480	DNAJC21	zinc ion binding	zf-C2H2	NVE13515
0	1.08747	0.673	0.489	0	ectoderm.embryonic	NV2.4070	NV2.4070	-	-	-	NVE16502
0	1.07612	0.86	0.352	0	ectoderm.embryonic	FBRL-like-1	NV2.22514	FBL	box C/D snoRNA metabolic process	-	NVE7181,NVE25544
0	1.06262	0.65	0.194	0	ectoderm.embryonic	SCRIB-like-1	NV2.5524	LRRC1	regulation of response to stimulus,neurotransmitter receptor transport postsynaptic membrane to endosome	-	NVE8681,NVE11603,NVE8682,NVE1827,NVE7004,NVE11604
0	1.06145	0.797	0.347	0	ectoderm.embryonic	ZPP-like-6	NV2.5824	-	-	-	NVE19943
0	1.0595	0.859	0.403	0	ectoderm.embryonic	H2AY-like-1	NV2.5663	H2AFY	Variant histone H2A which replaces conventional H2A in a subset of nucleosomes	-	NVE12519
0	1.03952	0.914	0.43	0	ectoderm.embryonic	PCR7-like-1	NV2.12379	-	PLAC8 family	-	NVE14871
0	1.03534	0.454	0.205	0	ectoderm.embryonic	CP3A8-like-1	NV2.6667	TBXAS1	heme binding	-	NVE21582,NVE2457
0	1.02891	0.862	0.327	0	ectoderm.embryonic	CALL3-like-7	NV2.19894	CALML3	calcium ion binding	-	NVE925
0	1.02828	0.815	0.46	0	ectoderm.embryonic	H2B3-like-1	NV2.21894	-	Core component of nucleosome. Nucleosomes wrap and compact DNA into chromatin, limiting DNA accessibility to the cellular machineries which require DNA as a template. Histones thereby play a central role in transcription regulation, DNA repair, DNA replication and chromosomal stability. DNA accessibility is regulated via a complex set of post-translational modifications of histones, also called h…	-	NVE14996
0	6.58966	0.991	0.306	0	retractor muscle	Actin2	NV2.8119	-	ATP binding	-	NVE2876
0	5.94227	0.984	0.152	0	retractor muscle	MRLC3	NV2.17681	mlc-4	calcium ion binding	-	NVE20160
0	5.64832	0.989	0.069	0	retractor muscle	MELC4	NV2.5271	MYL6	Myosin, light	-	NVE3912
0	4.9588	0.972	0.043	0	retractor muscle	Tpm2	NV2.8895	-	Belongs to the tropomyosin family	-	NVE1725
0	4.16911	0.912	0.025	0	retractor muscle	CALM-like-3	NV2.19896	-	calcium ion binding	-	NVE11430,NVE16262
0	4.03071	0.898	0.012	0	retractor muscle	Myophilin-like	NV2.8828	TAGLN3	actin binding	-	NVE17049
0	3.84029	0.932	0.203	0	retractor muscle	MYSA-like-1	NV2.8024	MYH3	Belongs to the TRAFAC class myosin-kinesin ATPase superfamily. Myosin family	-	NVE14552
0	3.7976	0.912	0.034	0	retractor muscle	MTPN-like-2	NV2.19114	-	-	-	NVE19155,NVE22848
0	3.55107	0.945	0.145	0	retractor muscle	CSRP1-like-1	NV2.18989	-	-	-	NVE7823,NVE1757,NVE7822
0	3.47443	0.919	0.101	0	retractor muscle	DAPK3-like-1	NV2.11447	-	protein kinase activity	-	NVE20628
0	3.45925	0.477	0.025	0	retractor muscle	NV2.8789	NV2.8789	-	-	-	NVE10719
0	3.45658	0.965	0.396	0	retractor muscle	CALL3-like-7	NV2.19894	CALML3	calcium ion binding	-	NVE925
0	3.42561	0.792	0.013	0	retractor muscle	KARG-like-2	NV2.17940	F46H5.3	Belongs to the ATP guanido phosphotransferase family	-	NVE16356
0	3.29394	0.975	0.475	0	retractor muscle	RBP2A-like-8	NV2.17732	-	-	-	NVE6667,NVE6666
0	3.27299	0.84	0.071	0	retractor muscle	ADF3-like-1	NV2.24446	CFL2	actin filament depolymerization	-	NVE2559,NVE2539
0	3.15789	0.871	0.103	0	retractor muscle	MYPH-like-8	NV2.9092	SCP1	actin binding	-	NVE1642
0	2.85474	0.825	0.003	0	retractor muscle	BAT47-like-1	NV2.11505	bath-38	Broad-Complex, Tramtrack and Bric a brac	-	NVE21834
0	2.79411	0.851	0.084	0	retractor muscle	CRIP1-like-2	NV2.6558	-	-	-	NVE13457
0	2.65262	0.968	0.521	0	retractor muscle	Tpm1	NV2.23535	TPM1	Belongs to the tropomyosin family	-	NVE4315
0	2.62728	0.663	0.009	0	retractor muscle	NV2.5900	NV2.5900	-	-	-	NVE12038
0	2.6188	0.767	0.07	0	retractor muscle	NV2.2044	NV2.2044	-	-	-	NVE24488,NVE17807,NVE24487
0	2.61411	0.465	0.084	0	retractor muscle	NV2.14597	NV2.14597	-	-	-	NVE8329
0	2.44373	0.786	0.239	0	retractor muscle	Nova	NV2.19973	NOVA1	RNA splicing, via transesterification reactions with bulged adenosine as nucleophile	-	NVE7213
0	2.42934	0.526	0.013	0	retractor muscle	Obscurin-likei1	NV2.12264	TTN	myosin light chain kinase activity	-	NVE12992
0	2.40865	0.611	0.033	0	retractor muscle	NV2.1690	NV2.1690	-	-	-	NVE478
0	2.3941	0.762	0.091	0	retractor muscle	SVIL-like-2	NV2.388	SVIL	supervillin	-	NVE13917,NVE13916,NVE23729,NVE5323
0	2.30949	0.408	0.003	0	retractor muscle	Nem64	NV2.10867	MSC	branchiomeric skeletal muscle development	bHLH	NVE19721
0	2.29938	0.823	0.22	0	retractor muscle	KAD2-like-1	NV2.6403	AK2	Catalyzes the reversible transfer of the terminal phosphate group between ATP and AMP. Plays an important role in cellular energy homeostasis and in adenine nucleotide metabolism. Adenylate kinase activity is critical for regulation of the phosphate utilization and the AMP de novo biosynthesis pathways	-	NVE19503
0	2.26984	0.767	0.081	0	retractor muscle	Obscurin-likei2	NV2.12261	-	cytoskeletal protein binding	-	NVE12991
0	2.14733	0.61	0.106	0	retractor muscle	NV2.1691	NV2.1691	-	-	-	NVE477
0	1.93758	0.598	0.003	0	retractor muscle	NV2.14326	NV2.14326	-	-	-	NVE1211
0	1.8689	0.66	0.133	0	retractor muscle	CD151-like-5	NV2.18505	-	CD151 molecule (Raph blood group)	-	NVE2120
0	1.79872	0.93	0.568	0	retractor muscle	ALDOC-like-1	NV2.17224	-	fructose-bisphosphate aldolase	-	NVE5576,NVE3445
0	1.77442	0.597	0.051	0	retractor muscle	ASPG-like-1	NV2.3252	AGA	N(4)-(Beta-N-acetylglucosaminyl)-L-asparaginase,Peptidase family M28	-	NVE8007,NVE8008
0	1.7404	0.594	0.141	0	retractor muscle	FHL2-like-2	NV2.6422	-	zinc ion binding	-	NVE10148,NVE10147
0	1.73229	0.648	0.172	0	retractor muscle	FLNA-like-4	NV2.699	-	Filamin C, gamma	-	NVE6160
0	1.71211	0.595	0.087	0	retractor muscle	JPH1-like-1	NV2.4318	JPH3	regulation of ryanodine-sensitive calcium-release channel activity	-	NVE22273
0	1.61733	0.969	0.749	0	retractor muscle	GAPDH	NV2.13531	GAPDH	glyceraldehyde-3-phosphate dehydrogenase (NAD(P)+) (phosphorylating) activity	-	NVE23813
0	1.57978	0.445	0.01	0	retractor muscle	GRM4-like-1	NV2.7827	-	-	-	NVE11583
0	1.57883	0.49	0.011	0	retractor muscle	DCBD1-like-1	NV2.20657	-	cubilin (intrinsic factor-cobalamin receptor)	-	NVE12731
0	1.54686	0.834	0.344	0	retractor muscle	NV2.14515	NV2.14515	-	-	-	NVE7447,NVE7446
0	1.47809	0.595	0.105	0	retractor muscle	RAB30-like-4	NV2.4684	RAB30	RAB30, member RAS oncogene family	-	NVE10788
0	1.46757	0.437	0.069	0	retractor muscle	NAC1-like-2	NV2.20097	-	Belongs to the Ca(2 ) cation antiporter (CaCA) (TC 2.A.19) family	-	NVE6925
0	1.42072	0.344	0.037	0	retractor muscle	NV2.2922	NV2.2922	-	-	-	NVE5432
0	1.34741	0.603	0.165	0	retractor muscle	CD63-like-11	NV2.18669	CD53	CD53 molecule	-	NVE18163
0	1.33567	0.445	0.033	0	retractor muscle	SEM5B-like-2	NV2.7220	-	calcium ion binding	-	NVE24096
0	1.33337	0.49	0.081	0	retractor muscle	UGPQ-like-1	NV2.3004	-	Glycerophosphoryl diester phosphodiesterase family	-	NVE5503
0	1.32699	0.369	0.028	0	retractor muscle	NV2.1950	NV2.1950	-	-	-	-
0	1.29178	0.506	0.078	0	retractor muscle	MELC6	NV2.12644	MYL6	Myosin, light	-	NVE4206
0	1.27754	0.374	0.012	0	retractor muscle	OX1R-like-1	NV2.809	-	G-protein coupled receptor activity	-	NVE23943
0	1.27749	0.469	0.056	0	retractor muscle	NV2.6477	NV2.6477	-	-	-	NVE19325,NVE19324
0	1.26679	0.557	0.147	0	retractor muscle	RSU1-like-1	NV2.11142	RSU1	positive regulation of cell-substrate adhesion	-	NVE10562
0	1.24884	0.469	0.07	0	retractor muscle	Elav1	NV2.252	ELAVL1	RNA binding	-	NVE8968
0	1.235	0.39	0.036	0	retractor muscle	CAC1M-like-1	NV2.571	-	Voltage-sensitive calcium channels (VSCC) mediate the entry of calcium ions into excitable cells and are also involved in a variety of calcium-dependent processes, including muscle contraction, hormone or neurotransmitter release, gene expression, cell motility, cell division and cell death. The isoform alpha-1C gives rise to L-type calcium currents. Long-lasting (L-type) calcium channels belong …	-	NVE6255,NVE18606,NVE5457,NVE6254
0	1.1308	0.377	0.002	0	retractor muscle	NV2.19113	NV2.19113	-	-	-	NVE22848,NVE19155
0	1.1061	0.327	0.005	0	retractor muscle	NV2.17731	NV2.17731	-	-	-	-
0	1.10431	0.353	0.027	0	retractor muscle	KCMA1-like-1	NV2.6247	KCNMA1	large conductance calcium-activated potassium channel activity	-	NVE9486
0	1.09736	0.302	0.014	0	retractor muscle	TITIN-like-24	NV2.12266	Unc-89	coreceptor activity involved in Wnt signaling pathway, planar cell polarity pathway	-	NVE12992
0	1.09686	0.418	0.079	0	retractor muscle	NV2.13083	NV2.13083	-	START domain	-	NVE14296,NVE14292
0	1.08968	0.305	0.002	0	retractor muscle	ACHA3-like-4	NV2.23339	-	acetylcholine-gated cation-selective channel activity	-	NVE12145
0	1.0815	0.45	0.06	0	retractor muscle	GATA	NV2.3475	GATA3	regulation of cell proliferation involved in mesonephros development	zf-GATA	NVE8199
0	1.06812	0.334	0.034	0	retractor muscle	SMTL1-like-4	NV2.18315	-	actin binding	-	NVE4968
0	1.00306	0.325	0.016	0	retractor muscle	TRAF4-like-21	NV2.12258	-	activation of NF-kappaB-inducing kinase activity	-	NVE4339,NVE12988
3.121e-288	1.38615	0.377	0.075	7.66142e-284	retractor muscle	ZN75D-like-1	NV2.16848	-	-	zf-H2C2_2	NVE23315
3.38732e-285	1.50233	0.47	0.103	8.3152e-281	retractor muscle	NV2.16006	NV2.16006	-	Putative cyclase	-	NVE15529
3.15652e-251	1.15464	0.621	0.201	7.74862e-247	retractor muscle	MBLC1-like-1	NV2.3282	-	-	-	NVE8034,NVE8036
9.657e-247	1.25657	0.39	0.088	2.3706e-242	retractor muscle	KCIP2-like-1	NV2.17620	KCNIP4	potassium channel regulator activity	-	NVE20107
7.10225e-233	1.23412	0.715	0.312	1.74346e-228	retractor muscle	LASP1-like-2	NV2.11647	LASP1	actin binding	-	NVE19102,NVE24667,NVE19103,NVE11176
1.60767e-231	1.45082	0.324	0.062	3.9465e-227	retractor muscle	KCC2A-like-2	NV2.20278	-	calmodulin-dependent protein kinase activity	-	NVE23205
2.93354e-231	1.14843	0.943	0.778	7.20126e-227	retractor muscle	NDKB-like-2	NV2.3711	awd	UTP biosynthetic process	-	NVE2822
2.21747e-221	1.22171	0.519	0.162	5.44346e-217	retractor muscle	NV2.306	NV2.306	-	-	-	NVE11166
1.19328e-214	1.09916	0.568	0.203	2.92927e-210	retractor muscle	PARVA-like-1	NV2.9764	PARVA	smooth muscle cell chemotaxis	-	NVE10938,NVE23723
9.58106e-211	1.47667	0.642	0.266	2.35196e-206	retractor muscle	ZPP-like-9	NV2.21284	-	-	-	NVE5716
5.2124e-207	1.04012	0.383	0.099	1.27954e-202	retractor muscle	COR1B-like-1	NV2.14138	-	actin filament binding	-	NVE22693,NVE20842
5.29076e-207	1.03794	0.407	0.11	1.29878e-202	retractor muscle	NV2.11223	NV2.11223	SVIL	supervillin	-	NVE11261
3.2455e-206	1.03705	0.413	0.108	7.96706e-202	retractor muscle	NV2.3892	NV2.3892	-	-	-	-
5.65293e-192	1.00222	0.387	0.106	1.38768e-187	retractor muscle	ENAH-like-1	NV2.20194	ENAH	Enabled homolog	-	NVE23137
5.81586e-190	1.10572	0.885	0.639	1.42768e-185	retractor muscle	ENOA-like-1	NV2.13537	enol-1	phosphopyruvate hydratase activity	-	NVE23818,NVE11905
3.15463e-185	1.35905	0.83	0.482	7.74397e-181	retractor muscle	Egr1-like	NV2.17865	EGR1	positive regulation of glomerular metanephric mesangial cell proliferation	zf-H2C2_2	NVE16297
1.27256e-157	1.40234	0.876	0.546	3.12387e-153	retractor muscle	Klf5	NV2.3891	KLF5	factor 5	zf-C2H2	NVE24738
8.42352e-151	1.03474	0.555	0.244	2.06781e-146	retractor muscle	LPP-like-1	NV2.13991	LPP	biological adhesion	-	NVE26071
2.00672e-148	1.14512	0.556	0.227	4.92609e-144	retractor muscle	SPO15-like-1	NV2.21644	-	-	-	NVE5875
4.01068e-144	1.02848	0.434	0.158	9.84542e-140	retractor muscle	KCC1D-like-1	NV2.2115	CAMK1	calmodulin-dependent protein kinase activity	-	NVE6077
1.13352e-142	1.09763	0.82	0.541	2.78257e-138	retractor muscle	NV2.23463	NV2.23463	-	-	-	NVE10019,NVE19853
6.67834e-138	1.14569	0.31	0.085	1.6394e-133	retractor muscle	NV2.17841	NV2.17841	-	-	-	NVE7859
1.35006e-128	1.60082	0.686	0.429	3.31412e-124	retractor muscle	COCE-like-1	NV2.16792	-	X-Pro dipeptidyl-peptidase (S15 family)	-	NVE15969
1.92599e-119	1.04247	0.839	0.644	4.72793e-115	retractor muscle	NV2.17098	NV2.17098	-	ATP-grasp domain	-	NVE7853
1.66587e-101	1.03955	0.302	0.103	4.08939e-97	retractor muscle	GAP1-like-1	NV2.21716	-	GTPase-activator protein for Ras-like GTPase	-	NVE23707,NVE23708
7.55189e-76	1.0096	0.432	0.209	1.85384e-71	retractor muscle	DHE3-like-1	NV2.7838	-	Glutamate/Leucine/Phenylalanine/Valine dehydrogenase	-	NVE2733,NVE8544
0	3.99944	0.863	0.386	0	gastrodermis	FRIS-like-8	NV2.19682	FTH1	oxidoreductase activity, oxidizing metal ions, oxygen as acceptor	-	NVE15943,NVE15945
0	3.4681	0.732	0.201	0	gastrodermis	FRIS-like-6	NV2.19701	FTH1	oxidoreductase activity, oxidizing metal ions, oxygen as acceptor	-	NVE14362,NVE19283
0	3.16085	0.749	0.101	0	gastrodermis	NV2.3734	NV2.3734	-	-	-	NVE15772
0	2.73538	0.515	0.057	0	gastrodermis	NV2.16006	NV2.16006	-	Putative cyclase	-	NVE15529
0	2.65888	0.624	0.082	0	gastrodermis	VKT2-like-1	NV2.10172	-	serine-type endopeptidase inhibitor activity	-	NVE2426
0	2.54219	0.766	0.295	0	gastrodermis	NPC2-like-1	NV2.19607	NPC2	Epididymal secretory protein E1	-	NVE18456
0	2.52174	0.732	0.172	0	gastrodermis	MCPI-like-1	NV2.23230	-	Kazal-type serine protease inhibitor domain	-	NVE21150
0	2.49346	0.53	0.097	0	gastrodermis	HEBP2-like-1	NV2.7911	-	SOUL heme-binding protein	-	NVE2673
0	2.47231	0.439	0.08	0	gastrodermis	FRIS-like-10	NV2.19627	FTH1	oxidoreductase activity, oxidizing metal ions, oxygen as acceptor	-	NVE15944,NVE15947
0	2.42234	0.468	0.044	0	gastrodermis	MYPH-like-9	NV2.8394	SCP1	actin filament binding	-	NVE7520
0	2.37873	0.502	0.078	0	gastrodermis	CSRP3-like-1	NV2.18988	CSRP1	cysteine and glycine-rich protein	-	NVE7821
0	2.3591	0.518	0.038	0	gastrodermis	COA-like-2	NV2.12027	-	collagen	-	NVE21289
0	2.32811	0.457	0.031	0	gastrodermis	APLP-like-1	NV2.914	APOB	triglyceride mobilization	-	NVE25290,NVE3548
0	2.31279	0.483	0.07	0	gastrodermis	FRIS-like-1	NV2.19681	FTH1	oxidoreductase activity, oxidizing metal ions, oxygen as acceptor	-	NVE15945
0	2.26424	0.47	0.03	0	gastrodermis	CO1A2-like-2	NV2.12104	-	structural constituent of cuticle	-	NVE4194,NVE23739,NVE22350,NVE12857
0	2.25552	0.615	0.097	0	gastrodermis	CSRP1-like-1	NV2.18989	-	-	-	NVE7823,NVE1757,NVE7822
0	2.25251	0.486	0.031	0	gastrodermis	COA-like-1	NV2.10959	-	collagen	-	NVE22327,NVE7461,NVE19792,NVE19791
0	2.18289	0.982	0.564	0	gastrodermis	NV2.6264	NV2.6264	-	-	-	NVE9787
0	2.1493	0.63	0.087	0	gastrodermis	TIL-like-1	NV2.7369	-	Lipocalin-like domain	-	NVE4855
0	2.07509	0.424	0.047	0	gastrodermis	NV2.14597	NV2.14597	-	-	-	NVE8329
0	2.03096	0.566	0.056	0	gastrodermis	MCPI-like-2	NV2.23229	-	Kazal-type serine protease inhibitor domain	-	NVE21151
0	1.95527	0.52	0.059	0	gastrodermis	DAPK3-like-1	NV2.11447	-	protein kinase activity	-	NVE20628
0	1.8553	0.376	0.023	0	gastrodermis	GELS1-like-6	NV2.19074	-	Gelsolin homology domain	-	NVE19183
0	1.83462	0.73	0.302	0	gastrodermis	NV2.14515	NV2.14515	-	-	-	NVE7447,NVE7446
0	1.76864	0.378	0.036	0	gastrodermis	Vcaml-like	NV2.3831	-	-	-	NVE15860
0	1.75186	0.451	0.105	0	gastrodermis	Nematolysin1b	NV2.14367	-	ubiquitin-dependent protein catabolic process	-	NVE1244
0	1.73047	0.993	0.867	0	gastrodermis	ACTC-like-6	NV2.7661	-	ATP binding	-	NVE1939,NVE4068
0	1.7188	0.416	0.034	0	gastrodermis	Tpm9	NV2.15418	-	Belongs to the tropomyosin family	-	NVE26034
0	1.71474	0.666	0.41	0	gastrodermis	MYL9-like-1	NV2.11586	mlc-4	calcium ion binding	-	NVE3161,NVE14934
0	1.70249	0.593	0.189	0	gastrodermis	NV2.101	NV2.101	-	-	-	NVE16112
0	1.67393	0.386	0.066	0	gastrodermis	MMPi	NV2.17964	TIMP3	inhibitor 3	-	NVE16375
0	1.63296	0.444	0.039	0	gastrodermis	MP20-like-1	NV2.8364	TAGLN3	actin binding	-	NVE7494,NVE7493
0	1.6204	0.35	0.028	0	gastrodermis	KCP-like-2	NV2.3632	-	sensory perception of sound / calcium ion binding	-	NVE1769,NVE9763
0	1.61155	0.457	0.116	0	gastrodermis	NV2.15882	NV2.15882	-	Platelet-derived and vascular endothelial growth factors (PDGF, VEGF) family	-	NVE540
0	1.60984	0.223	0.059	0	gastrodermis	Galaxin	NV2.18598	-	-	-	NVE2195
0	1.60204	0.339	0.031	0	gastrodermis	NPC2-like-3	NV2.21870	-	Insulin growth factor-binding protein homologues	-	NVE18259
0	1.59865	0.477	0.093	0	gastrodermis	EQST-like-3	NV2.19319	nid2	MHC class II protein binding, via antigen binding groove,cell-matrix adhesion	-	NVE1017,NVE23369,NVE15289
0	1.5932	0.424	0.156	0	gastrodermis	NV2.22411	NV2.22411	-	-	-	NVE13573,NVE4345
0	1.52808	0.491	0.064	0	gastrodermis	TICN2-like-1	NV2.3372	SPOCK2	Sparc osteonectin, cwcv and kazal-like domains proteoglycan (testican) 2	-	NVE8113
0	1.51875	0.212	0.045	0	gastrodermis	NV2.12351	NV2.12351	-	-	-	NVE14859
0	1.51011	0.307	0.035	0	gastrodermis	KCC2A-like-2	NV2.20278	-	calmodulin-dependent protein kinase activity	-	NVE23205
0	1.46766	0.404	0.036	0	gastrodermis	CATB-like-1	NV2.6470	CTSB	cysteine-type peptidase activity	-	NVE9354
0	1.40815	0.51	0.165	0	gastrodermis	HXK2-like-1	NV2.18153	GCK	glucokinase activity	-	NVE19388,NVE23245
0	1.39869	0.521	0.241	0	gastrodermis	CALM-like-38	NV2.19895	-	Calcium-binding protein	-	NVE11431
0	1.39429	0.385	0.067	0	gastrodermis	MTPN-like-1	NV2.11951	-	regulation of barbed-end actin filament capping	-	NVE21242
0	1.39026	0.383	0.046	0	gastrodermis	SPRC-like-10	NV2.11803	-	Secreted protein acidic and rich in cysteine Ca binding region	-	NVE18971
0	1.37625	0.343	0.029	0	gastrodermis	CO4A2-like-1	NV2.21411	COL4A1	collagen	-	NVE17548,NVE10178
0	1.37446	0.427	0.038	0	gastrodermis	Perl	NV2.16484	-	-	-	NVE3046
0	1.32776	0.308	0.019	0	gastrodermis	NV2.22684	NV2.22684	-	-	-	NVE3132,NVE23479
0	1.32015	0.335	0.057	0	gastrodermis	AGRIN-like-2.1	NV2.13423	-	Thyroglobulin type I repeats.	-	NVE2015,NVE2017,NVE2016,NVE20405
0	1.3156	0.393	0.053	0	gastrodermis	CATL-like-12	NV2.4879	-	cysteine-type endopeptidase activity	-	NVE8852
0	1.31256	0.464	0.179	0	gastrodermis	SAP-like-1	NV2.10549	PSAP	ganglioside GM2 binding	-	NVE23332,NVE16211
0	1.31059	0.239	0.025	0	gastrodermis	NV2.20517	NV2.20517	exbB2	Belongs to the glycosyl hydrolase 43 family / -	-	NVE22440
0	1.3023	0.477	0.179	0	gastrodermis	MYSA-like-1	NV2.8024	MYH3	Belongs to the TRAFAC class myosin-kinesin ATPase superfamily. Myosin family	-	NVE14552
0	1.27884	0.419	0.052	0	gastrodermis	CRIP1-like-2	NV2.6558	-	-	-	NVE13457
0	1.26148	0.56	0.287	0	gastrodermis	MELC5	NV2.12252	MYL6	Myosin, light	-	NVE12983
0	1.25153	0.21	0.01	0	gastrodermis	CNN1-like-1	NV2.8396	-	actin binding	-	NVE7522
0	1.23974	0.223	0.018	0	gastrodermis	NV2.2922	NV2.2922	-	-	-	NVE5432
0	1.20207	0.579	0.417	0	gastrodermis	CATL-like-9	NV2.17628	CST3	cysteine-type endopeptidase inhibitor activity	-	NVE7283,NVE20113
0	1.18918	0.537	0.202	0	gastrodermis	ZF-C3H1	NV2.19581	-	Zinc finger protein 36, C3H1 type-like	zf-CCCH	NVE14737
0	1.16858	0.24	0.015	0	gastrodermis	COBA1-like-1	NV2.24375	-	Thrombospondin N-terminal -like domains.	-	NVE12072,NVE12294,NVE12462,NVE21107,NVE12295,NVE21197,NVE21105
0	1.14408	0.377	0.138	0	gastrodermis	NPC1-like-2	NV2.5785	NPC1	Niemann-pick C1	-	NVE19975,NVE19972
0	1.1337	0.284	0.024	0	gastrodermis	COCA1-like-36	NV2.11796	-	structural constituent of cuticle	-	NVE18976
0	1.13018	0.323	0.015	0	gastrodermis	BLC-like-1	NV2.7368	-	Lipocalin-like domain	-	NVE4856,NVE20574
0	1.11517	0.429	0.136	0	gastrodermis	NV2.10638	NV2.10638	-	-	-	NVE3579
0	1.10756	0.266	0.032	0	gastrodermis	NV2.17520	NV2.17520	-	-	-	NVE10071
0	1.10398	0.452	0.182	0	gastrodermis	DHE3-like-1	NV2.7838	-	Glutamate/Leucine/Phenylalanine/Valine dehydrogenase	-	NVE2733,NVE8544
0	1.1017	0.289	0.022	0	gastrodermis	Y7786-like-1	NV2.25127	-	Pleckstrin homology domain.	-	NVE4675,NVE4672
0	1.10103	0.279	0.022	0	gastrodermis	NT8F2-like-2	NV2.6580	NAT8L	aspartate N-acetyltransferase activity	-	NVE6019
0	1.09378	0.525	0.223	0	gastrodermis	COTL1-like-1	NV2.5353	COTL1	defense response to fungus	-	NVE5570
0	1.08994	0.272	0.049	0	gastrodermis	NV2.12403	NV2.12403	-	-	-	NVE20844,NVE20847
0	1.08666	0.324	0.022	0	gastrodermis	SAP-like-9	NV2.9855	PSAP	ganglioside GM2 binding	-	NVE17861
0	1.0661	0.252	0.019	0	gastrodermis	TYR3-like-2	NV2.24659	-	metalloendopeptidase activity	-	NVE15245,NVE3834,NVE15248
0	1.06454	0.237	0.011	0	gastrodermis	CAF1-like-2	NV2.24535	COL7A1	collagen	-	NVE16654,NVE22916,NVE15238,NVE22917,NVE10521
0	1.06048	0.29	0.014	0	gastrodermis	BGH3-like-1	NV2.2361	-	Four repeated domains in the Fasciclin I family of proteins, present in many other contexts.	-	NVE4355
0	1.05597	0.285	0.117	0	gastrodermis	HMCN2-like-8	NV2.3834	-	cell adhesion	-	NVE15861
0	1.04636	0.299	0.117	0	gastrodermis	NV2.23896	NV2.23896	-	-	-	NVE26196
0	1.00586	0.214	0.007	0	gastrodermis	CO2A1-like-1	NV2.11872	-	Fibrillar collagens C-terminal domain	-	NVE18920
0	2.64057	0.778	0.177	0	mesendoderm.embryonic	SING-like-2	NV2.8037	FSCN1	actin filament bundle assembly	-	NVE14526
0	2.54412	0.472	0.055	0	mesendoderm.embryonic	NV2.15097	NV2.15097	-	-	-	NVE3277
0	2.48731	0.822	0.226	0	mesendoderm.embryonic	NV2.1052	NV2.1052	-	-	-	NVE25185,NVE6437
0	2.47685	0.484	0.066	0	mesendoderm.embryonic	Galaxin	NV2.18598	-	-	-	NVE2195
0	2.3287	0.701	0.221	0	mesendoderm.embryonic	MCPI-like-1	NV2.23230	-	Kazal-type serine protease inhibitor domain	-	NVE21150
0	2.21904	0.849	0.325	0	mesendoderm.embryonic	EFHD2-like-1	NV2.13257	EFHD1	EF-hand domain-containing protein	-	NVE11652
0	2.215	0.824	0.241	0	mesendoderm.embryonic	COTL1-like-1	NV2.5353	COTL1	defense response to fungus	-	NVE5570
0	2.14158	0.561	0.04	0	mesendoderm.embryonic	SBSPO-like-1	NV2.16600	-	pattern binding	-	NVE2944
0	2.11467	0.615	0.014	0	mesendoderm.embryonic	NV2.23418	NV2.23418	-	-	-	NVE12086
0	2.0401	0.54	0.072	0	mesendoderm.embryonic	A1CF-like-1	NV2.14621	RBM47	heterogeneous nuclear ribonucleoprotein	-	NVE8348
0	1.94279	0.603	0.036	0	mesendoderm.embryonic	Six4-5	NV2.10728	SIX4	myotome development	Homeobox	NVE17554
0	1.91781	0.501	0.021	0	mesendoderm.embryonic	PGBM-like-1	NV2.24984	-	peroxidase activity,mannose binding	-	NVE18733
0	1.89294	0.626	0.031	0	mesendoderm.embryonic	NV2.2010	NV2.2010	-	-	-	NVE24513
0	1.81342	0.57	0.099	0	mesendoderm.embryonic	TICN2-like-1	NV2.3372	SPOCK2	Sparc osteonectin, cwcv and kazal-like domains proteoglycan (testican) 2	-	NVE8113
0	1.79192	0.45	0.04	0	mesendoderm.embryonic	NV2.16313	NV2.16313	-	-	-	NVE235
0	1.72703	0.657	0.181	0	mesendoderm.embryonic	DMRT-E	NV2.1852	-	-	-	NVE20438
0	1.70502	0.499	0.045	0	mesendoderm.embryonic	PLOD3-like-1	NV2.14143	PLOD1	procollagen-lysine 5-dioxygenase activity	-	NVE22697
0	1.70409	0.913	0.449	0	mesendoderm.embryonic	NH2L1-like-1	NV2.7706	NHP2L1	NHP2 non-histone chromosome protein 2-like 1 (S. cerevisiae)	-	NVE5003
0	1.66997	0.567	0.07	0	mesendoderm.embryonic	SPRC-like-10	NV2.11803	-	Secreted protein acidic and rich in cysteine Ca binding region	-	NVE18971
0	1.66602	0.431	0.02	0	mesendoderm.embryonic	MARH3-like-1	NV2.14212	-	protein polyubiquitination	-	NVE22755
0	1.6118	0.471	0.092	0	mesendoderm.embryonic	MMPi	NV2.17964	TIMP3	inhibitor 3	-	NVE16375
0	1.57235	0.56	0.031	0	mesendoderm.embryonic	OtxB	NV2.12795	otx1	anterior/posterior pattern specification	Homeobox	NVE7116
0	1.57008	0.931	0.656	0	mesendoderm.embryonic	TYB12-like-1	NV2.2881	-	-	-	NVE5400
0	1.56775	0.451	0.01	0	mesendoderm.embryonic	NV2.9093	NV2.9093	-	-	-	NVE1643,NVE6814
0	1.56124	0.47	0.003	0	mesendoderm.embryonic	NV2.25790	NV2.25790	-	-	-	-
0	1.54576	0.702	0.193	0	mesendoderm.embryonic	H3-like-17	NV2.7069	H3.3	protein heterodimerization activity	-	NVE23956
0	1.52654	0.488	0.014	0	mesendoderm.embryonic	NV2.3089	NV2.3089	-	-	-	NVE22054
0	1.51869	0.575	0.076	0	mesendoderm.embryonic	NV2.10792	NV2.10792	-	-	-	NVE15695,NVE18054
0	1.48104	0.526	0.009	0	mesendoderm.embryonic	ISX-like-6	NV2.17634	-	sequence-specific DNA binding	Homeobox	NVE20118
0	1.46001	0.673	0.272	0	mesendoderm.embryonic	THOC1-like-2	NV2.10871	-	transitional stage B cell differentiation	-	NVE19724
0	1.44937	0.314	0.03	0	mesendoderm.embryonic	ADA1B-like-12	NV2.9419	-	homeobox protein	Homeobox	NVE15110,NVE15108
0	1.43555	0.504	0.018	0	mesendoderm.embryonic	Hand2	NV2.2672	-	positive regulation of transcription from RNA polymerase II promoter involved in norepinephrine biosynthetic process	bHLH	NVE24170
0	1.39583	0.819	0.413	0	mesendoderm.embryonic	FBRL-like-1	NV2.22514	FBL	box C/D snoRNA metabolic process	-	NVE7181,NVE25544
0	1.38434	0.667	0.293	0	mesendoderm.embryonic	NV2.23336	NV2.23336	-	-	-	NVE12148
0	1.38376	0.811	0.433	0	mesendoderm.embryonic	SMD2-like-1	NV2.20304	snrpd2	spliceosomal snRNP assembly	-	NVE11962
0	1.36614	0.767	0.408	0	mesendoderm.embryonic	NV2.20715	NV2.20715	-	-	-	NVE25157,NVE12243
0	1.35706	0.512	0.107	0	mesendoderm.embryonic	ACER3-like-1	NV2.21404	ACER3	Alkaline ceramidase 3	-	NVE10182,NVE11052
0	1.34198	0.5	0.036	0	mesendoderm.embryonic	SnailA	NV2.472	SNAI2	negative regulation of cell-cell adhesion by negative regulation of transcription from RNA polymerase II promoter	zf-C2H2	NVE13986
0	1.31757	0.712	0.404	0	mesendoderm.embryonic	ARF4-like-1	NV2.792	-	GTP binding	-	NVE23928,NVE23931
0	1.31684	0.509	0.069	0	mesendoderm.embryonic	Perl	NV2.16484	-	-	-	NVE3046
0	1.27986	0.537	0.106	0	mesendoderm.embryonic	CSRN2-like-1	NV2.12560	-	Cysteine/serine-rich nuclear protein N-terminus	CSRNP_N	NVE17681
0	1.27633	0.636	0.229	0	mesendoderm.embryonic	ZF-C3H1	NV2.19581	-	Zinc finger protein 36, C3H1 type-like	zf-CCCH	NVE14737
0	1.27297	0.795	0.515	0	mesendoderm.embryonic	PRDX5-like-1	NV2.12590	PRDX5	peroxiredoxin activity	-	NVE4251
0	1.26881	0.491	0.13	0	mesendoderm.embryonic	SULF1-like-1	NV2.6416	-	esophagus smooth muscle contraction	-	NVE10155,NVE10153
0	1.2625	0.472	0.046	0	mesendoderm.embryonic	NV2.17520	NV2.17520	-	-	-	NVE10071
0	1.25952	0.604	0.237	0	mesendoderm.embryonic	EBP2-like-1	NV2.750	EBNA1BP2	rRNA-processing protein EBP2	-	NVE6118
0	1.2284	0.672	0.359	0	mesendoderm.embryonic	PSB3-like-1	NV2.11001	PSMB3	threonine-type endopeptidase activity	-	NVE19830
0	1.22363	0.764	0.473	0	mesendoderm.embryonic	CH10-like-1	NV2.11777	HSPE1	chaperone cofactor-dependent protein refolding	-	NVE18990
0	1.22326	0.781	0.467	0	mesendoderm.embryonic	MGN2-like-1	NV2.14507	MAGOH	mRNA transport	-	NVE7441
0	1.19399	0.404	0.085	0	mesendoderm.embryonic	NV2.19065	NV2.19065	-	-	-	NVE19191
0	1.17437	0.584	0.236	0	mesendoderm.embryonic	AT2L1-like-1	NV2.13686	-	-	-	NVE23546
0	1.16417	0.712	0.385	0	mesendoderm.embryonic	SRSF3-like-1	NV2.16774	rsp-6	serine arginine-rich splicing factor	-	NVE21214
0	1.15906	0.594	0.231	0	mesendoderm.embryonic	ANM1-like-1	NV2.18507	PRMT8	Belongs to the class I-like SAM-binding methyltransferase superfamily. Protein arginine N- methyltransferase family	-	NVE2123
0	1.15763	0.602	0.232	0	mesendoderm.embryonic	LLPH-like-4	NV2.16316	-	-	-	NVE238
0	1.15247	0.714	0.398	0	mesendoderm.embryonic	RU1C-like-1	NV2.15081	SNRPC	pre-mRNA 5'-splice site binding	-	NVE3289
0	1.14603	0.61	0.269	0	mesendoderm.embryonic	HARS1-like-1	NV2.3148	HARS	histidyl-tRNA aminoacylation	-	NVE15917,NVE22009,NVE3552
0	1.12409	0.465	0.097	0	mesendoderm.embryonic	CALUB-like-1	NV2.18635	CALU	calcium ion binding	-	NVE13427
0	1.12027	0.789	0.494	0	mesendoderm.embryonic	SUMO1-like-1	NV2.11339	SUMO1	Ubiquitin-2 like Rad60 SUMO-like	-	NVE11357
0	1.11933	0.434	0.081	0	mesendoderm.embryonic	LIPR1-like-1	NV2.20510	-	Belongs to the AB hydrolase superfamily. Lipase family	-	NVE15130,NVE22447,NVE22446
0	1.11359	0.376	0.013	0	mesendoderm.embryonic	ZicA	NV2.22580	ZIC4	DNA binding	zf-H2C2_2	NVE25610
0	1.10889	0.391	0.034	0	mesendoderm.embryonic	OtxC	NV2.12793	otx1	anterior/posterior pattern specification	Homeobox	NVE7117
0	1.10506	0.496	0.103	0	mesendoderm.embryonic	SNX30-like-1	NV2.12061	-	-	-	NVE12821
0	1.0986	0.613	0.278	0	mesendoderm.embryonic	RANG-like-1	NV2.16195	RANBP1	positive regulation of mitotic centrosome separation	-	NVE21741
0	1.08935	0.702	0.383	0	mesendoderm.embryonic	CBF5-like-1	NV2.22474	DKC1	box H/ACA snoRNA 3'-end processing	-	NVE13522
0	1.08446	0.415	0.021	0	mesendoderm.embryonic	NV2.17285	NV2.17285	-	-	-	NVE16166,NVE16163
0	1.07456	0.427	0.12	0	mesendoderm.embryonic	H6S1B-like-1	NV2.19669	HS6ST1	6-O-sulfation enzyme which catalyzes the transfer of sulfate from 3'-phosphoadenosine 5'-phosphosulfate (PAPS) to position 6 of the N-sulfoglucosamine residue (GlcNS) of heparan sulfate	-	NVE5767
0	1.07142	0.543	0.223	0	mesendoderm.embryonic	MZT2-like-1	NV2.16114	Mzt2b	Mitotic-spindle organizing gamma-tubulin ring associated	-	NVE15442
0	1.07108	0.538	0.19	0	mesendoderm.embryonic	NIP7-like-1	NV2.15174	NIP7	60S ribosome subunit biogenesis protein NIP7 homolog	-	NVE3698
0	1.0647	0.844	0.654	0	mesendoderm.embryonic	COFI-like-1	NV2.25312	CFL2	actin filament depolymerization	-	NVE18506
0	1.06176	0.459	0.053	0	mesendoderm.embryonic	CO4A2-like-1	NV2.21411	COL4A1	collagen	-	NVE17548,NVE10178
0	1.05936	0.432	0.129	0	mesendoderm.embryonic	H2A1-like-1	NV2.8110	-	protein heterodimerization activity	-	NVE24230,NVE18635,NVE19304,NVE14834,NVE2881,NVE24858,NVE14106,NVE21466
0	1.05326	0.416	0.055	0	mesendoderm.embryonic	NV2.7703	NV2.7703	-	-	-	NVE992,NVE1905
0	1.04468	0.53	0.176	0	mesendoderm.embryonic	PUR9-like-1	NV2.11037	ATIC	IMP cyclohydrolase activity	-	NVE4020,NVE11530
0	1.04106	0.567	0.25	0	mesendoderm.embryonic	BUD31-like-1	NV2.7372	bud31	BUD31 homolog	-	NVE4852
0	1.03868	0.49	0.14	0	mesendoderm.embryonic	AIF1-like-1	NV2.25349	AIF1	Calcium-binding protein	-	NVE18541
0	1.02111	0.552	0.222	0	mesendoderm.embryonic	FCF1-like-1	NV2.19350	FCF1	rRNA-processing protein FCF1	-	NVE3986,NVE1033
0	1.01637	0.496	0.156	0	mesendoderm.embryonic	RPF2-like-1	NV2.8842	RPF2	protein localization to nucleolus	-	NVE17039
0	1.01548	0.837	0.659	0	mesendoderm.embryonic	QCR6-like-1	NV2.22512	RpII215,UQCRH	This is a component of the ubiquinol-cytochrome c reductase complex (complex III or cytochrome b-c1 complex), which is part of the mitochondrial respiratory chain. This protein may mediate formation of the complex between cytochromes c and c1,DNA-directed 5'-3' RNA polymerase activity	-	NVE25538,NVE25540,NVE25541
0	1.01147	0.553	0.229	0	mesendoderm.embryonic	CYBP-like-1	NV2.13589	CACYBP	S100 protein binding	-	NVE23864
1.61324e-307	1.05329	0.645	0.322	3.96019e-303	mesendoderm.embryonic	NOP58-like-1	NV2.11633	NOP58	Nucleolar protein 58	-	NVE19118
2.05889e-305	1.11775	0.653	0.353	5.05416e-301	mesendoderm.embryonic	TCPH-like-1	NV2.18836	cct7	unfolded protein binding	-	NVE20969,NVE19994,NVE20970
5.93601e-297	1.08766	0.634	0.322	1.45717e-292	mesendoderm.embryonic	PABP2-like-1	NV2.4895	PABPN1	positive regulation of polynucleotide adenylyltransferase activity	-	NVE8868
7.06696e-288	1.10726	0.642	0.354	1.7348e-283	mesendoderm.embryonic	ARPC3-like-1	NV2.15905	ARPC3	Functions as component of the Arp2 3 complex which is involved in regulation of actin polymerization and together with an activating nucleation-promoting factor (NPF) mediates the formation of branched actin networks	-	NVE563
1.45605e-278	1.05355	0.722	0.423	3.5743e-274	mesendoderm.embryonic	RUXF-like-1	NV2.1469	SNRPF	Small nuclear ribonucleoprotein	-	NVE17311
4.84865e-276	1.0908	0.732	0.446	1.19025e-271	mesendoderm.embryonic	ERH-like-1	NV2.20915	e(r)	positive regulation of Notch signaling pathway	-	NVE19525,NVE5049
1.86263e-269	1.01315	0.634	0.331	4.57238e-265	mesendoderm.embryonic	NV2.14132	NV2.14132	-	-	-	NVE22688
8.87704e-269	1.07615	0.752	0.48	2.17913e-264	mesendoderm.embryonic	ACPM-like-1	NV2.7076	NDUFAB1	lipid A metabolic process	-	NVE23962
1.07708e-263	1.09884	0.53	0.243	2.64401e-259	mesendoderm.embryonic	HNRPL-like-1	NV2.19876	HNRNPLL	mRNA CDS binding	-	NVE941,NVE942
5.38978e-255	1.04094	0.641	0.362	1.32308e-250	mesendoderm.embryonic	EIF3I-like-1	NV2.16556	EIF3I	translation initiation factor activity	-	NVE2976
3.19473e-250	1.01099	0.638	0.34	7.84241e-246	mesendoderm.embryonic	ALRF2-like-1	NV2.7789	ALYREF	THO complex subunit	-	NVE10060
1.40156e-241	1.05653	0.655	0.375	3.44055e-237	mesendoderm.embryonic	SAP18-like-1	NV2.10810	SAP18	negative regulation of mRNA splicing, via spliceosome	-	NVE18069
1.94927e-240	1.05541	0.621	0.334	4.78508e-236	mesendoderm.embryonic	RSZ32-like-1	NV2.17926	-	Zinc knuckle	-	NVE16345

## Sheet: PartitionDETFs
p_val	avg_log2FC	pct.1	pct.2	p_val_adj	cluster	gene	geneID	Preferred_name	best_OG_desc	TFFam	NVE
0	1.41976	0.537	0.18	0	pSC	SoxC	NV2.16402	SOX4	SRY (sex determining region Y)-box	HMG	NVE12762
0	1.14543	0.23	0.015	0	pSC	Neurogenin1	NV2.6608	NEUROD4	Neurogenic differentiation factor	bHLH	NVE6000
0	1.1453	0.498	0.109	0	pSC	SoxB.2	NV2.4477	SOX21	DNA binding	HMG	NVE24655
0	0.975877	0.381	0.056	0	pSC	Myc3	NV2.18825	MYCN	DNA-binding transcription factor activity	bHLH	NVE20961
0	0.833675	0.23	0.079	0	pSC	INSM1-like-1	NV2.19965	INSM2	adrenal chromaffin cell differentiation	zf-C2H2	NVE7206
0	0.754472	0.291	0.032	0	pSC	myc1	NV2.18827	MYC	V-myc avian myelocytomatosis viral oncogene homolog	bHLH	NVE20962
0	0.742731	0.88	0.583	0	pSC	H2AV-like-1	NV2.6253	His2Av	protein heterodimerization activity	-	NVE9490
0	0.566583	0.415	0.161	0	pSC	ISL1	NV2.23552	ISL1	Insulin gene enhancer protein	Homeobox	NVE10444
0	0.536325	0.695	0.347	0	pSC	DEK-like-1	NV2.15486	DEK	regulation of double-strand break repair via nonhomologous end joining	-	NVE3942,NVE3943
0	0.512319	0.919	0.626	0	pSC	NHP6-like-1	NV2.3189	-	high mobility group	HMG	NVE21973
0	0.495641	0.284	0.104	0	pSC	Hes3	NV2.144	-	protein dimerization activity	bHLH	NVE18680
0	0.484724	0.273	0.065	0	pSC	KI67-like-1	NV2.18331	MKI67	regulation of chromosome segregation	-	NVE4981,NVE4982
0	0.419694	0.258	0.077	0	pSC	NUSAP-like-1	NV2.10834	NUSAP1	Nucleolar and spindle-associated protein 1	-	NVE18090
2.44868e-259	0.564367	0.198	0.075	6.01102e-255	pSC	Prdm13	NV2.8421	PRDM13	chromatin binding	zf-C2H2	NVE7535
8.84613e-252	0.402261	0.12	0.034	2.17155e-247	pSC	NKx2.2D	NV2.11134	NKX2-8	negative regulation of epithelial cell proliferation	Homeobox	NVE10557
0	4.08084	0.736	0.005	0	PGCs	H1D-like-8	NV2.23367	-	to Saccharomyces cerevisiae HHO1 (YPL127C)	-	NVE12125
0	2.61146	0.439	0.002	0	PGCs	HMG2-like-1	NV2.2751	-	high mobility group	HMG	NVE6580
0	2.30328	0.394	0.002	0	PGCs	SYCP3-like-1	NV2.18198	SYCP3	Synaptonemal complex protein 3	-	NVE19348
0	1.97585	0.364	0.005	0	PGCs	DMC1-like-1	NV2.7895	DMC1	Meiotic recombination protein DMC1 LIM15 homolog	-	NVE6026,NVE2686
0	1.78927	0.315	0.004	0	PGCs	SYCP1-like-1	NV2.10364	SYCP1	lateral element assembly	-	NVE24274
0	1.74424	0.37	0.003	0	PGCs	SYCP2-like-1	NV2.15879	SYCP2	male genitalia morphogenesis	-	NVE538
0	1.58019	0.372	0.005	0	PGCs	PRDM9-like-3	NV2.6649	PRDM9	recombination hotspot binding	zf-H2C2_2	NVE2255
0	1.57451	0.367	0.001	0	PGCs	PRDM9-like-2	NV2.25726	PRDM9	recombination hotspot binding	zf-H2C2_2	NVE5671
0	1.54125	0.358	0.001	0	PGCs	HSF-like-1	NV2.13634	-	heat shock factor	HSF	NVE23585
0	1.437	0.228	0	0	PGCs	DMBX1-like-1	NV2.23436	-	retrotrapezoid nucleus development	Homeobox	NVE14648,NVE840
0	1.27426	0.226	0.005	0	PGCs	HSF2-like-1	NV2.12709	-	heat shock factor	HSF	NVE12335,NVE3663
0	1.18612	0.24	0.004	0	PGCs	SOX30-like-1	NV2.19172	SOX30	SRY (sex determining region Y)-box 30	HMG	NVE3409
0	0.983146	0.257	0.031	0	PGCs	NFX1-like-1	NV2.11256	NFX1	negative regulation of MHC class II biosynthetic process	zf-NF-X1	NVE11283
0	0.855517	0.207	0.005	0	PGCs	MSH4-like-1	NV2.17821	MSH4	chiasma assembly	-	NVE7878,NVE7874
0	0.767193	0.196	0.003	0	PGCs	HFM1-like-1	NV2.265	HFM1	RNA secondary structure unwinding	-	NVE8984,NVE8980,NVE8983
0	0.680377	0.169	0.001	0	PGCs	NV2.18779	NV2.18779	TCFL5	helix loop helix domain	bHLH	NVE5165,NVE20924
0	0.588389	0.127	0.002	0	PGCs	ATX2L-like-2	NV2.10852	ZNF395	enhancer sequence-specific DNA binding	-	NVE18107
0	0.56897	0.117	0.001	0	PGCs	ATX2L-like-3	NV2.5530	ZNF395	enhancer sequence-specific DNA binding	-	NVE11599
0	0.550572	0.191	0.017	0	PGCs	TLC3A-like-1	NV2.16597	FAM57A	family with sequence similarity 57, member A	TRAM_LAG1_CLN8	NVE2947
8.06836e-229	0.569423	0.137	0.017	1.98062e-224	PGCs	MAJIN-like-16	NV2.20516	-	-	-	NVE22439,NVE22441
2.11431e-224	1.19041	0.261	0.06	5.19022e-220	PGCs	H4-like-23	NV2.4468	-	Core component of nucleosome. Nucleosomes wrap and compact DNA into chromatin, limiting DNA accessibility to the cellular machineries which require DNA as a template. Histones thereby play a central role in transcription regulation, DNA repair, DNA replication and chromosomal stability. DNA accessibility is regulated via a complex set of post-translational modifications of histones, also called h…	-	NVE24649,NVE24648
3.27886e-139	0.776515	0.85	0.602	8.04895e-135	PGCs	H2AV-like-1	NV2.6253	His2Av	protein heterodimerization activity	-	NVE9490
1.34979e-89	0.715862	0.193	0.066	3.31347e-85	PGCs	GAPR1-like-39	NV2.4877	-	Belongs to the CRISP family	-	NVE8850,NVE8848,NVE8847
1.63286e-73	0.620074	0.206	0.079	4.00835e-69	PGCs	KI67-like-1	NV2.18331	MKI67	regulation of chromosome segregation	-	NVE4981,NVE4982
2.83092e-45	0.508541	0.105	0.036	6.94935e-41	PGCs	H2A-like-3	NV2.3357	-	protein heterodimerization activity	-	NVE8101
0	1.55094	0.553	0.374	0	neurogland.all	CENPT-like-1	NV2.5277	CENPT	centromere protein T	-	NVE3917
0	1.35264	0.322	0.022	0	neurogland.all	AshA	NV2.9665	-	-	bHLH	NVE15559
0	1.27926	0.35	0.065	0	neurogland.all	INSM1-like-1	NV2.19965	INSM2	adrenal chromaffin cell differentiation	zf-C2H2	NVE7206
0	1.1468	0.204	0.05	0	neurogland.all	GATA	NV2.3475	GATA3	regulation of cell proliferation involved in mesonephros development	zf-GATA	NVE8199
0	1.05295	0.122	0.007	0	neurogland.all	VSX2-like-1	NV2.19851	VSX2	retinal bipolar neuron differentiation	Homeobox	NVE961
0	1.02435	0.221	0.007	0	neurogland.all	NGFR	NV2.12676	ETV1	ETS translocation variant	ETS	NVE3630
0	0.963166	0.282	0.103	0	neurogland.all	FoxA	NV2.11441	FOXA1	hepatocyte nuclear factor	Fork_head	NVE20630
0	0.918001	0.29	0.052	0	neurogland.all	MTF2-like-1	NV2.15582	-	chromatin binding	-	NVE16837
0	0.886732	0.251	0.099	0	neurogland.all	LMO4B-like-1	NV2.24744	LMO4	spinal cord association neuron differentiation	-	NVE4177
0	0.840647	0.132	0.009	0	neurogland.all	PTF1A-like-1	NV2.12488	PTF1A	amacrine cell differentiation	bHLH	NVE17618
0	0.756502	0.115	0.01	0	neurogland.all	RXRAB-like-1	NV2.12023	-	-	ESR-like	NVE18625,NVE21287
0	0.691866	0.108	0.004	0	neurogland.all	AshC	NV2.30004	ASCL4	helix loop helix domain	bHLH	NVE20732
0	0.683607	0.291	0.081	0	neurogland.all	ID4-like-2	NV2.13885	-	-	bHLH	NVE21881
0	0.672704	0.114	0.013	0	neurogland.all	DMRT-B	NV2.1086	-	DNA-binding transcription factor activity	DM	NVE6455
0	0.638208	0.18	0.063	0	neurogland.all	MEIS1-like-1	NV2.19649	-	-	-	NVE5783
0	0.591621	0.167	0.011	0	neurogland.all	AshD	NV2.10193	ASCL1	Achaete-scute family bHLH transcription factor	bHLH	NVE2444
0	0.560608	0.088	0.015	0	neurogland.all	OTP-like-1	NV2.23103	OTP	neurohypophysis development	Homeobox	NVE21446
0	0.500392	0.084	0.004	0	neurogland.all	PRD12-like-1	NV2.25746	PRDM12	positive regulation of histone H3-K9 dimethylation	zf-H2C2_2	NVE5655
0	0.492395	0.15	0.009	0	neurogland.all	SCRT2-like-1	NV2.4494	SCRT2	Transcriptional repressor scratch	zf-C2H2	NVE25147
0	0.41978	0.145	0.032	0	neurogland.all	Atonal-like	NV2.6610	ATOH8	myoblast proliferation	bHLH	NVE5999
1.53439e-256	0.439862	0.4	0.234	3.76663e-252	neurogland.all	PCBP3-like-1	NV2.11466	PCBP3	C-rich single-stranded DNA binding	-	NVE20609,NVE17797
5.2892e-119	0.521311	0.781	0.687	1.29839e-114	neurogland.all	FOSX-like-1	NV2.20205	FOSL2	bZIP Maf transcription factor	TF_bZIP	NVE23146,NVE23145
3.59307e-111	0.417417	0.14	0.071	8.82026e-107	neurogland.all	CBX2-like-1	NV2.7161	CBX8	methylated histone binding	-	NVE24055
3.19293e-100	0.44707	0.072	0.028	7.83801e-96	neurogland.all	FOXL2	NV2.14459	FOXL2	granulosa cell differentiation	Fork_head	NVE1324
4.9418e-71	0.426685	0.172	0.111	1.21311e-66	neurogland.all	DTNB-like-1	NV2.14319	DTNA	zinc ion binding	-	NVE1202,NVE19461,NVE1204,NVE1203,NVE13363
8.93773e-31	0.442897	0.662	0.621	2.19403e-26	neurogland.all	c-jun	NV2.1654	JUN	cellular response to potassium ion starvation	TF_bZIP	NVE21090
4.80253e-21	0.469996	0.615	0.601	1.17892e-16	neurogland.all	CES2-like-2	NV2.23250	-	basic region leucin zipper	TF_bZIP	NVE4464,NVE21133
9.54707e-07	0.466693	0.137	0.168	0.0234361	neurogland.all	HoxA-Anthox6	NV2.17961	HOXC4	embryonic organ development	Homeobox	NVE16373
0.000128183	0.565433	0.258	0.259	1	neurogland.all	MAFG-like-7	NV2.4239	MAFB	abducens nerve formation	TF_bZIP	NVE5215,NVE5216
0	3.0316	0.839	0.18	0	gland.mucous	creb-like2	NV2.10185	CREB3L1	extracellular matrix constituent secretion	TF_bZIP	NVE2435
0	2.25239	0.593	0.085	0	gland.mucous	ID4-like-2	NV2.13885	-	-	bHLH	NVE21881
0	1.92318	0.425	0.004	0	gland.mucous	NOT2-like-4	NV2.18581	VAX1	RNA polymerase II intronic transcription regulatory region sequence-specific DNA binding	Homeobox	NVE2174
0	1.65575	0.5	0.078	0	gland.mucous	INSM1-like-1	NV2.19965	INSM2	adrenal chromaffin cell differentiation	zf-C2H2	NVE7206
0	1.4705	0.493	0.017	0	gland.mucous	RFX4-like	NV2.21473	-	pancreatic epsilon cell differentiation	RFX	NVE7731
0	1.10449	0.645	0.237	0	gland.mucous	PCBP3-like-1	NV2.11466	PCBP3	C-rich single-stranded DNA binding	-	NVE20609,NVE17797
0	1.03378	0.41	0.068	0	gland.mucous	CSRN3-like-1	NV2.5111	CSRNP3	positive regulation of transcription by RNA polymerase II	CSRNP_N	NVE23081
0	0.60272	0.33	0.066	0	gland.mucous	MTF2-like-1	NV2.15582	-	chromatin binding	-	NVE16837
0	0.548931	0.188	0.006	0	gland.mucous	ZFP2-like-2	NV2.6267	-	C2H2-type zinc finger	zf-H2C2_2	NVE9502
0	0.459457	0.193	0.028	0	gland.mucous	ARX-like-2	NV2.21183	ARX	embryonic olfactory bulb interneuron precursor migration	Homeobox	NVE20053,NVE15354
0	0.438494	0.19	0.02	0	gland.mucous	CR3L1-like-1	NV2.9672	CREB3L1	extracellular matrix constituent secretion	TF_bZIP	NVE15554
7.35012e-248	1.04215	0.406	0.158	1.80431e-243	gland.mucous	HoxA-Anthox6	NV2.17961	HOXC4	embryonic organ development	Homeobox	NVE16373
1.57939e-206	0.636299	0.25	0.078	3.87708e-202	gland.mucous	Hox3-like	NV2.18738	HMX3	sequence-specific DNA binding	Homeobox	NVE20898
1.62732e-123	0.472859	0.201	0.074	3.99476e-119	gland.mucous	CBX2-like-1	NV2.7161	CBX8	methylated histone binding	-	NVE24055
1.1602e-108	0.717676	0.309	0.148	2.84806e-104	gland.mucous	Six3-6	NV2.12726	SIX6	optic vesicle morphogenesis	Homeobox	NVE12346
3.03747e-75	0.469342	0.293	0.16	7.45638e-71	gland.mucous	CRERF-like-1	NV2.17911	CREBRF	positive regulation of prolactin signaling pathway	TF_bZIP	NVE16336,NVE12279
3.29031e-57	0.694265	0.381	0.255	8.07706e-53	gland.mucous	MAFG-like-7	NV2.4239	MAFB	abducens nerve formation	TF_bZIP	NVE5215,NVE5216
5.97343e-31	0.484197	0.588	0.487	1.46636e-26	gland.mucous	GRHL2-like-1	NV2.3337	GRHL2	epithelial cell morphogenesis involved in placental branching	-	NVE8084
5.05735e-20	0.5916	0.466	0.388	1.24148e-15	gland.mucous	CENPT-like-1	NV2.5277	CENPT	centromere protein T	-	NVE3917
0	2.10726	0.647	0.037	0	unchar.immune	IFIH1-like-1	NV2.25460	-	Interferon induced with helicase C domain 1	-	-
0	2.00866	0.569	0.036	0	unchar.immune	RLRa	NV2.25168	-	Interferon induced with helicase C domain 1	-	NVE4706
0	1.90274	0.567	0.02	0	unchar.immune	IRF1-2a	NV2.6024	IRF1	negative regulation of regulatory T cell differentiation	IRF	NVE12489
0	1.64012	0.65	0.109	0	unchar.immune	NFKB1-like-1	NV2.20721	NFKB1,NFKBIA	nuclear factor of kappa light polypeptide gene enhancer in B-cells,Nuclear factor of kappa light polypeptide gene enhancer in B-cells inhibitor, alpha	-	NVE12247
0	1.56605	0.674	0.245	0	unchar.immune	MAFG-like-7	NV2.4239	MAFB	abducens nerve formation	TF_bZIP	NVE5215,NVE5216
0	1.39885	0.496	0.081	0	unchar.immune	Ets	NV2.17676	ETV6	mesenchymal cell apoptotic process	ETS	NVE20154
0	1.21846	0.404	0.129	0	unchar.immune	Hl3	NV2.1893	-	protein dimerization activity	bHLH	NVE20472
0	1.20512	0.47	0.04	0	unchar.immune	MAFG-like-1	NV2.5228	MAF	lens fiber cell differentiation	TF_bZIP	NVE3871
0	1.15789	0.541	0.194	0	unchar.immune	H3-like-17	NV2.7069	H3.3	protein heterodimerization activity	-	NVE23956
0	1.15679	0.373	0.009	0	unchar.immune	MAFA-like-1	NV2.17792	MAFB	abducens nerve formation	TF_bZIP	NVE17278
0	1.07239	0.444	0.092	0	unchar.immune	NFKB1-like-4	NV2.13833	NFKB1	nuclear factor of kappa light polypeptide gene enhancer in B-cells	RHD	NVE17017,NVE12683,NVE25169
0	1.05661	0.446	0.027	0	unchar.immune	IFIH1-like-6	NV2.25458	-	Interferon induced with helicase C domain 1	-	NVE16598,NVE16594
0	0.97936	0.39	0.063	0	unchar.immune	NFKB1-like-7	NV2.13838	NFKB1	nuclear factor of kappa light polypeptide gene enhancer in B-cells	RHD	NVE12683,NVE10726
0	0.835051	0.395	0.121	0	unchar.immune	H4-like-1	NV2.241	-	-	-	NVE23906,NVE2470
0	0.471431	0.091	0.005	0	unchar.immune	NV2.23689	NV2.23689	-	-	TF_bZIP	NVE9316
4.68276e-295	0.920403	0.286	0.084	1.14952e-290	unchar.immune	PNX-like-1	NV2.21274	-	sequence-specific DNA binding	Homeobox	NVE5727,NVE24445
2.62664e-255	0.620199	0.405	0.162	6.44789e-251	unchar.immune	Homeobrain	NV2.23099	hbn	Sequence-specific DNA binding. It is involved in the biological process described with regulation of transcription, DNA-templated	Homeobox	NVE21444
6.27955e-249	0.830863	0.468	0.207	1.5415e-244	unchar.immune	DJC21-like-1	NV2.22480	DNAJC21	zinc ion binding	zf-C2H2	NVE13515
1.15725e-239	0.89767	0.198	0.052	2.84082e-235	unchar.immune	ISX-like-1	NV2.8021	PROP1	Homeobox protein prophet of	Homeobox	NVE14554
8.40712e-214	0.591306	0.443	0.202	2.06378e-209	unchar.immune	MEF2C-like-1	NV2.23957	MEF2C	primary heart field specification	SRF	NVE7263,NVE3960
5.29344e-204	0.862458	0.582	0.34	1.29943e-199	unchar.immune	ALRF2-like-1	NV2.7789	ALYREF	THO complex subunit	-	NVE10060
2.05216e-186	0.686687	0.505	0.259	5.03764e-182	unchar.immune	Sox3	NV2.13560	-	pineal gland development	HMG	NVE23841
3.88348e-186	0.545337	0.369	0.165	9.53317e-182	unchar.immune	MCM7-like-1	NV2.22694	Mcm7	DNA replication initiation	-	NVE3145
4.67904e-171	0.555478	0.854	0.616	1.14861e-166	unchar.immune	c-jun	NV2.1654	JUN	cellular response to potassium ion starvation	TF_bZIP	NVE21090
7.12099e-165	0.841262	0.775	0.601	1.74806e-160	unchar.immune	H2AV-like-1	NV2.6253	His2Av	protein heterodimerization activity	-	NVE9490
5.5761e-160	0.620096	0.264	0.102	1.36882e-155	unchar.immune	Wnt4	Wnt4	-	-	-	NVE17746
7.80401e-149	0.429643	0.41	0.211	1.91573e-144	unchar.immune	ZFR-like-1	NV2.23108	ZFR	zinc ion binding	-	NVE21450,NVE21455
8.84451e-146	0.434728	0.454	0.244	2.17115e-141	unchar.immune	HNRPL-like-1	NV2.19876	HNRNPLL	mRNA CDS binding	-	NVE941,NVE942
6.38373e-145	0.622604	0.341	0.159	1.56708e-140	unchar.immune	HoxA-Anthox6	NV2.17961	HOXC4	embryonic organ development	Homeobox	NVE16373
1.03171e-144	0.568518	0.705	0.474	2.53263e-140	unchar.immune	ERG	NV2.22508	FLI1	sequence-specific DNA binding	ETS	NVE25536
3.34931e-144	0.503506	0.553	0.34	8.22188e-140	unchar.immune	PSPC1-like-1	NV2.8999	PSPC1	E-box binding	-	NVE1539,NVE1538
1.74179e-140	0.426911	0.444	0.234	4.27574e-136	unchar.immune	SoxB1	NV2.21719	-	pineal gland development	HMG	NVE23709
7.60712e-140	0.645827	0.818	0.595	1.86739e-135	unchar.immune	CES2-like-2	NV2.23250	-	basic region leucin zipper	TF_bZIP	NVE4464,NVE21133
1.55458e-134	0.469042	0.198	0.072	3.81618e-130	unchar.immune	FoxQ2a	NV2.13108	-	sequence-specific DNA binding	Fork_head	NVE14268
8.94582e-120	0.574368	0.776	0.644	2.19602e-115	unchar.immune	NHP6-like-1	NV2.3189	-	high mobility group	HMG	NVE21973
1.18991e-119	0.650995	0.643	0.462	2.92098e-115	unchar.immune	H2AY-like-1	NV2.5663	H2AFY	Variant histone H2A which replaces conventional H2A in a subset of nucleosomes	-	NVE12519
8.25348e-111	0.593125	0.67	0.484	2.02606e-106	unchar.immune	GRHL2-like-1	NV2.3337	GRHL2	epithelial cell morphogenesis involved in placental branching	-	NVE8084
5.60259e-105	1.26692	0.651	0.505	1.37532e-100	unchar.immune	H2B3-like-1	NV2.21894	-	Core component of nucleosome. Nucleosomes wrap and compact DNA into chromatin, limiting DNA accessibility to the cellular machineries which require DNA as a template. Histones thereby play a central role in transcription regulation, DNA repair, DNA replication and chromosomal stability. DNA accessibility is regulated via a complex set of post-translational modifications of histones, also called h…	-	NVE14996
1.49832e-100	0.473955	0.297	0.148	3.67807e-96	unchar.immune	Six3-6	NV2.12726	SIX6	optic vesicle morphogenesis	Homeobox	NVE12346
1.70302e-53	0.617961	0.507	0.376	4.18057e-49	unchar.immune	H2A-like-2	NV2.21893	SIDT1	protein heterodimerization activity,SID1 transmembrane family member	-	NVE18283,NVE18284,NVE14995,NVE14997
1.77e-52	0.434304	0.707	0.587	4.34499e-48	unchar.immune	H5-like-2	NV2.6859	HIST1H1A	nucleosome assembly	-	-
0	2.10829	0.448	0.012	0	cnidocyte	ZNF845	NV2.17877	-	C2H2-type zinc finger	zf-H2C2_2	NVE16303
0	1.8689	0.585	0.033	0	cnidocyte	BRN3-like-1	NV2.2966	POU4F2	POU domain, class 4, transcription factor	Pou	NVE5471,NVE5470
0	1.67734	0.129	0.005	0	cnidocyte	NUPR1-like-1	NV2.9120	-	-	-	NVE1663
0	1.618	0.5	0.054	0	cnidocyte	Prdm13	NV2.8421	PRDM13	chromatin binding	zf-C2H2	NVE7535
0	1.59224	0.371	0.016	0	cnidocyte	FOXD1-like-1	NV2.25991	FOXQ1	sequence-specific DNA binding	Fork_head	NVE13944
0	1.3932	0.167	0.011	0	cnidocyte	SoxA	NV2.15027	-	DNA binding	HMG	NVE426
0	1.32189	0.152	0.005	0	cnidocyte	FOS-like-1	NV2.19749	FOS	DNA-binding transcription factor activity	TF_bZIP	NVE5133
0	1.1886	0.405	0.077	0	cnidocyte	ID4-like-2	NV2.13885	-	-	bHLH	NVE21881
0	1.18684	0.317	0.014	0	cnidocyte	Sox2	NV2.18482	SOX21	DNA binding	HMG	NVE2102
0	1.06138	0.505	0.23	0	cnidocyte	PCBP3-like-1	NV2.11466	PCBP3	C-rich single-stranded DNA binding	-	NVE20609,NVE17797
0	0.980812	0.265	0.063	0	cnidocyte	KLF13-like-1	NV2.23131	-	C2H2-type zinc finger	zf-H2C2_2	-
0	0.914458	0.239	0.004	0	cnidocyte	GFI1B-like-1	NV2.25410	GFI1B	positive regulation of interleukin-6-mediated signaling pathway	zf-H2C2_2	NVE16640,NVE16643
0	0.912925	0.335	0.06	0	cnidocyte	NV2.16524	NV2.16524	-	-	zf-C2H2	NVE21662,NVE3010,NVE3009
0	0.790132	0.314	0.075	0	cnidocyte	SP9-like-1	NV2.10903	-	appendage morphogenesis	zf-H2C2_2	-
0	0.78333	0.215	0.002	0	cnidocyte	PAX2A-like-1	NV2.6786	Poxn	DNA binding. It is involved in the biological process described with regulation of transcription, DNA-templated	PAX	NVE25857
0	0.768037	0.157	0.001	0	cnidocyte	ZN333-like-1	NV2.22454	ZNF333	krueppel associated box	zf-H2C2_2	NVE24926,NVE13538
0	0.752073	0.226	0.003	0	cnidocyte	COT2-like-1	NV2.23247	-	radial pattern formation	RXR-like	NVE21135
0	0.749607	0.28	0.016	0	cnidocyte	DMRT-H	NV2.12814	DMRT3	and mab-3 related transcription factor	DM	NVE7106
0	0.746046	0.274	0.082	0	cnidocyte	YI31B-like-26	NV2.17644	MED13L	K02A2.6-like,microtubule motor activity,transcription of nearly all RNA polymerase II-dependent genes. Mediator functions as a bridge to convey information from gene-specific regulatory proteins to the basal RNA polymerase II transcription machinery. Mediator is recruited to promoters by direct interactions with regulatory proteins and serves as a scaffold for the assembly of a functional preinit…	-	NVE20127,NVE5736,NVE20126,NVE2656
0	0.699263	0.299	0.028	0	cnidocyte	Prdm6-like	NV2.919	PRDM6	negative regulation of smooth muscle cell differentiation	zf-C2H2	NVE25286
0	0.660704	0.131	0.009	0	cnidocyte	myc5	NV2.18928	MYC	V-myc avian myelocytomatosis viral oncogene homolog	bHLH	NVE21040
0	0.653474	0.226	0.004	0	cnidocyte	NR2E3-like-6	NV2.22721	fax-1	positive regulation of rhodopsin gene expression	RXR-like	NVE13352
0	0.63398	0.348	0.053	0	cnidocyte	MTF2-like-1	NV2.15582	-	chromatin binding	-	NVE16837
0	0.574258	0.208	0.012	0	cnidocyte	CR3L1-like-1	NV2.9672	CREB3L1	extracellular matrix constituent secretion	TF_bZIP	NVE15554
0	0.570966	0.132	0.002	0	cnidocyte	fez-like	NV2.18535	-	forebrain anterior/posterior pattern specification	zf-H2C2_2	NVE2140
0	0.569197	0.2	0.002	0	cnidocyte	ATF3-like-1	NV2.19339	FOSB	response to corticosterone	TF_bZIP	NVE1028,NVE1030,NVE22341
0	0.5317	0.362	0.094	0	cnidocyte	LMO4B-like-1	NV2.24744	LMO4	spinal cord association neuron differentiation	-	NVE4177
0	0.517149	0.148	0.012	0	cnidocyte	alr-like	NV2.20884	PROP1	Homeobox protein prophet of	Homeobox	NVE19551
0	0.505675	0.315	0.061	0	cnidocyte	CSRN3-like-1	NV2.5111	CSRNP3	positive regulation of transcription by RNA polymerase II	CSRNP_N	NVE23081
0	0.489363	0.239	0.072	0	cnidocyte	Hox3-like	NV2.18738	HMX3	sequence-specific DNA binding	Homeobox	NVE20898
0	0.465119	0.145	0.011	0	cnidocyte	myc4	NV2.18831	MYC	V-myc avian myelocytomatosis viral oncogene homolog	bHLH	NVE20964
0	0.44194	0.111	0.001	0	cnidocyte	JUN-like-11	NV2.12897	JUND	Transcription factor	TF_bZIP	NVE16876
0	0.416496	0.059	0.004	0	cnidocyte	FOS-like-4	NV2.19340	FOSB	response to corticosterone	TF_bZIP	NVE22342,NVE1029,NVE1030
0	0.408788	0.1	0.001	0	cnidocyte	myc	NV2.18832	-	-	bHLH	NVE20965
4.08809e-303	0.765556	0.476	0.28	1.00354e-298	cnidocyte	TR1L1-like-1	NV2.5739	TRAM1	protein transport	TRAM_LAG1_CLN8	NVE25371,NVE25370
2.44808e-246	0.740905	0.368	0.196	6.00954e-242	cnidocyte	SoxC	NV2.16402	SOX4	SRY (sex determining region Y)-box	HMG	NVE12762
2.96584e-160	0.441416	0.092	0.027	7.28056e-156	cnidocyte	FOXL2	NV2.14459	FOXL2	granulosa cell differentiation	Fork_head	NVE1324
3.35133e-29	0.550123	0.109	0.073	8.22685e-25	cnidocyte	Rx	NV2.23101	Rx	camera-type eye development	Homeobox	NVE21445
0	2.54039	0.382	0.049	0	pharyngeal.ect	H1D-like-9	NV2.20680	H1F0	nucleosome assembly	-	NVE18594,NVE18593
0	1.56424	0.769	0.517	0	pharyngeal.ect	Klf5	NV2.3891	KLF5	factor 5	zf-C2H2	NVE24738
0	1.33054	0.426	0.073	0	pharyngeal.ect	FoxA	NV2.11441	FOXA1	hepatocyte nuclear factor	Fork_head	NVE20630
0	0.913659	0.85	0.672	0	pharyngeal.ect	FOSX-like-1	NV2.20205	FOSL2	bZIP Maf transcription factor	TF_bZIP	NVE23146,NVE23145
0	0.810462	0.815	0.656	0	pharyngeal.ect	MUTS-like-1	NV2.1724	msh1	DNA mismatch repair protein	-	NVE450,NVE451,NVE447
0	0.681366	0.666	0.454	0	pharyngeal.ect	ERG	NV2.22508	FLI1	sequence-specific DNA binding	ETS	NVE25536
0	0.619121	0.794	0.599	0	pharyngeal.ect	c-jun	NV2.1654	JUN	cellular response to potassium ion starvation	TF_bZIP	NVE21090
0	0.599589	0.086	0.017	0	pharyngeal.ect	DMBX1a	NV2.3592	DMBX1	sequence-specific DNA binding	Homeobox	NVE1799
0	0.557923	0.083	0.008	0	pharyngeal.ect	DMX1B-like-6	NV2.30014	DMBX1	sequence-specific DNA binding	Homeobox	NVE1802,NVE1801
0	0.489828	0.096	0.011	0	pharyngeal.ect	MsxC	NV2.12247	-	Homeodomain	Homeobox	NVE12977
0	0.428127	0.2	0.078	0	pharyngeal.ect	DAC1-like-1	NV2.3931	DACH2	transcription factor activity, RNA polymerase II core promoter sequence-specific binding involved in preinitiation complex assembly	DACH	NVE24711,NVE24710
4.41533e-293	0.571048	0.182	0.077	1.08388e-288	pharyngeal.ect	Hes4	NV2.146	HES2	Transcription factor	bHLH	NVE18682
4.70209e-271	0.791254	0.523	0.371	1.15427e-266	pharyngeal.ect	CENPT-like-1	NV2.5277	CENPT	centromere protein T	-	NVE3917
3.61165e-205	0.616478	0.464	0.343	8.86588e-201	pharyngeal.ect	HSF1-like-1	NV2.5166	HSF1	cellular response to nitroglycerin	HSF	NVE3820
5.24848e-196	0.470303	0.089	0.031	1.2884e-191	pharyngeal.ect	FoxB	NV2.25999	FOXB1	mammillothalamic axonal tract development	Fork_head	NVE26195
1.25034e-164	0.477318	0.161	0.082	3.06934e-160	pharyngeal.ect	Brachyury	NV2.10624	T	notochord formation	T-box	NVE3568
2.83097e-118	0.463159	0.178	0.105	6.94945e-114	pharyngeal.ect	elk	NV2.1296	ELK3	purine-rich negative regulatory element binding	ETS	NVE13078
1.02742e-111	0.683502	0.621	0.587	2.5221e-107	pharyngeal.ect	H5-like-2	NV2.6859	HIST1H1A	nucleosome assembly	-	-
1.66828e-19	0.449452	0.111	0.088	4.09529e-15	pharyngeal.ect	PNX-like-1	NV2.21274	-	sequence-specific DNA binding	Homeobox	NVE5727,NVE24445
1.24993e-92	0.456826	0.309	0.253	3.06832e-88	epithelia.ect	Sox3	NV2.13560	-	pineal gland development	HMG	NVE23841
0	1.58647	0.958	0.549	0	ectoderm.embryonic	H2AV-like-1	NV2.6253	His2Av	protein heterodimerization activity	-	NVE9490
0	1.50881	0.263	0.023	0	ectoderm.embryonic	ISX-like-1	NV2.8021	PROP1	Homeobox protein prophet of	Homeobox	NVE14554
0	1.35847	0.346	0.068	0	ectoderm.embryonic	Wnt4	Wnt4	-	-	-	NVE17746
0	1.27216	0.438	0.088	0	ectoderm.embryonic	H2A1-like-1	NV2.8110	-	protein heterodimerization activity	-	NVE24230,NVE18635,NVE19304,NVE14834,NVE2881,NVE24858,NVE14106,NVE21466
0	1.24069	0.734	0.119	0	ectoderm.embryonic	H3-like-17	NV2.7069	H3.3	protein heterodimerization activity	-	NVE23956
0	1.20444	0.541	0.071	0	ectoderm.embryonic	Hl3	NV2.1893	-	protein dimerization activity	bHLH	NVE20472
0	1.17836	0.959	0.598	0	ectoderm.embryonic	NHP6-like-1	NV2.3189	-	high mobility group	HMG	NVE21973
0	1.12134	0.685	0.199	0	ectoderm.embryonic	Sox3	NV2.13560	-	pineal gland development	HMG	NVE23841
0	1.09594	0.566	0.159	0	ectoderm.embryonic	DJC21-like-1	NV2.22480	DNAJC21	zinc ion binding	zf-C2H2	NVE13515
0	1.0595	0.859	0.403	0	ectoderm.embryonic	H2AY-like-1	NV2.5663	H2AFY	Variant histone H2A which replaces conventional H2A in a subset of nucleosomes	-	NVE12519
0	1.02828	0.815	0.46	0	ectoderm.embryonic	H2B3-like-1	NV2.21894	-	Core component of nucleosome. Nucleosomes wrap and compact DNA into chromatin, limiting DNA accessibility to the cellular machineries which require DNA as a template. Histones thereby play a central role in transcription regulation, DNA repair, DNA replication and chromosomal stability. DNA accessibility is regulated via a complex set of post-translational modifications of histones, also called h…	-	NVE14996
0	0.91873	0.437	0.12	0	ectoderm.embryonic	HoxA-Anthox6	NV2.17961	HOXC4	embryonic organ development	Homeobox	NVE16373
0	0.899968	0.755	0.281	0	ectoderm.embryonic	ALRF2-like-1	NV2.7789	ALYREF	THO complex subunit	-	NVE10060
0	0.861724	0.405	0.112	0	ectoderm.embryonic	Six3-6	NV2.12726	SIX6	optic vesicle morphogenesis	Homeobox	NVE12346
0	0.830681	0.65	0.336	0	ectoderm.embryonic	H2A-like-2	NV2.21893	SIDT1	protein heterodimerization activity,SID1 transmembrane family member	-	NVE18283,NVE18284,NVE14995,NVE14997
0	0.824088	0.981	0.828	0	ectoderm.embryonic	NV2.19104	NV2.19104	-	-	-	NVE19282
0	0.818575	0.765	0.31	0	ectoderm.embryonic	DEK-like-1	NV2.15486	DEK	regulation of double-strand break repair via nonhomologous end joining	-	NVE3942,NVE3943
0	0.811408	0.867	0.522	0	ectoderm.embryonic	DX39B-like-1	NV2.25357	DDX39A	negative regulation of DNA damage checkpoint	-	NVE18548
0	0.798827	0.783	0.327	0	ectoderm.embryonic	CBF5-like-1	NV2.22474	DKC1	box H/ACA snoRNA 3'-end processing	-	NVE13522
0	0.777203	0.476	0.074	0	ectoderm.embryonic	H4-like-1	NV2.241	-	-	-	NVE23906,NVE2470
0	0.720991	0.291	0.051	0	ectoderm.embryonic	H2B-like-1	NV2.8108	-	protein heterodimerization activity	-	NVE22352,NVE5172
0	0.673249	0.391	0.063	0	ectoderm.embryonic	H4-like-20	NV2.8109	-	Core component of nucleosome. Nucleosomes wrap and compact DNA into chromatin, limiting DNA accessibility to the cellular machineries which require DNA as a template. Histones thereby play a central role in transcription regulation, DNA repair, DNA replication and chromosomal stability. DNA accessibility is regulated via a complex set of post-translational modifications of histones, also called h…	-	NVE19440,NVE24857,NVE2881,NVE24360,NVE24230,NVE20560
0	0.616512	0.27	0.044	0	ectoderm.embryonic	FoxQ2a	NV2.13108	-	sequence-specific DNA binding	Fork_head	NVE14268
0	0.575354	0.592	0.231	0	ectoderm.embryonic	THOC1-like-2	NV2.10871	-	transitional stage B cell differentiation	-	NVE19724
0	0.565428	0.4	0.05	0	ectoderm.embryonic	VENT1-like-1	NV2.17537	-	Homeodomain	Homeobox	NVE10217,NVE10216,NVE10219
0	0.540617	0.514	0.226	0	ectoderm.embryonic	Hes2a	NV2.148	-	protein dimerization activity	bHLH	NVE18683
0	0.513098	0.543	0.191	0	ectoderm.embryonic	SoxB1	NV2.21719	-	pineal gland development	HMG	NVE23709
0	0.495206	0.538	0.169	0	ectoderm.embryonic	PHF5A-like-1	NV2.8174	PHF5A	PHD finger-like domain-containing protein 5A	-	NVE15075
0	0.48726	0.424	0.13	0	ectoderm.embryonic	MCM7-like-1	NV2.22694	Mcm7	DNA replication initiation	-	NVE3145
0	0.485591	0.467	0.121	0	ectoderm.embryonic	Homeobrain	NV2.23099	hbn	Sequence-specific DNA binding. It is involved in the biological process described with regulation of transcription, DNA-templated	Homeobox	NVE21444
0	0.484608	0.549	0.201	0	ectoderm.embryonic	HNRPL-like-1	NV2.19876	HNRNPLL	mRNA CDS binding	-	NVE941,NVE942
0	0.482843	0.587	0.239	0	ectoderm.embryonic	MAX-like-1	NV2.12090	MAX	protein dimerization activity	bHLH	NVE12845
1.36892e-239	0.601192	0.76	0.663	3.36043e-235	ectoderm.embryonic	MUTS-like-1	NV2.1724	msh1	DNA mismatch repair protein	-	NVE450,NVE451,NVE447
1.04757e-206	0.482307	0.477	0.34	2.57156e-202	ectoderm.embryonic	HSF1-like-1	NV2.5166	HSF1	cellular response to nitroglycerin	HSF	NVE3820
1.22396e-203	0.617147	0.707	0.585	3.00457e-199	ectoderm.embryonic	CES2-like-2	NV2.23250	-	basic region leucin zipper	TF_bZIP	NVE4464,NVE21133
1.08651e-164	0.404715	0.718	0.609	2.66716e-160	ectoderm.embryonic	c-jun	NV2.1654	JUN	cellular response to potassium ion starvation	TF_bZIP	NVE21090
0	4.03071	0.898	0.012	0	retractor muscle	Myophilin-like	NV2.8828	TAGLN3	actin binding	-	NVE17049
0	2.30949	0.408	0.003	0	retractor muscle	Nem64	NV2.10867	MSC	branchiomeric skeletal muscle development	bHLH	NVE19721
0	1.0815	0.45	0.06	0	retractor muscle	GATA	NV2.3475	GATA3	regulation of cell proliferation involved in mesonephros development	zf-GATA	NVE8199
1.10026e-167	0.860566	0.389	0.113	2.70091e-163	retractor muscle	DTNB-like-1	NV2.14319	DTNA	zinc ion binding	-	NVE1202,NVE19461,NVE1204,NVE1203,NVE13363
1.27256e-157	1.40234	0.876	0.546	3.12387e-153	retractor muscle	Klf5	NV2.3891	KLF5	factor 5	zf-C2H2	NVE24738
1.70772e-157	0.482996	0.184	0.03	4.19212e-153	retractor muscle	FOXL2	NV2.14459	FOXL2	granulosa cell differentiation	Fork_head	NVE1324
1.16454e-150	0.636396	0.281	0.068	2.85871e-146	retractor muscle	COUP	NV2.24040	-	radial pattern formation	RXR-like	NVE3498
3.14788e-146	0.5259	0.169	0.027	7.72742e-142	retractor muscle	ZicC	NV2.17755	-	DNA binding	zf-C2H2	NVE6690
7.57236e-138	0.891763	0.471	0.174	1.85886e-133	retractor muscle	SOX9-like-1	NV2.8134	SOX8	renal vesicle induction	HMG	-
3.56115e-101	0.73047	0.518	0.246	8.7419e-97	retractor muscle	PCBP3-like-1	NV2.11466	PCBP3	C-rich single-stranded DNA binding	-	NVE20609,NVE17797
4.48258e-67	0.412575	0.146	0.037	1.10038e-62	retractor muscle	FoxB	NV2.25999	FOXB1	mammillothalamic axonal tract development	Fork_head	NVE26195
1.43662e-65	0.61074	0.465	0.237	3.52662e-61	retractor muscle	ZF-C3H1	NV2.19581	-	Zinc finger protein 36, C3H1 type-like	zf-CCCH	NVE14737
5.18316e-53	0.483893	0.224	0.082	1.27236e-48	retractor muscle	MP20-like-1	NV2.8364	TAGLN3	actin binding	-	NVE7494,NVE7493
1.2825e-51	0.549689	0.247	0.097	3.14829e-47	retractor muscle	KLF2-like-1	NV2.7054	-	-	-	-
5.89392e-51	0.517938	0.722	0.479	1.44684e-46	retractor muscle	ERG	NV2.22508	FLI1	sequence-specific DNA binding	ETS	NVE25536
5.7658e-49	0.634683	0.607	0.388	1.41539e-44	retractor muscle	CENPT-like-1	NV2.5277	CENPT	centromere protein T	-	NVE3917
1.53613e-41	0.885466	0.433	0.265	3.77089e-37	retractor muscle	Hes2a	NV2.148	-	protein dimerization activity	bHLH	NVE18683
9.21744e-40	0.449275	0.252	0.113	2.2627e-35	retractor muscle	elk	NV2.1296	ELK3	purine-rich negative regulatory element binding	ETS	NVE13078
0	1.63296	0.444	0.039	0	gastrodermis	MP20-like-1	NV2.8364	TAGLN3	actin binding	-	NVE7494,NVE7493
0	1.18918	0.537	0.202	0	gastrodermis	ZF-C3H1	NV2.19581	-	Zinc finger protein 36, C3H1 type-like	zf-CCCH	NVE14737
0	0.940016	0.26	0.078	0	gastrodermis	KLF2-like-1	NV2.7054	-	-	-	-
0	0.667712	0.213	0.011	0	gastrodermis	MYPH-like-5	NV2.8829	TAGLN3	actin binding	-	NVE17048
0	0.661186	0.73	0.528	0	gastrodermis	Klf5	NV2.3891	KLF5	factor 5	zf-C2H2	NVE24738
0	0.598801	0.209	0.029	0	gastrodermis	SnailA	NV2.472	SNAI2	negative regulation of cell-cell adhesion by negative regulation of transcription from RNA polymerase II promoter	zf-C2H2	NVE13986
0	0.543785	0.255	0.097	0	gastrodermis	elk	NV2.1296	ELK3	purine-rich negative regulatory element binding	ETS	NVE13078
0	0.446122	0.162	0.021	0	gastrodermis	Gbx	NV2.11380	GBX2	rhombomere 2 development	Homeobox	NVE20684
1.03658e-109	0.406912	0.259	0.167	2.5446e-105	gastrodermis	SOX9-like-1	NV2.8134	SOX8	renal vesicle induction	HMG	-
0	1.94279	0.603	0.036	0	mesendoderm.embryonic	Six4-5	NV2.10728	SIX4	myotome development	Homeobox	NVE17554
0	1.57235	0.56	0.031	0	mesendoderm.embryonic	OtxB	NV2.12795	otx1	anterior/posterior pattern specification	Homeobox	NVE7116
0	1.54576	0.702	0.193	0	mesendoderm.embryonic	H3-like-17	NV2.7069	H3.3	protein heterodimerization activity	-	NVE23956
0	1.48104	0.526	0.009	0	mesendoderm.embryonic	ISX-like-6	NV2.17634	-	sequence-specific DNA binding	Homeobox	NVE20118
0	1.46001	0.673	0.272	0	mesendoderm.embryonic	THOC1-like-2	NV2.10871	-	transitional stage B cell differentiation	-	NVE19724
0	1.44937	0.314	0.03	0	mesendoderm.embryonic	ADA1B-like-12	NV2.9419	-	homeobox protein	Homeobox	NVE15110,NVE15108
0	1.43555	0.504	0.018	0	mesendoderm.embryonic	Hand2	NV2.2672	-	positive regulation of transcription from RNA polymerase II promoter involved in norepinephrine biosynthetic process	bHLH	NVE24170
0	1.34198	0.5	0.036	0	mesendoderm.embryonic	SnailA	NV2.472	SNAI2	negative regulation of cell-cell adhesion by negative regulation of transcription from RNA polymerase II promoter	zf-C2H2	NVE13986
0	1.27986	0.537	0.106	0	mesendoderm.embryonic	CSRN2-like-1	NV2.12560	-	Cysteine/serine-rich nuclear protein N-terminus	CSRNP_N	NVE17681
0	1.27633	0.636	0.229	0	mesendoderm.embryonic	ZF-C3H1	NV2.19581	-	Zinc finger protein 36, C3H1 type-like	zf-CCCH	NVE14737
0	1.11359	0.376	0.013	0	mesendoderm.embryonic	ZicA	NV2.22580	ZIC4	DNA binding	zf-H2C2_2	NVE25610
0	1.10889	0.391	0.034	0	mesendoderm.embryonic	OtxC	NV2.12793	otx1	anterior/posterior pattern specification	Homeobox	NVE7117
0	1.08935	0.702	0.383	0	mesendoderm.embryonic	CBF5-like-1	NV2.22474	DKC1	box H/ACA snoRNA 3'-end processing	-	NVE13522
0	1.05936	0.432	0.129	0	mesendoderm.embryonic	H2A1-like-1	NV2.8110	-	protein heterodimerization activity	-	NVE24230,NVE18635,NVE19304,NVE14834,NVE2881,NVE24858,NVE14106,NVE21466
0	0.948535	0.425	0.031	0	mesendoderm.embryonic	NKx2.2D	NV2.11134	NKX2-8	negative regulation of epithelial cell proliferation	Homeobox	NVE10557
0	0.85005	0.433	0.122	0	mesendoderm.embryonic	H4-like-1	NV2.241	-	-	-	NVE23906,NVE2470
0	0.821748	0.318	0.021	0	mesendoderm.embryonic	HUS2-like-1	NV2.3955	-	Helicase conserved C-terminal domain	-	NVE9867,NVE24691
0	0.632458	0.338	0.063	0	mesendoderm.embryonic	LMBL3-like-1	NV2.15812	L3MBTL3	lethal(3)malignant brain tumor-like protein	zf-C2HC	NVE716
0	0.595522	0.327	0.064	0	mesendoderm.embryonic	COUP	NV2.24040	-	radial pattern formation	RXR-like	NVE3498
0	0.571896	0.258	0.014	0	mesendoderm.embryonic	Antp-like4	NV2.25557	-	Homeodomain	Homeobox	NVE1454
0	0.537563	0.292	0.056	0	mesendoderm.embryonic	NKx2.2B	NV2.11262	NKX2-2	homeobox protein	Homeobox	NVE11289
0	0.529746	0.326	0.053	0	mesendoderm.embryonic	Tbx4-5	NV2.16222	TBX5	positive regulation of cardioblast differentiation	T-box	NVE21767
0	0.500663	0.299	0.007	0	mesendoderm.embryonic	NV2.4303	NV2.4303	-	-	TRAM_LAG1_CLN8	NVE22253,NVE7332
0	0.49231	0.358	0.097	0	mesendoderm.embryonic	TBX2	NV2.16221	-	negative regulation of cardiac chamber formation	T-box	NVE21766
0	0.423792	0.232	0.008	0	mesendoderm.embryonic	HNF1A-like-1	NV2.16636	HNF1A	regulation of pronephros size	Homeobox	NVE2910
0	0.414955	0.222	0.015	0	mesendoderm.embryonic	ElkA-like	NV2.1298	-	sequence-specific DNA binding	ETS	NVE13076
1.07708e-263	1.09884	0.53	0.243	2.64401e-259	mesendoderm.embryonic	HNRPL-like-1	NV2.19876	HNRNPLL	mRNA CDS binding	-	NVE941,NVE942
1.00318e-260	0.77496	0.479	0.193	2.46261e-256	mesendoderm.embryonic	FKBP4-like-1	NV2.23369	FK506-bp1	Peptidyl-prolyl cis-trans isomerase	-	NVE12123
3.19473e-250	1.01099	0.638	0.34	7.84241e-246	mesendoderm.embryonic	ALRF2-like-1	NV2.7789	ALYREF	THO complex subunit	-	NVE10060
4.43577e-219	0.592132	0.32	0.104	1.08889e-214	mesendoderm.embryonic	H4-like-20	NV2.8109	-	Core component of nucleosome. Nucleosomes wrap and compact DNA into chromatin, limiting DNA accessibility to the cellular machineries which require DNA as a template. Histones thereby play a central role in transcription regulation, DNA repair, DNA replication and chromosomal stability. DNA accessibility is regulated via a complex set of post-translational modifications of histones, also called h…	-	NVE19440,NVE24857,NVE2881,NVE24360,NVE24230,NVE20560
3.91317e-192	0.5484	0.261	0.08	9.60605e-188	mesendoderm.embryonic	H2B-like-1	NV2.8108	-	protein heterodimerization activity	-	NVE22352,NVE5172
1.33459e-181	0.839141	0.713	0.461	3.27616e-177	mesendoderm.embryonic	H2AY-like-1	NV2.5663	H2AFY	Variant histone H2A which replaces conventional H2A in a subset of nucleosomes	-	NVE12519
1.47036e-162	0.732235	0.529	0.282	3.60943e-158	mesendoderm.embryonic	MAX-like-1	NV2.12090	MAX	protein dimerization activity	bHLH	NVE12845
1.56138e-144	0.75873	0.74	0.566	3.83286e-140	mesendoderm.embryonic	DX39B-like-1	NV2.25357	DDX39A	negative regulation of DNA damage checkpoint	-	NVE18548
1.64316e-141	0.589712	0.432	0.212	4.03363e-137	mesendoderm.embryonic	ZFR-like-1	NV2.23108	ZFR	zinc ion binding	-	NVE21450,NVE21455
5.36075e-115	0.48861	0.847	0.643	1.31596e-110	mesendoderm.embryonic	NHP6-like-1	NV2.3189	-	high mobility group	HMG	NVE21973
1.21639e-114	0.466062	0.935	0.848	2.986e-110	mesendoderm.embryonic	NV2.19104	NV2.19104	-	-	-	NVE19282
1.94461e-74	0.802066	0.665	0.506	4.77363e-70	mesendoderm.embryonic	H2B3-like-1	NV2.21894	-	Core component of nucleosome. Nucleosomes wrap and compact DNA into chromatin, limiting DNA accessibility to the cellular machineries which require DNA as a template. Histones thereby play a central role in transcription regulation, DNA repair, DNA replication and chromosomal stability. DNA accessibility is regulated via a complex set of post-translational modifications of histones, also called h…	-	NVE14996
2.29415e-73	0.838693	0.544	0.376	5.63168e-69	mesendoderm.embryonic	H2A-like-2	NV2.21893	SIDT1	protein heterodimerization activity,SID1 transmembrane family member	-	NVE18283,NVE18284,NVE14995,NVE14997
8.41446e-68	0.454431	0.552	0.369	2.06558e-63	mesendoderm.embryonic	DEK-like-1	NV2.15486	DEK	regulation of double-strand break repair via nonhomologous end joining	-	NVE3942,NVE3943
3.33953e-49	0.407925	0.485	0.344	8.19788e-45	mesendoderm.embryonic	PSPC1-like-1	NV2.8999	PSPC1	E-box binding	-	NVE1539,NVE1538

## Sheet: AllDEGs
p_val	avg_log2FC	pct.1	pct.2	p_val_adj	cluster	gene	geneID	Preferred_name	best_OG_desc	TFFam	NVE
2.73098e-48	6.6353	0.831	0.008	6.70401e-44	neurogland.all.S1.L1	NV2.17339	NV2.17339	-	-	-	NVE25759
3.57155e-48	7.06575	0.843	0.017	8.76744e-44	neurogland.all.S1.L1	ATS6-like-7	NV2.21230	-	A disintegrin and metalloproteinase with thrombospondin motifs	-	NVE10159,NVE7945
5.28304e-43	3.54915	0.764	0.018	1.29688e-38	neurogland.all.S1.L1	DD3-like-11	NV2.1953	-	-	-	NVE20522
2.16406e-40	2.61539	0.719	0.013	5.31234e-36	neurogland.all.S1.L1	Ptf	NV2.12487	-	-	-	NVE17617
3.05188e-40	2.9064	0.742	0.016	7.49174e-36	neurogland.all.S1.L1	DD3-like-1	NV2.625	-	-	-	NVE23232,NVE7387,NVE6227
4.45174e-40	5.22772	0.82	0.07	1.09281e-35	neurogland.all.S1.L1	DD3-like-2	NV2.18400	-	-	-	NVE4525
3.07414e-39	2.84108	0.899	0.121	7.5464e-35	neurogland.all.S1.L1	CD151-like-2	NV2.17740	-	CD151 molecule (Raph blood group)	-	NVE6677
3.66955e-38	6.03847	0.685	0.01	9.008e-34	neurogland.all.S1.L1	PR1-like-1	NV2.12348	-	Belongs to the CRISP family	-	NVE14858
6.98397e-38	4.83981	0.708	0.032	1.71443e-33	neurogland.all.S1.L1	RIC1-like-16	NV2.3101	-	-	-	NVE22043,NVE22044
2.23877e-35	2.56594	0.685	0.016	5.49573e-31	neurogland.all.S1.L1	FA5-like-23	NV2.1399	F5	coagulation factor V	-	NVE17370
3.37218e-35	2.55118	0.652	0.019	8.27804e-31	neurogland.all.S1.L1	PTF1A-like-1	NV2.12488	PTF1A	amacrine cell differentiation	bHLH	NVE17618
5.37472e-35	3.65344	0.64	0.006	1.31939e-30	neurogland.all.S1.L1	PAX2-like-1	NV2.3594	-	DNA binding. It is involved in the biological process described with regulation of transcription, DNA-templated	PAX	NVE1796
1.37671e-34	3.10767	0.64	0.003	3.37956e-30	neurogland.all.S1.L1	DNAS1-like-1	NV2.1442	DNASE1	deoxyribonuclease I activity	-	NVE17333
1.86376e-34	2.61212	0.618	0.014	4.57516e-30	neurogland.all.S1.L1	USOM5-like-16	NV2.20189	-	K02A2.6-like,Belongs to the peptidase S8 family	-	NVE23133
3.79176e-33	5.41227	0.618	0.014	9.30802e-29	neurogland.all.S1.L1	MLRP1-like-5	NV2.15925	-	Astacin (Peptidase family M12A)	-	NVE576
6.37694e-32	4.45089	0.809	0.163	1.56541e-27	neurogland.all.S1.L1	NV2.22443	NV2.22443	-	-	-	NVE13548,NVE24221
3.02653e-30	4.74574	0.551	0.004	7.42953e-26	neurogland.all.S1.L1	CELE-like-9	NV2.21678	-	Cellulase (glycosyl hydrolase family 5)	-	NVE23675
3.02653e-30	1.80773	0.551	0.002	7.42953e-26	neurogland.all.S1.L1	ATS6-like-15	NV2.21229	ADAMTS10	metalloendopeptidase activity	-	NVE7944,NVE7943
1.03366e-29	3.4911	0.584	0.013	2.53743e-25	neurogland.all.S1.L1	NAS13-like-1	NV2.6019	-	Astacin (Peptidase family M12A)	-	NVE12485
3.2701e-29	2.66178	0.573	0.022	8.02744e-25	neurogland.all.S1.L1	NAS15-like-2	NV2.16572	-	Astacin (Peptidase family M12A)	-	NVE18856,NVE2966
1.94246e-28	3.12066	0.719	0.105	4.76834e-24	neurogland.all.S1.L1	THIO-like-1	NV2.1200	-	glycerol ether metabolic process	-	NVE13151
4.31079e-28	2.27887	0.528	0.004	1.05821e-23	neurogland.all.S1.L1	NV2.14384	NV2.14384	-	-	-	NVE1259
2.20982e-27	2.03704	0.685	0.084	5.42468e-23	neurogland.all.S1.L1	MFGM-like-19	NV2.8015	MFGE8	Milk fat globule-EGF factor 8 protein	-	NVE14560
5.36557e-27	2.34621	0.73	0.137	1.31714e-22	neurogland.all.S1.L1	NECB-like-1	NV2.13578	-	serine-type endopeptidase activity	-	NVE23858
1.75901e-26	1.74714	0.539	0.013	4.31801e-22	neurogland.all.S1.L1	RFX6-like-2	NV2.15025	-	pancreatic epsilon cell differentiation	RFX	NVE427
3.34797e-26	2.93992	0.483	0.007	8.21861e-22	neurogland.all.S1.L1	ADAM9-like-1	NV2.17536	ADAM29	metalloendopeptidase activity	-	NVE10218,NVE1893
3.86171e-26	1.91972	0.708	0.127	9.47973e-22	neurogland.all.S1.L1	CALM3-like-1	NV2.4590	-	calcium ion binding	-	NVE10853
4.13975e-26	1.89829	0.742	0.16	1.01623e-21	neurogland.all.S1.L1	GBGE-like-1	NV2.7089	-	-	-	NVE23972
7.93338e-26	3.16901	0.539	0.024	1.94749e-21	neurogland.all.S1.L1	NV2.1202	NV2.1202	-	-	-	NVE3757,NVE13149
9.28244e-26	2.63551	0.573	0.027	2.27865e-21	neurogland.all.S1.L1	NV2.16827	NV2.16827	-	-	-	NVE21713,NVE23327
2.03483e-25	2.25457	0.483	0.017	4.99511e-21	neurogland.all.S1.L1	NV2.8632	NV2.8632	-	-	-	-
2.37467e-25	2.89616	0.494	0.004	5.82934e-21	neurogland.all.S1.L1	NV2.2227	NV2.2227	-	-	-	NVE9881
4.03441e-25	2.16737	0.607	0.063	9.90368e-21	neurogland.all.S1.L1	GATA	NV2.3475	GATA3	regulation of cell proliferation involved in mesonephros development	zf-GATA	NVE8199
5.06545e-25	1.60969	0.64	0.038	1.24347e-20	neurogland.all.S1.L1	NV2.16381	NV2.16381	-	-	-	NVE8441
8.23975e-25	3.88709	0.472	0.004	2.02269e-20	neurogland.all.S1.L1	CELE-like-1	NV2.21677	-	Cellulase (glycosyl hydrolase family 5)	-	NVE23674
4.21644e-24	1.29121	0.517	0.022	1.03505e-19	neurogland.all.S1.L1	CALM-like-22	NV2.8033	-	calcium ion binding	-	NVE14545
9.79641e-24	1.64201	0.562	0.067	2.40482e-19	neurogland.all.S1.L1	NV2.21718	NV2.21718	-	-	-	-
2.50679e-23	1.09075	0.506	0.025	6.15366e-19	neurogland.all.S1.L1	AshD	NV2.10193	ASCL1	Achaete-scute family bHLH transcription factor	bHLH	NVE2444
4.08713e-23	1.73622	0.764	0.235	1.00331e-18	neurogland.all.S1.L1	KAPR-like-14	NV2.16897	PRKAR2B	cAMP-dependent protein kinase regulator activity	-	NVE23271
5.9278e-23	2.29553	0.427	0.01	1.45516e-18	neurogland.all.S1.L1	ATS6-like-13	NV2.21638	-	A disintegrin and metalloproteinase with thrombospondin motifs	-	NVE5881,NVE5880
6.85999e-23	2.03751	0.652	0.09	1.68399e-18	neurogland.all.S1.L1	INSM1-like-1	NV2.19965	INSM2	adrenal chromaffin cell differentiation	zf-C2H2	NVE7206
1.13492e-22	1.42734	0.573	0.061	2.78601e-18	neurogland.all.S1.L1	LRWa-3	NV2.10312	-	-	-	NVE11178,NVE20010,NVE24306
1.37756e-22	1.13074	0.449	0.022	3.38163e-18	neurogland.all.S1.L1	KCD16-like-1	NV2.9013	KCTD12	protein homooligomerization	-	NVE1526
2.25599e-22	1.69116	0.787	0.251	5.538e-18	neurogland.all.S1.L1	NV2.16964	NV2.16964	-	-	-	NVE23019
2.56846e-22	1.16952	0.416	0.001	6.30505e-18	neurogland.all.S1.L1	S35G1-like-2	NV2.12342	SLC35G1	calcium ion export across plasma membrane	-	NVE14850
9.7148e-22	1.87728	0.607	0.112	2.38479e-17	neurogland.all.S1.L1	NV2.22373	NV2.22373	PDGFB	Belongs to the PDGF VEGF growth factor family	-	NVE13599,NVE22323
9.92296e-22	1.17003	0.483	0.037	2.43589e-17	neurogland.all.S1.L1	NV2.25322	NV2.25322	-	GTPase activator activity	-	NVE18512,NVE18793
1.00707e-21	1.3736	0.674	0.105	2.47217e-17	neurogland.all.S1.L1	WDR86-like-1	NV2.12250	WDR86	WD domain, G-beta repeat	-	NVE12981
1.06446e-21	1.18805	0.596	0.071	2.61304e-17	neurogland.all.S1.L1	MCTP1-like-2	NV2.21207	C2CD2	intracellular signal transduction	-	NVE16780,NVE16779,NVE18135
1.17113e-21	1.46188	0.472	0.009	2.87489e-17	neurogland.all.S1.L1	NV2.2295	NV2.2295	-	-	-	NVE9925,NVE9924
1.61786e-21	1.27738	0.416	0.01	3.97151e-17	neurogland.all.S1.L1	TRPA1-like-23	NV2.19377	-	temperature-gated cation channel activity	-	NVE1048,NVE1050
4.68473e-21	1.06972	0.393	0.003	1.15001e-16	neurogland.all.S1.L1	ASIC3-like-4	NV2.15927	ASIC5	Belongs to the amiloride-sensitive sodium channel (TC 1.A.6) family	-	NVE578
5.51428e-21	2.21184	0.865	0.509	1.35365e-16	neurogland.all.S1.L1	PDIA1-like-1	NV2.7716	-	protein disulfide isomerase activity	-	NVE5009
5.68708e-21	1.38024	0.899	0.613	1.39606e-16	neurogland.all.S1.L1	CCNI-like-1	NV2.3243	CCNI	regulation of cell cycle	-	NVE7996
2.01384e-20	1.19386	0.449	0.017	4.94359e-16	neurogland.all.S1.L1	QRFPR-like-43	NV2.3704	-	-	-	NVE2829
2.04399e-20	1.6564	0.607	0.121	5.01759e-16	neurogland.all.S1.L1	ZC4H2-like-1	NV2.8512	ZC4H2	Zinc finger C4H2	-	NVE15890
2.89659e-20	1.01575	0.472	0.033	7.11055e-16	neurogland.all.S1.L1	CALB2-like-2	NV2.4532	-	Calcium-binding protein	-	NVE10895,NVE10894
6.73997e-20	1.61003	0.472	0.016	1.65453e-15	neurogland.all.S1.L1	NV2.6783	NV2.6783	-	-	-	NVE25859
8.22674e-20	2.18107	0.371	0	2.0195e-15	neurogland.all.S1.L1	C209A-like-1	NV2.21375	-	Interleukin-like EMT inducer	-	NVE14115
1.5897e-19	1.32898	0.573	0.059	3.90241e-15	neurogland.all.S1.L1	SEGN-like-1	NV2.4529	SCGN	secretagogin, EF-hand calcium binding protein	-	NVE10899
1.6839e-19	1.94307	0.798	0.385	4.13364e-15	neurogland.all.S1.L1	XBP1-like-1	NV2.17242	XBP1	X-box binding protein 1	TF_bZIP	NVE3463
6.24722e-19	1.32239	0.685	0.191	1.53357e-14	neurogland.all.S1.L1	PRDX4-like-1	NV2.8875	PRDX4	negative regulation of male germ cell proliferation	-	NVE5860,NVE1743
7.64925e-19	1.3642	0.393	0.011	1.87774e-14	neurogland.all.S1.L1	NV2.16647	NV2.16647	-	Bacterial protein of unknown function (DUF885)	-	NVE2900
1.20028e-18	2.06149	0.382	0.005	2.94645e-14	neurogland.all.S1.L1	NV2.3289	NV2.3289	-	-	-	NVE8041
1.56129e-18	1.55421	0.596	0.115	3.83265e-14	neurogland.all.S1.L1	NV2.401	NV2.401	-	-	-	NVE13928
2.30198e-18	1.14306	0.506	0.087	5.6509e-14	neurogland.all.S1.L1	5NT3-like-1	NV2.21112	NT5C3B	5'-nucleotidase activity	-	NVE25009
7.87054e-18	1.1165	0.449	0.041	1.93206e-13	neurogland.all.S1.L1	ODAD2-like-2	NV2.11276	-	ubiquitin-protein transferase activity	-	NVE11299
2.13258e-17	1.47097	0.438	0.035	5.23505e-13	neurogland.all.S1.L1	NV2.4354	NV2.4354	-	-	-	NVE22301
2.81388e-17	4.03702	0.404	0.026	6.90752e-13	neurogland.all.S1.L1	NV2.4019	NV2.4019	-	-	-	NVE4602
3.87164e-17	1.21153	0.562	0.138	9.50411e-13	neurogland.all.S1.L1	ESYT3-like-1	NV2.12924	ESYT3	endoplasmic reticulum-plasma membrane tethering	-	NVE10733,NVE12651
9.61543e-17	1.05477	0.348	0.007	2.3604e-12	neurogland.all.S1.L1	GPR18-like-12	NV2.4533	-	G-protein coupled receptor activity	-	NVE10893,NVE18380
9.76087e-17	1.31181	0.596	0.161	2.3961e-12	neurogland.all.S1.L1	S35B1-like-1	NV2.11619	SLC35B1	Solute carrier family 35, member B1	-	NVE19132
9.88791e-17	1.08371	0.36	0.008	2.42728e-12	neurogland.all.S1.L1	SSR4-like-22	NV2.7387	-	-	-	NVE4838
1.02352e-16	1.45417	0.404	0.012	2.51253e-12	neurogland.all.S1.L1	NV2.11310	NV2.11310	-	-	-	NVE11329
1.23257e-16	1.21601	0.382	0.019	3.02572e-12	neurogland.all.S1.L1	NV2.9157	NV2.9157	-	-	-	NVE4452
1.23348e-16	1.51277	0.82	0.366	3.02795e-12	neurogland.all.S1.L1	VIGLN-like-1	NV2.15193	HDLBP	RNA binding	-	NVE3705
2.78141e-16	1.07119	0.337	0.007	6.82781e-12	neurogland.all.S1.L1	NV2.4023	NV2.4023	-	-	-	NVE4606
2.89174e-16	1.17581	0.427	0.047	7.09865e-12	neurogland.all.S1.L1	ASIC5-like-1	NV2.14417	ASIC4	sodium channel activity	-	NVE1284
3.40065e-16	1.54716	0.36	0.008	8.34791e-12	neurogland.all.S1.L1	PRGa-R.202	NV2.21659	-	neuropeptide receptor activity	-	-
1.47649e-15	1.80743	0.461	0.084	3.62449e-11	neurogland.all.S1.L1	NV2.8747	NV2.8747	-	-	-	NVE21522,NVE21521
2.90822e-15	1.10439	0.303	0.005	7.1391e-11	neurogland.all.S1.L1	TLR1-like-23	NV2.13509	-	tachykinin receptor activity	-	NVE23798
6.02991e-15	1.07983	0.652	0.169	1.48022e-10	neurogland.all.S1.L1	NV2.18211	NV2.18211	-	-	-	NVE19339
9.51317e-15	1.02326	0.697	0.318	2.33529e-10	neurogland.all.S1.L1	REEP5-like-4	NV2.23847	REEP5	Receptor expression-enhancing protein	-	NVE14762
1.4401e-14	1.54625	0.551	0.099	3.53515e-10	neurogland.all.S1.L1	EFC4B-like-1	NV2.14479	CRACR2A	activation of store-operated calcium channel activity	-	NVE9560,NVE1342
1.78036e-14	1.66535	0.888	0.649	4.37043e-10	neurogland.all.S1.L1	CALR-like-1	NV2.954	CALR	Calreticulin	-	NVE25258
1.82399e-14	1.09526	0.461	0.07	4.47753e-10	neurogland.all.S1.L1	PA1B3-like-1	NV2.22111	PAFAH1B2	platelet-activating factor acetyltransferase activity	-	NVE10356
4.44663e-14	1.40211	0.64	0.207	1.09156e-09	neurogland.all.S1.L1	HM13-like-4	NV2.16490	HM13	membrane protein proteolysis involved in retrograde protein transport, ER to cytosol	-	NVE3041
5.44469e-14	1.65703	0.753	0.323	1.33656e-09	neurogland.all.S1.L1	ENPL-like-1	NV2.1169	HSP90B1	heat shock protein 90kDa beta (Grp94), member 1	-	NVE13177
6.93178e-14	2.21491	0.36	0.016	1.70161e-09	neurogland.all.S1.L1	NV2.4180	NV2.4180	-	-	-	NVE6749
9.374e-14	1.16609	0.91	0.707	2.30113e-09	neurogland.all.S1.L1	SC61B-like-1	NV2.12154	-	-	-	NVE18463,NVE12909
1.06362e-13	1.0518	0.809	0.425	2.61098e-09	neurogland.all.S1.L1	NV2.13278	NV2.13278	-	von Willebrand factor type C domain	-	NVE12208
1.78805e-13	1.07671	0.483	0.09	4.38929e-09	neurogland.all.S1.L1	ABCA2-like-1	NV2.25615	ABCA2	ATPase activity, coupled to transmembrane movement of substances	-	NVE1499,NVE1500
2.96221e-13	1.10962	0.461	0.103	7.27164e-09	neurogland.all.S1.L1	TBX2	NV2.16221	-	negative regulation of cardiac chamber formation	T-box	NVE21766
8.8011e-13	1.20034	0.506	0.1	2.16049e-08	neurogland.all.S1.L1	ID4-like-2	NV2.13885	-	-	bHLH	NVE21881
1.04196e-12	2.02853	0.742	0.333	2.55779e-08	neurogland.all.S1.L1	BIP-like-1	NV2.24797	HSPA5	Belongs to the heat shock protein 70 family	-	NVE11919,NVE11918
1.16817e-12	1.31906	0.82	0.545	2.86763e-08	neurogland.all.S1.L1	NEP11	NV2.23669	PPIB	PPIases accelerate the folding of proteins. It catalyzes the cis-trans isomerization of proline imidic peptide bonds in oligopeptides	-	NVE9331
1.27898e-12	1.11538	0.652	0.241	3.13964e-08	neurogland.all.S1.L1	NPDC1-like-1	NV2.25738	NPDC1	Neural proliferation differentiation control-1 protein (NPDC1)	-	NVE5662
1.94984e-12	1.60452	0.618	0.241	4.78647e-08	neurogland.all.S1.L1	SoxB1	NV2.21719	-	pineal gland development	HMG	NVE23709
4.16602e-12	1.21053	0.438	0.102	1.02267e-07	neurogland.all.S1.L1	ECE1-like-21	NV2.14238	ECE1	Metalloendopeptidase activity. It is involved in the biological process described with proteolysis	-	NVE19868
7.94793e-12	1.02019	0.64	0.293	1.95106e-07	neurogland.all.S1.L1	TR1L1-like-1	NV2.5739	TRAM1	protein transport	TRAM_LAG1_CLN8	NVE25371,NVE25370
9.7552e-12	1.05937	0.584	0.199	2.39471e-07	neurogland.all.S1.L1	SIM14-like-1	NV2.16474	SMIM14	Protein of unknown function (DUF2615)	-	NVE3056
1.70522e-11	1.15245	0.584	0.207	4.18598e-07	neurogland.all.S1.L1	SoxC	NV2.16402	SOX4	SRY (sex determining region Y)-box	HMG	NVE12762
1.72928e-11	2.12563	0.247	0.007	4.24505e-07	neurogland.all.S1.L1	ATS16-like-1	NV2.21636	-	negative regulation of cellular response to hepatocyte growth factor stimulus	-	NVE5882
4.77195e-11	1.01818	0.517	0.139	1.17142e-06	neurogland.all.S1.L1	TET5C-like-1	NV2.9321	FAM46A	Family with sequence similarity 46, member	-	NVE20565
5.70196e-11	1.15147	0.596	0.222	1.39972e-06	neurogland.all.S1.L1	SPX3-like-1	NV2.623	SLC37A3	transporter activity	-	NVE6228,NVE6229
1.08538e-10	1.09639	0.652	0.249	2.6644e-06	neurogland.all.S1.L1	RRBP1-like-3	NV2.20910	RRBP1	translation	-	NVE19531
2.39725e-10	1.32023	0.607	0.203	5.88476e-06	neurogland.all.S1.L1	TMED7-like-1	NV2.12246	-	protein transport	-	-
2.96267e-10	1.15402	0.382	0.084	7.27276e-06	neurogland.all.S1.L1	Sp4	NV2.15522	SP5	post-anal tail morphogenesis	zf-C2H2	NVE21395
1.28834e-09	1.35948	0.697	0.343	3.16262e-05	neurogland.all.S1.L1	PDIA6-like-1	NV2.6098	PDIA6	protein disulfide isomerase activity	-	NVE4437
1.42609e-09	1.52925	0.584	0.229	3.50078e-05	neurogland.all.S1.L1	PDIA3-like-1	NV2.24310	PDIA3	protein disulfide isomerase activity	-	NVE15734,NVE22852
1.63151e-09	1.15154	0.584	0.242	4.00503e-05	neurogland.all.S1.L1	RASEF-like-1	NV2.13562	RASEF	GTPase activity	-	NVE23844,NVE19467,NVE23843
2.71945e-09	1.47402	0.404	0.127	6.67572e-05	neurogland.all.S1.L1	NV2.21694	NV2.21694	-	-	-	NVE23690,NVE23691,NVE23689
4.62505e-09	1.01634	0.303	0.061	0.000113536	neurogland.all.S1.L1	ZD12A-like-1	NV2.25424	ZDHHC12	protein-cysteine S-acyltransferase activity	-	NVE16628
5.05136e-09	1.15287	0.697	0.383	0.000124001	neurogland.all.S1.L1	STOM-like-1	NV2.25005	STOM	regulation of acid-sensing ion channel activity	-	NVE18721
5.06131e-09	1.11533	0.708	0.355	0.000124245	neurogland.all.S1.L1	SPCS1-like-1	NV2.13378	SPCS1	signal peptide processing	-	NVE1972
6.10366e-09	1.06493	0.888	0.745	0.000149833	neurogland.all.S1.L1	SC61G-like-1	NV2.12028	-	-	-	NVE21290
8.90155e-09	1.17879	0.506	0.179	0.000218515	neurogland.all.S1.L1	NV2.7087	NV2.7087	-	-	-	NVE23971
9.06074e-09	1.07557	0.506	0.177	0.000222423	neurogland.all.S1.L1	HYOU1-like-1	NV2.21238	HYOU1	negative regulation of endoplasmic reticulum stress-induced neuron intrinsic apoptotic signaling pathway	-	NVE7949,NVE22785
1.27376e-08	1.00066	0.674	0.372	0.000312683	neurogland.all.S1.L1	NUCB2-like-1	NV2.18173	NUCB2	positive regulation of testosterone secretion	-	NVE19369
2.3909e-08	1.24636	0.449	0.148	0.000586918	neurogland.all.S1.L1	SoxB2(Sox1)	NV2.21749	SOX14	Transcription factor	HMG	NVE13400
4.07845e-08	1.10405	0.337	0.075	0.00100118	neurogland.all.S1.L1	Rx	NV2.23101	Rx	camera-type eye development	Homeobox	NVE21445
4.7516e-08	1.36907	0.596	0.241	0.00116642	neurogland.all.S1.L1	NV2.1052	NV2.1052	-	-	-	NVE25185,NVE6437
9.69639e-08	1.18291	0.416	0.129	0.00238027	neurogland.all.S1.L1	CC112-like-1	NV2.22899	CCDC112	-	-	NVE5352,NVE5351,NVE9206,NVE5354
2.32974e-07	1.02815	0.652	0.322	0.00571905	neurogland.all.S1.L1	NV2.8475	NV2.8475	-	-	-	NVE11448
7.03114e-07	1.00575	0.64	0.363	0.01726	neurogland.all.S1.L1	TMED-like-1	NV2.16784	TMED2	transmembrane emp24	-	NVE15962,NVE15967
8.82197e-07	1.00496	0.528	0.282	0.0216562	neurogland.all.S1.L1	PIRL-like-1	NV2.8661	-	protein dimerization activity,quercetin 2,3-dioxygenase activity	-	NVE12780,NVE18834,NVE5832,NVE5834
1.11756e-06	1.02741	0.449	0.197	0.0274339	neurogland.all.S1.L1	PG12A-like-1	NV2.13828	PLA2G12A	phospholipase A2 activity (consuming 1,2-dipalmitoylphosphatidylcholine)	-	NVE12677,NVE25173
5.35884e-06	1.10376	0.292	0.058	0.131549	neurogland.all.S1.L1	TLL1-like-24	NV2.3699	-	Domain first found in C1r, C1s, uEGF, and bone morphogenetic protein.	-	NVE2832
2.00492e-54	7.93501	0.957	0.062	4.92168e-50	neurogland.all.N1.L1	NV2.5216	NV2.5216	-	-	-	NVE3857
3.81872e-53	4.41424	0.947	0.035	9.3742e-49	neurogland.all.N1.L1	NV2.17939	NV2.17939	-	-	-	NVE16355
6.11054e-53	3.70306	0.915	0.021	1.50002e-48	neurogland.all.N1.L1	NV2.23192	#N/A	#N/A	#N/A	#N/A	#N/A
3.78399e-47	2.72562	0.936	0.121	9.28895e-43	neurogland.all.N1.L1	CD151-like-2	NV2.17740	-	CD151 molecule (Raph blood group)	-	NVE6677
3.06687e-46	2.03999	0.83	0.022	7.52856e-42	neurogland.all.N1.L1	CALM-like-22	NV2.8033	-	calcium ion binding	-	NVE14545
5.75957e-46	4.07473	0.915	0.105	1.41386e-41	neurogland.all.N1.L1	THIO-like-1	NV2.1200	-	glycerol ether metabolic process	-	NVE13151
1.76785e-45	4.04197	0.809	0.034	4.33972e-41	neurogland.all.N1.L1	NV2.3319	NV2.3319	-	-	-	NVE8067,NVE8066
2.71084e-44	4.21852	0.777	0.015	6.65457e-40	neurogland.all.N1.L1	Shk-like2	NV2.15747	-	-	-	NVE11386
2.92496e-44	2.75519	0.787	0.005	7.18018e-40	neurogland.all.N1.L1	NV2.1185	NV2.1185	-	-	-	NVE13164
7.01661e-43	4.68662	0.777	0.028	1.72244e-38	neurogland.all.N1.L1	NV2.10309	NV2.10309	-	-	-	NVE24308,NVE2302
1.71335e-40	3.5166	0.745	0.018	4.20594e-36	neurogland.all.N1.L1	NV2.23080	NV2.23080	-	-	-	NVE21426
8.3253e-40	2.39261	0.777	0.048	2.04369e-35	neurogland.all.N1.L1	TBA1-like-6	NV2.2719	-	structural constituent of cytoskeleton,Tubulin is the major constituent of microtubules. It binds two moles of GTP, one at an exchangeable site on the beta chain and one at a non-exchangeable site on the alpha chain	-	NVE24203
1.40937e-39	1.73741	0.691	0.008	3.45971e-35	neurogland.all.N1.L1	HIF1N-like-2	NV2.6493	-	peptidyl-asparagine hydroxylation	-	NVE20023
6.39321e-38	2.58464	0.809	0.058	1.56941e-33	neurogland.all.N1.L1	SEGN-like-1	NV2.4529	SCGN	secretagogin, EF-hand calcium binding protein	-	NVE10899
1.35651e-37	1.5837	0.723	0.039	3.32997e-33	neurogland.all.N1.L1	NV2.15023	NV2.15023	-	-	-	NVE429
2.02432e-37	1.79507	0.755	0.033	4.9693e-33	neurogland.all.N1.L1	NV2.13752	NV2.13752	-	-	-	NVE8534
6.57511e-37	1.7585	0.766	0.042	1.61406e-32	neurogland.all.N1.L1	SH3G3-like-3	NV2.25136	SH3GL1	synaptic vesicle uncoating	-	NVE4682
4.53225e-36	4.68789	0.66	0.007	1.11258e-31	neurogland.all.N1.L1	NV2.19361	#N/A	#N/A	#N/A	#N/A	#N/A
5.11785e-36	2.58335	0.883	0.16	1.25633e-31	neurogland.all.N1.L1	GBGE-like-1	NV2.7089	-	-	-	NVE23972
9.49508e-36	2.23926	0.67	0.021	2.33085e-31	neurogland.all.N1.L1	NV2.25294	NV2.25294	-	-	-	NVE18491
2.94396e-35	1.64146	0.702	0.027	7.22683e-31	neurogland.all.N1.L1	SYT7-like-1	NV2.20252	-	calcium ion-regulated exocytosis of neurotransmitter	-	NVE23188
6.93097e-35	1.81469	0.734	0.061	1.70141e-30	neurogland.all.N1.L1	NV2.3318	NV2.3318	-	-	-	NVE8064
9.74003e-35	2.09738	0.926	0.235	2.39098e-30	neurogland.all.N1.L1	KAPR-like-14	NV2.16897	PRKAR2B	cAMP-dependent protein kinase regulator activity	-	NVE23271
3.66473e-34	1.64478	0.638	0.01	8.99617e-30	neurogland.all.N1.L1	NV2.16888	NV2.16888	-	Ribonuclease H protein	-	NVE23282
4.84848e-34	1.40172	0.67	0.034	1.1902e-29	neurogland.all.N1.L1	NV2.7732	NV2.7732	-	-	-	NVE5020
2.25331e-33	1.63515	0.702	0.049	5.53142e-29	neurogland.all.N1.L1	AshA	NV2.9665	-	-	bHLH	NVE15559
5.55836e-33	3.56721	0.617	0.007	1.36447e-28	neurogland.all.N1.L1	NV2.21055	NV2.21055	-	-	-	NVE24980,NVE8488
7.70647e-33	1.65476	0.617	0.002	1.89178e-28	neurogland.all.N1.L1	TLL-like2	NV2.9042	dsf	nuclear receptor subfamily 2, group E, member	RXR-like	NVE2389
2.71972e-32	2.46639	0.66	0.017	6.67637e-28	neurogland.all.N1.L1	VSX2-like-1	NV2.19851	VSX2	retinal bipolar neuron differentiation	Homeobox	NVE961
1.18361e-31	1.1897	0.585	0.004	2.90552e-27	neurogland.all.N1.L1	NV2.10239	NV2.10239	-	-	-	-
2.42646e-31	1.37637	0.681	0.071	5.95648e-27	neurogland.all.N1.L1	GTSF1-like-2	NV2.19888	-	U11-48K-like CHHC zinc finger	-	NVE930
8.46859e-31	1.47808	0.628	0.049	2.07887e-26	neurogland.all.N1.L1	ANO7-like-2	NV2.14800	-	intracellular chloride channel activity	-	NVE60
8.76705e-31	2.01308	0.596	0.013	2.15214e-26	neurogland.all.N1.L1	BLML2-like-1	NV2.11772	-	-	-	NVE18995
1.05756e-30	1.77808	0.691	0.025	2.5961e-26	neurogland.all.N1.L1	NGFR	NV2.12676	ETV1	ETS translocation variant	ETS	NVE3630
1.93549e-30	1.4586	0.649	0.027	4.75125e-26	neurogland.all.N1.L1	CALM-like-26	NV2.18768	-	calcium ion binding	-	NVE12317,NVE20919
4.36135e-30	1.55689	0.66	0.061	1.07062e-25	neurogland.all.N1.L1	CDN2D-like-1	NV2.3569	-	-	-	NVE9243
8.1765e-30	2.74734	0.553	0.002	2.00717e-25	neurogland.all.N1.L1	NV2.2914	NV2.2914	-	-	-	NVE5428
1.23288e-29	1.62913	0.564	0.006	3.02646e-25	neurogland.all.N1.L1	NV2.20288	NV2.20288	-	-	-	-
1.28609e-29	1.42025	0.638	0.054	3.1571e-25	neurogland.all.N1.L1	MFSD3-like-1	NV2.1445	-	solute:proton symporter activity	-	NVE17329,NVE17330
2.25089e-29	1.31752	0.628	0.071	5.52549e-25	neurogland.all.N1.L1	MCTP1-like-2	NV2.21207	C2CD2	intracellular signal transduction	-	NVE16780,NVE16779,NVE18135
2.33638e-29	1.63826	0.585	0.008	5.73535e-25	neurogland.all.N1.L1	NV2.11600	NV2.11600	-	-	-	NVE14949
3.24751e-29	1.52943	0.649	0.037	7.97199e-25	neurogland.all.N1.L1	DYT2B-like-1	NV2.256	-	Tctex-1 family	-	NVE8973
3.3641e-29	1.26557	0.553	0.025	8.2582e-25	neurogland.all.N1.L1	SYT15-like-6	NV2.15152	-	calcium ion-regulated exocytosis of neurotransmitter	-	NVE12323
5.36655e-29	1.1541	0.553	0.009	1.31738e-24	neurogland.all.N1.L1	AMT3-like-6	NV2.23530	amt-3	Ammonium transporter	-	NVE4309
8.77316e-29	1.34296	0.543	0.005	2.15364e-24	neurogland.all.N1.L1	AQP2-like-1	NV2.16823	AQP4	water channel activity	-	NVE23329
1.34972e-28	1.62408	0.543	0.007	3.31328e-24	neurogland.all.N1.L1	NV2.23079	NV2.23079	-	-	-	-
5.33712e-28	1.34437	0.511	0.015	1.31016e-23	neurogland.all.N1.L1	Nkx3	NV2.18723	NKX3-2	homeobox	Homeobox	NVE24919
1.04419e-27	1.08752	0.585	0.02	2.56329e-23	neurogland.all.N1.L1	PHM-like-10	NV2.23700	Phm	oxidoreductase activity, acting on paired donors, with incorporation or reduction of molecular oxygen, reduced ascorbate as one donor, and incorporation of one atom of oxygen	-	NVE9781
1.1771e-27	1.25321	0.521	0.006	2.88953e-23	neurogland.all.N1.L1	OPSP-like-7	NV2.14463	RRH	detection of visible light	-	NVE1327,NVE15063
2.33659e-27	1.50403	0.5	0.005	5.73586e-23	neurogland.all.N1.L1	ABTB2-like-1	NV2.17493	ABTB2	ubiquitin protein ligase binding	-	NVE10100
4.58844e-27	1.34281	0.66	0.116	1.12637e-22	neurogland.all.N1.L1	DTNB-like-1	NV2.14319	DTNA	zinc ion binding	-	NVE1202,NVE19461,NVE1204,NVE1203,NVE13363
5.99942e-27	2.22169	0.723	0.139	1.47274e-22	neurogland.all.N1.L1	SoxB.2	NV2.4477	SOX21	DNA binding	HMG	NVE24655
7.06115e-27	1.35315	0.702	0.105	1.73337e-22	neurogland.all.N1.L1	C9MT-like-1	NV2.488	-	Histone methylation protein DOT1	-	NVE1109
1.01308e-26	1.39936	0.489	0.001	2.48691e-22	neurogland.all.N1.L1	TAAR6-like-2	NV2.4915	-	G-protein coupled receptor activity	-	NVE8888
1.01308e-26	1.26041	0.489	0.004	2.48691e-22	neurogland.all.N1.L1	SUP9-like-3	NV2.13859	-	-	-	-
1.40681e-26	2.00492	0.511	0.014	3.45344e-22	neurogland.all.N1.L1	VMPA3-like-1	NV2.14828	-	metalloendopeptidase activity	-	NVE44
1.69171e-26	1.25176	0.617	0.059	4.15281e-22	neurogland.all.N1.L1	RGS19-like-1	NV2.15950	RGS20	GTPase activator activity	-	NVE4095
1.96989e-26	1.26286	0.585	0.033	4.83568e-22	neurogland.all.N1.L1	TMPS6-like-1	NV2.20329	KLK13	Belongs to the peptidase S1 family	-	NVE23640,NVE11988
2.55752e-26	1.33564	0.66	0.074	6.27821e-22	neurogland.all.N1.L1	Elav1	NV2.252	ELAVL1	RNA binding	-	NVE8968
3.23757e-26	1.17482	0.521	0.033	7.94759e-22	neurogland.all.N1.L1	CALB2-like-2	NV2.4532	-	Calcium-binding protein	-	NVE10895,NVE10894
4.82531e-26	1.01787	0.532	0.023	1.18452e-21	neurogland.all.N1.L1	USOM5-like-6	NV2.19316	Mmp1	Belongs to the peptidase M10A family,Common central domain of tyrosinase	-	NVE22674,NVE26049,NVE19656,NVE22675
5.41833e-26	1.50142	0.532	0.016	1.33009e-21	neurogland.all.N1.L1	BRS3-like-1	NV2.1992	-	7 transmembrane receptor (rhodopsin family)	-	NVE24528
1.85036e-25	1.25244	0.468	0.003	4.54226e-21	neurogland.all.N1.L1	NV2.15746	NV2.15746	-	-	-	-
2.59417e-25	1.40286	0.755	0.177	6.36817e-21	neurogland.all.N1.L1	PTPRN-like-1	NV2.11670	-	positive regulation of type B pancreatic cell proliferation	-	NVE19082
7.79604e-25	1.1122	0.457	0.003	1.91377e-20	neurogland.all.N1.L1	CYGB1-like-4	NV2.8823	-	Belongs to the globin family	-	NVE6815,NVE17053
1.21906e-24	1.64761	0.798	0.186	2.99254e-20	neurogland.all.N1.L1	DCX-like-1	NV2.3783	DCX	Neuronal migration protein doublecortin,serine threonine-protein kinase	-	NVE15812,NVE15813
2.18896e-24	1.06655	0.617	0.09	5.37346e-20	neurogland.all.N1.L1	OSBP2-like-2	NV2.14173	-	Oxysterol-binding protein	-	NVE22725
3.25395e-24	1.6656	0.447	0.001	7.98779e-20	neurogland.all.N1.L1	AA3R-like-7	NV2.25073	-	G-protein coupled receptor activity	-	-
5.93343e-24	1.12326	0.585	0.062	1.45654e-19	neurogland.all.N1.L1	CALL3-like-4	NV2.8032	-	HAUS augmin-like complex subunit 2,Calcium-binding protein	-	NVE14544,NVE14546,NVE845,NVE14543
5.94914e-24	1.49996	0.766	0.24	1.46039e-19	neurogland.all.N1.L1	NPDC1-like-1	NV2.25738	NPDC1	Neural proliferation differentiation control-1 protein (NPDC1)	-	NVE5662
1.3455e-23	1.80689	0.436	0	3.30294e-19	neurogland.all.N1.L1	NV2.14153	NV2.14153	ZFYVE27	endoplasmic reticulum tubular network formation	-	NVE22707
1.79301e-23	1.27226	0.468	0.007	4.40147e-19	neurogland.all.N1.L1	NV2.15189	NV2.15189	-	-	-	-
2.76499e-23	1.1103	0.447	0.006	6.78749e-19	neurogland.all.N1.L1	DRD1L-like-26	NV2.18450	-	-	-	NVE2072
5.2035e-23	1.37763	0.702	0.179	1.27735e-18	neurogland.all.N1.L1	PI42A-like-1	NV2.12756	PIP4K2B	Phosphatidylinositol 5-phosphate 4-kinase type-2	-	NVE7145
8.02002e-23	1.3318	0.766	0.224	1.96875e-18	neurogland.all.N1.L1	MLF1-like-1	NV2.13751	MLF1	myeloid progenitor cell differentiation,DDE superfamily endonuclease	-	NVE8538,NVE8537,NVE8535
1.07707e-22	1.047	0.447	0.031	2.64398e-18	neurogland.all.N1.L1	AT8A1-like-1	NV2.2753	ATP8A1	Belongs to the cation transport ATPase (P-type) (TC 3.A.3) family. Type IV subfamily	-	NVE6582
2.62784e-22	1.56302	0.511	0.021	6.45081e-18	neurogland.all.N1.L1	DMRT-B	NV2.1086	-	DNA-binding transcription factor activity	DM	NVE6455
2.82398e-22	1.02659	0.521	0.032	6.93232e-18	neurogland.all.N1.L1	F167A-like-1	NV2.4362	-	-	-	NVE22310
4.64775e-22	1.09057	0.426	0.003	1.14093e-17	neurogland.all.N1.L1	NV2.21248	NV2.21248	-	-	-	-
5.62232e-22	1.15577	0.553	0.036	1.38017e-17	neurogland.all.N1.L1	RTN2-like-1	NV2.1088	-	Reticulon	-	NVE6457
1.5237e-21	1.03289	0.521	0.051	3.74037e-17	neurogland.all.N1.L1	Lhx6-8	NV2.25048	LHX8	forebrain neuron development	Homeobox	NVE9807
1.64533e-21	1.22256	0.468	0.027	4.03896e-17	neurogland.all.N1.L1	Y1101-like-1	NV2.187	-	Universal stress protein family	-	NVE2514
1.67837e-21	1.82806	0.426	0.014	4.12005e-17	neurogland.all.N1.L1	NPFF2-like-21	NV2.10575	OPRK1	Belongs to the G-protein coupled receptor 1 family	-	NVE7402,NVE21701
1.68607e-21	1.00099	0.532	0.042	4.13897e-17	neurogland.all.N1.L1	KCTD8-like-1	NV2.3553	KCTD16	BTB POZ domain-containing protein	-	NVE9230
1.71042e-21	1.22956	0.66	0.144	4.19874e-17	neurogland.all.N1.L1	P5I11-like-1	NV2.18682	TP53I11	tumor protein	-	NVE24884
1.83006e-21	1.07361	0.638	0.137	4.49243e-17	neurogland.all.N1.L1	CFA36-like-1	NV2.19751	CFAP36	protein N-terminus binding	-	NVE5130
1.98647e-21	1.0387	0.468	0.022	4.87638e-17	neurogland.all.N1.L1	NV2.17583	NV2.17583	-	-	-	NVE17457
2.55001e-21	1.01603	0.564	0.079	6.25978e-17	neurogland.all.N1.L1	RAB26-like-1	NV2.7037	RAB37	GMP binding	-	NVE282
2.58613e-21	1.03173	0.617	0.101	6.34842e-17	neurogland.all.N1.L1	S12A8-like-1	NV2.5867	SLC12A8	potassium:chloride symporter activity	-	NVE8922
3.71653e-21	1.17232	0.617	0.104	9.12335e-17	neurogland.all.N1.L1	NECB-like-2	NV2.3664	-	Subtilase family	-	NVE11876
2.75342e-20	1.03144	0.394	0.002	6.75909e-16	neurogland.all.N1.L1	AMT3-like-8	NV2.3074	-	Ammonium transporter	-	NVE22066
2.82345e-20	1.10756	0.809	0.365	6.93101e-16	neurogland.all.N1.L1	KAP0-like-1	NV2.7246	PRKAR1A	cAMP-dependent protein kinase regulator activity	-	NVE24121
3.79602e-20	1.49681	0.83	0.39	9.31846e-16	neurogland.all.N1.L1	KAPC1-like-1	NV2.1814	-	camp-dependent protein kinase catalytic subunit	-	NVE6335
5.39657e-20	1.29267	0.745	0.236	1.32475e-15	neurogland.all.N1.L1	CBPD-like-14	NV2.16655	-	metallocarboxypeptidase activity	-	NVE15017
5.4701e-20	1.21326	0.66	0.18	1.3428e-15	neurogland.all.N1.L1	LYPA1-like-1	NV2.16367	LYPLA1	palmitoyl-(protein) hydrolase activity	-	NVE8432
8.34767e-20	1.55375	0.851	0.383	2.04919e-15	neurogland.all.N1.L1	STOM-like-1	NV2.25005	STOM	regulation of acid-sensing ion channel activity	-	NVE18721
4.75239e-19	1.0954	0.372	0.01	1.16662e-14	neurogland.all.N1.L1	NV2.11265	NV2.11265	-	-	-	NVE11291
6.43189e-19	1.64116	0.372	0.004	1.5789e-14	neurogland.all.N1.L1	NV2.14644	NV2.14644	-	-	-	NVE8366
6.66388e-19	1.21339	0.585	0.137	1.63585e-14	neurogland.all.N1.L1	NECB-like-1	NV2.13578	-	serine-type endopeptidase activity	-	NVE23858
8.24611e-19	1.37802	0.415	0.01	2.02425e-14	neurogland.all.N1.L1	PRD12-like-1	NV2.25746	PRDM12	positive regulation of histone H3-K9 dimethylation	zf-H2C2_2	NVE5655
1.14825e-18	1.16704	0.617	0.134	2.81872e-14	neurogland.all.N1.L1	MCFD2-like-2	NV2.15161	-	calcium ion binding	-	NVE3754
1.74862e-18	1.07858	0.649	0.193	4.29252e-14	neurogland.all.N1.L1	PPR27-like-3	NV2.4812	-	spectrin binding	-	NVE7318
3.62629e-18	1.12645	0.83	0.446	8.90183e-14	neurogland.all.N1.L1	GNAI-like-1	NV2.3507	GNAI3	G-protein beta/gamma-subunit complex binding	-	NVE19913,NVE8230
9.38534e-18	1.07958	0.511	0.07	2.30391e-13	neurogland.all.N1.L1	NV2.11322	NV2.11322	-	-	-	NVE11342
1.10673e-17	1.39317	0.723	0.24	2.71681e-13	neurogland.all.N1.L1	RAB3C-like-1	NV2.1591	Rab3	GTP-dependent protein binding	-	NVE8733
1.79335e-17	1.3005	0.372	0.009	4.40232e-13	neurogland.all.N1.L1	NV2.20888	NV2.20888	-	-	-	NVE19548
3.04524e-17	1.08962	0.543	0.077	7.47545e-13	neurogland.all.N1.L1	OTOF-like-1	NV2.16593	FER1L6	plasma membrane repair	-	NVE2951
6.02546e-17	1.24959	0.596	0.184	1.47913e-12	neurogland.all.N1.L1	NV2.4721	NV2.4721	-	-	-	NVE814
6.61955e-17	1.19834	0.553	0.09	1.62497e-12	neurogland.all.N1.L1	INSM1-like-1	NV2.19965	INSM2	adrenal chromaffin cell differentiation	zf-C2H2	NVE7206
3.58487e-16	1.00542	0.532	0.129	8.80015e-12	neurogland.all.N1.L1	TBA2-like-8	NV2.2714	-	structural constituent of cytoskeleton	-	NVE24200
8.81452e-16	1.32077	0.596	0.151	2.16379e-11	neurogland.all.N1.L1	NV2.22553	NV2.22553	-	-	-	NVE25581,NVE17704
1.31621e-15	1.36329	0.649	0.199	3.23103e-11	neurogland.all.N1.L1	NV2.5435	NV2.5435	-	-	-	NVE12407,NVE17263
2.13359e-15	1.27053	0.872	0.563	5.23754e-11	neurogland.all.N1.L1	GBB1-like-1	NV2.13538	GNB4	protein-containing complex binding	-	NVE23819
3.03067e-15	1.15949	0.553	0.136	7.43968e-11	neurogland.all.N1.L1	PAPSS-like-1	NV2.14348	PAPSS2	sulfate adenylyltransferase (ATP) activity	-	NVE1227,NVE1226
3.7731e-15	1.30297	0.574	0.221	9.26219e-11	neurogland.all.N1.L1	PRDX6-like-1	NV2.25109	PRDX6	Thiol-specific peroxidase that catalyzes the reduction of hydrogen peroxide and organic hydroperoxides to water and alcohols, respectively. Can reduce H(2)O(2) and short chain organic, fatty acid, and phospholipid hydroperoxides. Also has phospholipase activity, and can therefore either reduce the oxidized sn-2 fatty acyl grup of phospholipids (peroxidase activity) or hydrolyze the sn-2 ester bon…	-	NVE4658
5.19429e-14	1.36464	0.819	0.46	1.27509e-09	neurogland.all.N1.L1	RAB2-like-1	NV2.4212	-	member RAS oncogene family	-	NVE5193
6.07404e-13	1.12416	0.766	0.407	1.49106e-08	neurogland.all.N1.L1	VATL-like-1	NV2.2556	ATP6V0C	Proton-conducting pore forming subunit of the membrane integral V0 complex of vacuolar ATPase. V-ATPase is responsible for acidifying a variety of intracellular compartments in eukaryotic cells	-	NVE9664,NVE11721
2.65378e-12	1.12524	0.904	0.613	6.51449e-08	neurogland.all.N1.L1	CCNI-like-1	NV2.3243	CCNI	regulation of cell cycle	-	NVE7996
6.76295e-12	1.26533	0.5	0.122	1.66017e-07	neurogland.all.N1.L1	NV2.22556	NV2.22556	-	-	-	NVE17705,NVE25580
8.03052e-12	2.49172	0.309	0.03	1.97133e-07	neurogland.all.N1.L1	NV2.2147	NV2.2147	-	-	-	NVE11072
1.09409e-11	1.49794	0.234	0.023	2.68578e-07	neurogland.all.N1.L1	MUC2-like-3	NV2.12705	-	-	-	-
2.38673e-11	1.01123	0.638	0.227	5.85894e-07	neurogland.all.N1.L1	SEPT7-like-1	NV2.5089	39326	Belongs to the TRAFAC class TrmE-Era-EngA-EngB-Septin- like GTPase superfamily. Septin GTPase family	-	NVE1392,NVE9571
5.33027e-11	2.39582	0.34	0.027	1.30848e-06	neurogland.all.N1.L1	NV2.14774	NV2.14774	-	-	-	NVE82
1.36505e-10	1.26551	0.777	0.452	3.35092e-06	neurogland.all.N1.L1	BZW1-like-1	NV2.10960	BZW2	regulation of cellular macromolecule biosynthetic process	-	NVE21369,NVE19793,NVE21368
2.71448e-10	2.2926	0.298	0.025	6.66352e-06	neurogland.all.N1.L1	NV2.12706	NV2.12706	-	-	-	NVE12334,NVE3661
1.78124e-09	1.42093	0.33	0.07	4.37259e-05	neurogland.all.N1.L1	APC7-like-1	NV2.16892	ANAPC7	protein K11-linked ubiquitination	-	NVE23278,NVE1578,NVE23277
4.91201e-09	1.10479	0.277	0.063	0.00012058	neurogland.all.N1.L1	NV2.4446	NV2.4446	-	-	-	NVE24623
4.26516e-08	1.05109	0.596	0.291	0.00104701	neurogland.all.N1.L1	NV2.18830	NV2.18830	-	-	-	NVE20963
1.11041e-64	6.41283	0.902	0.017	2.72583e-60	neurogland.all.N1.L2	PRGa	NV2.16299	-	-	-	NVE226
3.76876e-61	3.52863	0.907	0.041	9.25154e-57	neurogland.all.N1.L2	SH3G3-like-3	NV2.25136	SH3GL1	synaptic vesicle uncoating	-	NVE4682
4.34342e-57	4.4972	0.848	0.02	1.06622e-52	neurogland.all.N1.L2	NV2.23192	#N/A	#N/A	#N/A	#N/A	#N/A
3.71258e-55	4.42917	0.877	0.104	9.11363e-51	neurogland.all.N1.L2	THIO-like-1	NV2.1200	-	glycerol ether metabolic process	-	NVE13151
5.54322e-54	2.65419	0.843	0.057	1.36075e-49	neurogland.all.N1.L2	SEGN-like-1	NV2.4529	SCGN	secretagogin, EF-hand calcium binding protein	-	NVE10899
1.70864e-52	2.66296	0.907	0.159	4.19438e-48	neurogland.all.N1.L2	GBGE-like-1	NV2.7089	-	-	-	NVE23972
2.33538e-51	2.32209	0.902	0.12	5.73289e-47	neurogland.all.N1.L2	CD151-like-2	NV2.17740	-	CD151 molecule (Raph blood group)	-	NVE6677
6.83278e-51	3.7344	0.76	0.007	1.67731e-46	neurogland.all.N1.L2	NV2.11600	NV2.11600	-	-	-	NVE14949
6.07269e-50	4.26245	0.75	0.005	1.49072e-45	neurogland.all.N1.L2	NV2.5875	NV2.5875	-	-	-	NVE8927,NVE667
7.69706e-50	1.79715	0.799	0.038	1.88947e-45	neurogland.all.N1.L2	NV2.15023	NV2.15023	-	-	-	NVE429
4.559e-49	2.15482	0.74	0.003	1.11914e-44	neurogland.all.N1.L2	AQP2-like-1	NV2.16823	AQP4	water channel activity	-	NVE23329
5.07548e-48	2.52224	0.892	0.234	1.24593e-43	neurogland.all.N1.L2	KAPR-like-14	NV2.16897	PRKAR2B	cAMP-dependent protein kinase regulator activity	-	NVE23271
1.27261e-46	3.28971	0.73	0.016	3.124e-42	neurogland.all.N1.L2	VSX2-like-1	NV2.19851	VSX2	retinal bipolar neuron differentiation	Homeobox	NVE961
4.5193e-46	2.47727	0.73	0.015	1.1094e-41	neurogland.all.N1.L2	GLRA3-like-1	NV2.24331	GluCl	extracellularly glycine-gated chloride channel activity	-	NVE10600,NVE20397
5.05321e-46	1.96384	0.73	0.036	1.24046e-41	neurogland.all.N1.L2	NV2.25322	NV2.25322	-	GTPase activator activity	-	NVE18512,NVE18793
6.73088e-46	1.97641	0.765	0.031	1.6523e-41	neurogland.all.N1.L2	TM163-like-2	NV2.12557	TMEM163	zinc ion binding	-	NVE17678
3.18393e-45	2.16395	0.716	0.048	7.81591e-41	neurogland.all.N1.L2	NEC1-like-2	NV2.23613	PCSK1	positive regulation of smooth muscle cell-matrix adhesion	-	NVE2234
6.20058e-45	2.4292	0.809	0.06	1.52212e-40	neurogland.all.N1.L2	NV2.3318	NV2.3318	-	-	-	NVE8064
3.5989e-44	1.78207	0.863	0.185	8.83458e-40	neurogland.all.N1.L2	DCX-like-1	NV2.3783	DCX	Neuronal migration protein doublecortin,serine threonine-protein kinase	-	NVE15812,NVE15813
5.26014e-43	4.56255	0.686	0.015	1.29126e-38	neurogland.all.N1.L2	NV2.12847	#N/A	#N/A	#N/A	#N/A	#N/A
1.2952e-42	1.95443	0.765	0.058	3.17947e-38	neurogland.all.N1.L2	RGS19-like-1	NV2.15950	RGS20	GTPase activator activity	-	NVE4095
1.93323e-42	1.43678	0.662	0.004	4.74569e-38	neurogland.all.N1.L2	CLHM1-like-42	NV2.25235	FAM26E	cation channel activity	-	NVE13276
2.84983e-42	1.65769	0.701	0.021	6.99575e-38	neurogland.all.N1.L2	CALM-like-22	NV2.8033	-	calcium ion binding	-	NVE14545
2.85755e-42	1.76746	0.765	0.097	7.01472e-38	neurogland.all.N1.L2	STOM-like-2	NV2.25006	STOM	regulation of acid-sensing ion channel activity	-	NVE18720
3.91933e-40	1.52387	0.696	0.06	9.62118e-36	neurogland.all.N1.L2	CDN2D-like-1	NV2.3569	-	-	-	NVE9243
4.24363e-40	2.26295	0.73	0.047	1.04173e-35	neurogland.all.N1.L2	TBA1-like-6	NV2.2719	-	structural constituent of cytoskeleton,Tubulin is the major constituent of microtubules. It binds two moles of GTP, one at an exchangeable site on the beta chain and one at a non-exchangeable site on the alpha chain	-	NVE24203
8.31575e-40	2.76753	0.809	0.164	2.04135e-35	neurogland.all.N1.L2	HoxA-Anthox6	NV2.17961	HOXC4	embryonic organ development	Homeobox	NVE16373
9.04224e-40	1.82736	0.73	0.089	2.21969e-35	neurogland.all.N1.L2	ABCA2-like-1	NV2.25615	ABCA2	ATPase activity, coupled to transmembrane movement of substances	-	NVE1499,NVE1500
9.38249e-40	1.60627	0.77	0.143	2.30321e-35	neurogland.all.N1.L2	P5I11-like-1	NV2.18682	TP53I11	tumor protein	-	NVE24884
2.42633e-39	1.94053	0.652	0.02	5.95617e-35	neurogland.all.N1.L2	DMRT-B	NV2.1086	-	DNA-binding transcription factor activity	DM	NVE6455
2.75285e-39	2.1867	0.696	0.03	6.7577e-35	neurogland.all.N1.L2	CALM-like-14	NV2.19687	-	calcium ion binding	-	NVE18816
9.10079e-39	1.81627	0.657	0.018	2.23406e-34	neurogland.all.N1.L2	NV2.8418	NV2.8418	-	-	-	NVE7534
9.81167e-39	1.17293	0.652	0.035	2.40857e-34	neurogland.all.N1.L2	GBG12-like-1	NV2.20324	-	-	-	NVE11983
1.21925e-38	2.18334	0.789	0.179	2.99302e-34	neurogland.all.N1.L2	LYPA1-like-1	NV2.16367	LYPLA1	palmitoyl-(protein) hydrolase activity	-	NVE8432
2.94537e-38	1.42853	0.686	0.04	7.23029e-34	neurogland.all.N1.L2	KCTD8-like-1	NV2.3553	KCTD16	BTB POZ domain-containing protein	-	NVE9230
3.41573e-38	1.44798	0.696	0.038	8.38493e-34	neurogland.all.N1.L2	KCNA2-like-4	NV2.17768	KCNA2	potassium voltage-gated channel	-	NVE6700
5.34431e-38	1.54189	0.681	0.033	1.31192e-33	neurogland.all.N1.L2	NV2.13752	NV2.13752	-	-	-	NVE8534
6.28443e-38	3.75403	0.652	0.026	1.5427e-33	neurogland.all.N1.L2	NV2.14774	NV2.14774	-	-	-	NVE82
1.9498e-37	1.7295	0.725	0.073	4.78637e-33	neurogland.all.N1.L2	Elav1	NV2.252	ELAVL1	RNA binding	-	NVE8968
2.55402e-37	2.77864	0.706	0.089	6.2696e-33	neurogland.all.N1.L2	NV2.3856	NV2.3856	-	-	-	NVE15876
4.13492e-37	1.91054	0.716	0.048	1.01504e-32	neurogland.all.N1.L2	AshA	NV2.9665	-	-	bHLH	NVE15559
5.32995e-37	2.24581	0.613	0.015	1.3084e-32	neurogland.all.N1.L2	BRS3-like-1	NV2.1992	-	7 transmembrane receptor (rhodopsin family)	-	NVE24528
8.84093e-37	1.5117	0.76	0.176	2.17027e-32	neurogland.all.N1.L2	PTPRN-like-1	NV2.11670	-	positive regulation of type B pancreatic cell proliferation	-	NVE19082
9.5068e-37	1.41668	0.593	0.005	2.33373e-32	neurogland.all.N1.L2	NGB1-like-1	NV2.19047	-	Belongs to the globin family	-	NVE19206,NVE24356
1.02572e-36	1.81769	0.73	0.095	2.51794e-32	neurogland.all.N1.L2	PKD2-like-2	NV2.2930	PKD2	Polycystic kidney disease	-	NVE5442
1.10378e-36	1.55825	0.824	0.24	2.70955e-32	neurogland.all.N1.L2	NPDC1-like-1	NV2.25738	NPDC1	Neural proliferation differentiation control-1 protein (NPDC1)	-	NVE5662
1.40074e-36	4.21468	0.598	0.006	3.43854e-32	neurogland.all.N1.L2	NV2.15189	NV2.15189	-	-	-	-
1.45735e-36	1.54059	0.863	0.389	3.57751e-32	neurogland.all.N1.L2	KAPC1-like-1	NV2.1814	-	camp-dependent protein kinase catalytic subunit	-	NVE6335
3.5922e-36	1.37633	0.926	0.613	8.81814e-32	neurogland.all.N1.L2	CCNI-like-1	NV2.3243	CCNI	regulation of cell cycle	-	NVE7996
4.2613e-36	1.62024	0.794	0.239	1.04606e-31	neurogland.all.N1.L2	RAB3C-like-1	NV2.1591	Rab3	GTP-dependent protein binding	-	NVE8733
6.0101e-36	1.29464	0.672	0.07	1.47536e-31	neurogland.all.N1.L2	GTSF1-like-2	NV2.19888	-	U11-48K-like CHHC zinc finger	-	NVE930
7.90961e-36	1.8439	0.76	0.178	1.94165e-31	neurogland.all.N1.L2	PI42A-like-1	NV2.12756	PIP4K2B	Phosphatidylinositol 5-phosphate 4-kinase type-2	-	NVE7145
8.33883e-36	1.49494	0.686	0.069	2.04702e-31	neurogland.all.N1.L2	PA1B3-like-1	NV2.22111	PAFAH1B2	platelet-activating factor acetyltransferase activity	-	NVE10356
1.19562e-34	1.40858	0.608	0.026	2.935e-30	neurogland.all.N1.L2	CALM-like-26	NV2.18768	-	calcium ion binding	-	NVE12317,NVE20919
1.65078e-34	1.21902	0.613	0.054	4.05233e-30	neurogland.all.N1.L2	PRLHR-like-4	NV2.4209	NPY7R	Serpentine type 7TM GPCR chemoreceptor Srsx	-	NVE5192
2.99254e-34	1.37765	0.569	0.003	7.34608e-30	neurogland.all.N1.L2	MRP4-like-1	NV2.12875	-	ATPase activity, coupled to transmembrane movement of substances	-	NVE14798,NVE4762,NVE14797
3.87135e-34	1.46166	0.848	0.365	9.50339e-30	neurogland.all.N1.L2	KAP0-like-1	NV2.7246	PRKAR1A	cAMP-dependent protein kinase regulator activity	-	NVE24121
4.70096e-34	1.45601	0.701	0.133	1.15399e-29	neurogland.all.N1.L2	MCFD2-like-2	NV2.15161	-	calcium ion binding	-	NVE3754
4.90393e-34	1.58566	0.618	0.021	1.20382e-29	neurogland.all.N1.L2	KCD16-like-1	NV2.9013	KCTD12	protein homooligomerization	-	NVE1526
4.91141e-34	1.28702	0.583	0.015	1.20565e-29	neurogland.all.N1.L2	NV2.16819	NV2.16819	-	-	-	-
1.84605e-33	2.74909	0.716	0.135	4.53168e-29	neurogland.all.N1.L2	ao81	NV2.25173	-	MYM-type Zinc finger with FCS sequence motif	-	NVE4712
2.92435e-33	1.07223	0.593	0.086	7.1787e-29	neurogland.all.N1.L2	AMPN-like-10	NV2.13894	ENPEP	metalloaminopeptidase activity	-	NVE21889
4.37467e-33	1.52477	0.637	0.032	1.07389e-28	neurogland.all.N1.L2	TMPS6-like-1	NV2.20329	KLK13	Belongs to the peptidase S1 family	-	NVE23640,NVE11988
5.4846e-33	1.26187	0.618	0.031	1.34636e-28	neurogland.all.N1.L2	F167A-like-1	NV2.4362	-	-	-	NVE22310
5.96622e-33	1.24001	0.564	0.028	1.46459e-28	neurogland.all.N1.L2	F234B-like-2	NV2.7346	-	-	-	NVE20313
4.31571e-32	1.0253	0.564	0.016	1.05942e-27	neurogland.all.N1.L2	RGRF2-like-1	NV2.22905	-	-	-	-
4.77353e-32	1.47034	0.868	0.46	1.17181e-27	neurogland.all.N1.L2	RAB2-like-1	NV2.4212	-	member RAS oncogene family	-	NVE5193
5.76664e-32	3.33574	0.539	0.003	1.41559e-27	neurogland.all.N1.L2	MFD6B-like-1	NV2.651	-	MFS_1 like family	-	NVE6209
6.27406e-32	1.2569	0.676	0.104	1.54016e-27	neurogland.all.N1.L2	C9MT-like-1	NV2.488	-	Histone methylation protein DOT1	-	NVE1109
1.25841e-31	1.38542	0.809	0.25	3.08913e-27	neurogland.all.N1.L2	NV2.16964	NV2.16964	-	-	-	NVE23019
1.30865e-31	1.79515	0.549	0.016	3.21248e-27	neurogland.all.N1.L2	VKTC3-like-1	NV2.16216	-	-	-	NVE21761
1.96162e-31	1.06901	0.52	0.017	4.8154e-27	neurogland.all.N1.L2	DRAM2-like-2	NV2.3406	DRAM2	photoreceptor cell maintenance	-	NVE8149
3.1093e-31	1.9251	0.873	0.383	7.63271e-27	neurogland.all.N1.L2	STOM-like-1	NV2.25005	STOM	regulation of acid-sensing ion channel activity	-	NVE18721
8.13926e-31	1.29364	0.755	0.236	1.99803e-26	neurogland.all.N1.L2	CBPD-like-14	NV2.16655	-	metallocarboxypeptidase activity	-	NVE15017
1.01621e-30	1.41231	0.907	0.563	2.49459e-26	neurogland.all.N1.L2	GBB1-like-1	NV2.13538	GNB4	protein-containing complex binding	-	NVE23819
2.17345e-30	3.90393	0.623	0.062	5.33537e-26	neurogland.all.N1.L2	NV2.5216	NV2.5216	-	-	-	NVE3857
2.42876e-30	2.18323	0.735	0.152	5.96213e-26	neurogland.all.N1.L2	Six3-6	NV2.12726	SIX6	optic vesicle morphogenesis	Homeobox	NVE12346
2.58379e-30	1.10448	0.632	0.069	6.34269e-26	neurogland.all.N1.L2	Tpm3	NV2.7058	-	Belongs to the tropomyosin family	-	NVE266
2.91437e-30	1.83918	0.534	0.026	7.15418e-26	neurogland.all.N1.L2	NV2.21939	NV2.21939	-	-	-	-
4.82287e-30	1.01703	0.549	0.032	1.18392e-25	neurogland.all.N1.L2	KCNF1-like-1	NV2.12166	-	voltage-gated potassium channel activity	-	NVE12924
5.01027e-30	3.8071	0.525	0.019	1.22992e-25	neurogland.all.N1.L2	NV2.19598	NV2.19598	-	-	-	NVE18448
5.29669e-30	1.97206	0.613	0.057	1.30023e-25	neurogland.all.N1.L2	TLL1-like-24	NV2.3699	-	Domain first found in C1r, C1s, uEGF, and bone morphogenetic protein.	-	NVE2832
7.99262e-30	1.38529	0.534	0.013	1.96203e-25	neurogland.all.N1.L2	ANR55-like-1	NV2.17695	ANKRD55	ankyrin repeat	-	NVE20171
8.35343e-30	1.04622	0.603	0.032	2.0506e-25	neurogland.all.N1.L2	ANR66-like-1	NV2.21568	ANKRD66	Ankyrin repeat	-	NVE24419
1.10563e-29	1.38075	0.657	0.103	2.71409e-25	neurogland.all.N1.L2	NECB-like-2	NV2.3664	-	Subtilase family	-	NVE11876
1.18387e-29	3.03237	0.564	0.05	2.90616e-25	neurogland.all.N1.L2	NV2.23614	NV2.23614	-	-	-	NVE2236,NVE2235
1.94849e-29	1.00145	0.544	0.033	4.78315e-25	neurogland.all.N1.L2	NV2.7732	NV2.7732	-	-	-	NVE5020
2.06101e-29	1.77106	0.5	0.001	5.05937e-25	neurogland.all.N1.L2	AA2BR-like-2	NV2.11343	-	G-protein coupled receptor activity	-	NVE11359
5.19865e-29	1.12914	0.623	0.09	1.27616e-24	neurogland.all.N1.L2	KCIP2-like-1	NV2.17620	KCNIP4	potassium channel regulator activity	-	NVE20107
7.56966e-29	2.19397	0.549	0.033	1.8582e-24	neurogland.all.N1.L2	NV2.3319	NV2.3319	-	-	-	NVE8067,NVE8066
1.24718e-28	1.02855	0.632	0.112	3.06159e-24	neurogland.all.N1.L2	ESIB-like-4	NV2.4385	-	Sel1-like repeats.	-	NVE8763
1.32818e-28	1.08671	0.559	0.048	3.26042e-24	neurogland.all.N1.L2	ANO7-like-2	NV2.14800	-	intracellular chloride channel activity	-	NVE60
1.80177e-28	1.08614	0.495	0.011	4.423e-24	neurogland.all.N1.L2	NV2.3870	NV2.3870	-	-	-	NVE15888
3.97792e-28	1.17278	0.598	0.07	9.76501e-24	neurogland.all.N1.L2	MCTP1-like-2	NV2.21207	C2CD2	intracellular signal transduction	-	NVE16780,NVE16779,NVE18135
1.00075e-27	1.43466	0.686	0.136	2.45665e-23	neurogland.all.N1.L2	CFA36-like-1	NV2.19751	CFAP36	protein N-terminus binding	-	NVE5130
1.34784e-27	1.93206	0.505	0.021	3.30867e-23	neurogland.all.N1.L2	PALD-like-1	NV2.10050	PALD1	protein tyrosine/serine/threonine phosphatase activity	-	NVE25942
1.4845e-27	1.12685	0.564	0.035	3.64414e-23	neurogland.all.N1.L2	RTN2-like-1	NV2.1088	-	Reticulon	-	NVE6457
1.49298e-27	1.40043	0.696	0.179	3.66496e-23	neurogland.all.N1.L2	FRMD5-like-1	NV2.23708	FRMD5	structural constituent of cytoskeleton	-	NVE9777
1.68511e-27	1.13108	0.554	0.031	4.13661e-23	neurogland.all.N1.L2	CELR-like-1	NV2.2472	-	-	-	NVE3180
1.92067e-27	1.3325	0.858	0.445	4.71486e-23	neurogland.all.N1.L2	GNAI-like-1	NV2.3507	GNAI3	G-protein beta/gamma-subunit complex binding	-	NVE19913,NVE8230
4.78737e-27	1.20558	0.809	0.406	1.1752e-22	neurogland.all.N1.L2	VATL-like-1	NV2.2556	ATP6V0C	Proton-conducting pore forming subunit of the membrane integral V0 complex of vacuolar ATPase. V-ATPase is responsible for acidifying a variety of intracellular compartments in eukaryotic cells	-	NVE9664,NVE11721
7.35126e-27	1.07677	0.529	0.021	1.80459e-22	neurogland.all.N1.L2	CNGA3-like-3	NV2.17156	-	cyclic nucleotide-gated ion channel activity	-	NVE25683
7.9987e-27	2.08414	0.608	0.135	1.96352e-22	neurogland.all.N1.L2	PAPSS-like-1	NV2.14348	PAPSS2	sulfate adenylyltransferase (ATP) activity	-	NVE1227,NVE1226
8.17869e-27	1.21508	0.632	0.141	2.00771e-22	neurogland.all.N1.L2	YPEL1-like-1	NV2.16578	-	metal ion binding	-	NVE2964
9.44075e-27	1.13232	0.51	0.023	2.31752e-22	neurogland.all.N1.L2	RYAR-like-35	NV2.18839	-	-	-	NVE20972
1.93971e-26	1.31338	0.794	0.352	4.76161e-22	neurogland.all.N1.L2	DNJC5-like-1	NV2.15118	DNAJC5B	ATP-dependent protein binding,Leucine Rich repeat	-	NVE3262,NVE3263
2.61227e-26	4.19779	0.456	0.006	6.4126e-22	neurogland.all.N1.L2	NV2.15156	NV2.15156	-	-	-	-
3.95657e-26	1.07484	0.451	0.006	9.71258e-22	neurogland.all.N1.L2	NGLY1-like-7	NV2.11570	NGLY1	Specifically deglycosylates the denatured form of N- linked glycoproteins in the cytoplasm and assists their proteasome-mediated degradation. Cleaves the beta-aspartyl- glucosamine (GlcNAc) of the glycan and the amide side chain of Asn, converting Asn to Asp. Prefers proteins containing high- mannose over those bearing complex type oligosaccharides. Can recognize misfolded proteins in the endopla…	-	NVE14922
4.34586e-26	1.43966	0.642	0.136	1.06682e-21	neurogland.all.N1.L2	NECB-like-1	NV2.13578	-	serine-type endopeptidase activity	-	NVE23858
6.26176e-26	1.47554	0.588	0.115	1.53714e-21	neurogland.all.N1.L2	DTNB-like-1	NV2.14319	DTNA	zinc ion binding	-	NVE1202,NVE19461,NVE1204,NVE1203,NVE13363
6.60797e-26	1.9279	0.48	0.024	1.62212e-21	neurogland.all.N1.L2	NV2.12706	NV2.12706	-	-	-	NVE12334,NVE3661
8.42249e-26	1.50854	0.446	0.006	2.06755e-21	neurogland.all.N1.L2	OPSP-like-7	NV2.14463	RRH	detection of visible light	-	NVE1327,NVE15063
2.37877e-25	1.36024	0.456	0.02	5.8394e-21	neurogland.all.N1.L2	AGRD1-like-1	NV2.5045	-	adenylate cyclase-activating G-protein coupled receptor signaling pathway	-	NVE6622,NVE18149,NVE4261
2.42163e-25	1.16909	0.76	0.294	5.94461e-21	neurogland.all.N1.L2	NV2.11604	NV2.11604	-	-	-	NVE19147
3.0068e-25	1.12808	0.74	0.279	7.38108e-21	neurogland.all.N1.L2	CANB1-like-2	NV2.20373	PPP3R1	calcineurin-NFAT signaling cascade	-	NVE22538
4.67981e-25	1.20132	0.73	0.221	1.1488e-20	neurogland.all.N1.L2	SPX3-like-1	NV2.623	SLC37A3	transporter activity	-	NVE6228,NVE6229
9.99146e-25	1.24749	0.466	0.021	2.4527e-20	neurogland.all.N1.L2	NV2.4323	NV2.4323	-	-	-	NVE22280
1.09756e-24	1.04007	0.461	0.01	2.69429e-20	neurogland.all.N1.L2	CYGB1-like-1	NV2.8825	-	Belongs to the globin family	-	NVE17052
2.27224e-24	2.12661	0.446	0.016	5.57791e-20	neurogland.all.N1.L2	NV2.16825	NV2.16825	-	-	-	-
3.42634e-24	1.11394	0.505	0.03	8.41098e-20	neurogland.all.N1.L2	TRAF4-like-4	NV2.16386	-	activation of NF-kappaB-inducing kinase activity	-	NVE12749
3.79884e-24	1.01223	0.598	0.069	9.32539e-20	neurogland.all.N1.L2	NV2.11322	NV2.11322	-	-	-	NVE11342
5.29371e-24	1.01534	0.441	0.009	1.2995e-19	neurogland.all.N1.L2	AMT3-like-6	NV2.23530	amt-3	Ammonium transporter	-	NVE4309
5.61594e-24	1.09221	0.559	0.076	1.3786e-19	neurogland.all.N1.L2	OTOF-like-1	NV2.16593	FER1L6	plasma membrane repair	-	NVE2951
1.18518e-23	1.90931	0.446	0.022	2.90937e-19	neurogland.all.N1.L2	MUC2-like-3	NV2.12705	-	-	-	-
1.39019e-23	1.25104	0.853	0.446	3.41263e-19	neurogland.all.N1.L2	GELS1-like-5	NV2.18716	-	actin filament severing	-	NVE24914
1.44264e-23	1.16077	0.647	0.126	3.54138e-19	neurogland.all.N1.L2	ECE-like-9	NV2.13577	-	metalloendopeptidase activity	-	NVE23857,NVE18131,NVE23856
2.66485e-23	1.00786	0.735	0.303	6.54168e-19	neurogland.all.N1.L2	NCAH-like-1	NV2.16432	-	calcium ion binding	-	NVE3093,NVE3091,NVE3092
5.75619e-23	1.10483	0.475	0.033	1.41303e-18	neurogland.all.N1.L2	DSCAM-like-1	NV2.360	-	Down syndrome cell adhesion	-	NVE26227,NVE13890
7.61542e-23	1.08402	0.681	0.194	1.86943e-18	neurogland.all.N1.L2	CC50A-like-1	NV2.14376	-	aminophospholipid transmembrane transporter activity	-	NVE1251
1.04435e-22	1.33719	0.412	0.005	2.56367e-18	neurogland.all.N1.L2	CNTP2-like-15	NV2.8818	-	biological adhesion	-	NVE17061,NVE17057,NVE8690
1.4981e-22	1.07162	0.716	0.264	3.67753e-18	neurogland.all.N1.L2	KCTD5-like-1	NV2.7517	KCTD5	BTB POZ domain-containing protein	-	NVE25435
2.55302e-22	1.30075	0.853	0.424	6.26715e-18	neurogland.all.N1.L2	NV2.13278	NV2.13278	-	von Willebrand factor type C domain	-	NVE12208
3.78196e-22	2.16492	0.461	0.035	9.28396e-18	neurogland.all.N1.L2	NV2.17939	NV2.17939	-	-	-	NVE16355
9.17751e-22	1.17186	0.515	0.041	2.2529e-17	neurogland.all.N1.L2	TBA-like-2	NV2.11584	-	-	-	NVE14933
1.19009e-21	1.20193	0.686	0.244	2.92142e-17	neurogland.all.N1.L2	NV2.20762	NV2.20762	-	-	-	-
1.62536e-21	1.02835	0.377	0.003	3.98993e-17	neurogland.all.N1.L2	ADRB3-like-1	NV2.18273	-	-	-	-
1.62539e-21	1.25229	0.672	0.164	3.99001e-17	neurogland.all.N1.L2	NV2.306	NV2.306	-	-	-	NVE11166
1.67516e-21	1.0192	0.529	0.082	4.11219e-17	neurogland.all.N1.L2	EFC14-like-2	NV2.1977	EFCAB14	metal ion binding	-	NVE24539,NVE24540
5.59785e-21	1.05253	0.382	0.002	1.37416e-16	neurogland.all.N1.L2	ASIC3-like-3	NV2.17037	-	sodium channel activity	-	NVE6385
8.96702e-21	1.57753	0.392	0.006	2.20122e-16	neurogland.all.N1.L2	GCM-like-1	NV2.5907	gcm	embryonic plasmatocyte differentiation	GCM	NVE12024,NVE3983
4.88712e-20	2.07158	0.387	0.013	1.19969e-15	neurogland.all.N1.L2	EGFL8-like-1	NV2.25171	-	calcium ion binding,DNA-binding transcription factor activity, RNA polymerase II-specific	-	NVE4712,NVE4709
4.93547e-20	1.45141	0.725	0.291	1.21156e-15	neurogland.all.N1.L2	NV2.18830	NV2.18830	-	-	-	NVE20963
7.34166e-20	1.03906	0.583	0.192	1.80223e-15	neurogland.all.N1.L2	PPR27-like-3	NV2.4812	-	spectrin binding	-	NVE7318
1.24323e-19	1.97256	0.363	0.002	3.05188e-15	neurogland.all.N1.L2	PRLHR-like-2	NV2.13777	-	-	-	NVE8520
4.7045e-19	1.07326	0.358	0.008	1.15486e-14	neurogland.all.N1.L2	MYLK-like-8	NV2.139	-	G-protein coupled receptor activity	-	NVE18676,NVE13490
5.1351e-19	1.59034	0.328	0.003	1.26056e-14	neurogland.all.N1.L2	MUC1-like-2	NV2.24863	NUDT6	8-hydroxy-dADP phosphatase activity,cell adhesion / voltage-gated potassium channel activity	-	NVE6994
6.14545e-19	1.11178	0.422	0.041	1.50859e-14	neurogland.all.N1.L2	NV2.25172	NV2.25172	-	-	-	NVE4711
6.62811e-19	1.05271	0.598	0.157	1.62707e-14	neurogland.all.N1.L2	NV2.23899	NV2.23899	-	-	-	NVE26198
1.63311e-18	1.60596	0.343	0.015	4.00897e-14	neurogland.all.N1.L2	NV2.3917	NV2.3917	-	-	-	NVE24721
1.83727e-18	1.01912	0.569	0.112	4.51013e-14	neurogland.all.N1.L2	TITIN-like-15	NV2.361	-	translation initiation factor activity	-	NVE13891,NVE13892
2.47947e-18	1.26573	0.348	0.012	6.08661e-14	neurogland.all.N1.L2	USPAL-like-10	NV2.188	-	Universal stress protein family	-	NVE2513
2.72296e-18	1.29626	0.436	0.089	6.68432e-14	neurogland.all.N1.L2	ANKF1-like-1	NV2.7812	ANKFN1	Fibronectin type 3 domain	-	NVE11568,NVE11571,NVE11570
3.13183e-18	1.13572	0.779	0.402	7.68801e-14	neurogland.all.N1.L2	NXNL2-like-1	NV2.21324	-	cellular oxidant detoxification	-	-
3.97398e-18	1.15745	0.559	0.139	9.75532e-14	neurogland.all.N1.L2	TET5C-like-1	NV2.9321	FAM46A	Family with sequence similarity 46, member	-	NVE20565
5.20211e-18	1.09132	0.838	0.51	1.27702e-13	neurogland.all.N1.L2	MLP3C-like-1	NV2.20844	MAP1LC3C	Belongs to the ATG8 family	-	NVE19591
8.24912e-18	1.14023	0.324	0.002	2.02499e-13	neurogland.all.N1.L2	USOM5-like-29	NV2.16064	-	Common central domain of tyrosinase	-	NVE15486
2.41381e-17	1.16371	0.324	0.015	5.92541e-13	neurogland.all.N1.L2	NV2.6851	NV2.6851	-	-	-	NVE7608
4.95751e-17	1.01914	0.525	0.115	1.21697e-12	neurogland.all.N1.L2	NV2.401	NV2.401	-	-	-	NVE13928
1.58493e-16	2.26646	0.309	0.024	3.89068e-12	neurogland.all.N1.L2	NV2.1202	NV2.1202	-	-	-	NVE3757,NVE13149
2.5741e-16	1.78981	0.294	0.002	6.3189e-12	neurogland.all.N1.L2	NV2.15165	#N/A	#N/A	#N/A	#N/A	#N/A
4.70655e-16	1.01404	0.304	0.006	1.15536e-11	neurogland.all.N1.L2	DRD1L-like-26	NV2.18450	-	-	-	NVE2072
1.11704e-15	1.02047	0.319	0.016	2.7421e-11	neurogland.all.N1.L2	S26A6-like-2	NV2.3504	-	secondary active sulfate transmembrane transporter activity	-	NVE8226
1.63922e-15	1.25445	0.387	0.057	4.02396e-11	neurogland.all.N1.L2	ZZEF1-like-1	NV2.6965	ZZEF1	Zinc finger, ZZ-type	-	NVE333,NVE7241,NVE335,NVE12461,NVE336
3.18767e-15	1.00208	0.863	0.556	7.8251e-11	neurogland.all.N1.L2	CHRC1-like-1	NV2.6151	CHRAC1	Chromatin accessibility complex	-	NVE9411,NVE9410
4.3603e-15	1.23781	0.284	0.009	1.07037e-10	neurogland.all.N1.L2	QRFPR-like-31	NV2.3875	-	structural constituent of cuticle	-	NVE24752
[truncated: 12,232 more rows]

## Sheet: AllDETFs
p_val	avg_log2FC	pct.1	pct.2	p_val_adj	cluster	gene	geneID	Preferred_name	best_OG_desc	TFFam	NVE
[truncated: 2,074 more rows]

[truncated: 32 more sheets: all.ectoderm, all.ectoderm.TFs, ao.DEGs, ao.DETFs, all.gastrodermis, all.gastrodermis.TFs, pSC.PGC, pSC.PGC.TFs, pSC, pSC.TFs, PGCs, PGCs.TFs, neurogland.all, neurogland.all.TFs, gland.mucous, gland.mucous.TFs, unchar.immune, unchar.immune.TFs, cnidocyte, cnidocyte.TFs …]
