# Supplementary material for: Updated single cell reference atlas for the starlet anemone Nematostella vectensis
Source: Front Zool. 2024 Mar 18;21:8. doi: 10.1186/s12983-024-00529-z (PMC10946136; doi:10.1186/s12983-024-00529-z)
Supplement: Supplementary file 3 — Additional file 3. Supplementary Data 2: Marker genes used for semi-automated name assignments for each cluster subset described in the paper. Worksheet 1 includes a look up table that includes the new gene model, the nomenclature used here, and the previous gene model(s). [file 12983_2024_529_MOESM3_ESM.xlsx]

## Sheet: genes.LUT
geneID	gene.name	NVE
NV2.1	NV2.1	-
NV2.2	SZT2-like-6	NVE9654
NV2.3	SZT2-like-7	NVE9654,NVE19679
NV2.4	NV2.4	-
NV2.5	SZT2-like-1	NVE24349,NVE21491,NVE9654
NV2.6	SZT2-like-5	-
NV2.7	RXLT1-like-1	NVE9653
NV2.8	MED8A-like-1	NVE21488,NVE9652
NV2.9	UTP23-like-1	NVE9651,NVE24348
NV2.10	SSRD-like-1	NVE24347,NVE9650
NV2.11	P20D1-like-1	NVE9649
NV2.12	GRAP1-like-1	NVE9648
NV2.13	MOV10-like-1	NVE9647
NV2.14	NV2.14	NVE9646,NVE9645
NV2.15	S38A9-like-1	NVE9645
NV2.16	YIPF1-like-1	NVE9644
NV2.17	SYFAA-like-1	NVE9643
NV2.18	RN170-like-1	NVE9642
NV2.19	MUSK-like-2	NVE9641
NV2.20	RAD17-like-1	NVE9640
NV2.21	FRRS1-like-1	NVE9638
NV2.22	YI31B-like-20	-
NV2.23	PSMG3-like-1	NVE9637
NV2.24	DMRT1-like-1	NVE9636
NV2.25	LAMA2-like-3	NVE9635,NVE16055
NV2.26	NV2.26	NVE9635,NVE16056
NV2.27	FRRS1-like-3	NVE9635,NVE9634,NVE16056
NV2.28	NV2.28	-
NV2.29	Y9801-like-1	NVE9633
NV2.30	NV2.30	NVE9632
NV2.31	PPWD1-like-1	NVE16058,NVE9631
NV2.32	DNAI4-like-1	NVE16060,NVE9630,NVE16059,NVE9629,NVE25512
NV2.33	NV2.33	-
NV2.34	NV2.34	NVE16061
NV2.35	HUWE1-like-4	NVE16063,NVE16062,NVE9628
NV2.36	HUWE1-like-1	NVE16063
NV2.37	NV2.37	NVE16064,NVE16065
NV2.39	NV2.39	NVE16065
NV2.40	NV2.40	NVE16066
NV2.41	LCA5L-like-3	NVE16067
NV2.42	BCDO1-like-1	NVE6297,NVE16068
NV2.43	OTU5A-like-1	NVE6297,NVE17229,NVE16069
NV2.44	NV2.44	-
NV2.45	NV2.45	NVE16070,NVE12776
NV2.46	NV2.46	-
NV2.47	TF26-like-15	-
NV2.48	UBP24-like-1	NVE4263,NVE16071,NVE14315
NV2.50	NV2.50	NVE16074,NVE16073
NV2.51	RT09-like-1	NVE16073,NVE14317,NVE16074,NVE14319
NV2.52	DAA11-like-2	NVE16075,NVE16076,NVE14318
NV2.53	ATPF1-like-1	NVE16076
NV2.54	NHAA-like-1	NVE14320,NVE16077
NV2.55	TOPRS-like-1	NVE16078,NVE14322,NVE14323
NV2.56	BPAC-like-1	-
NV2.57	MF14A-like-1	NVE16081,NVE16080
NV2.58	NV2.58	-
NV2.59	NV2.59	NVE16082,NVE6721
NV2.60	AN13C-like-1	NVE16083
NV2.61	NV2.61	NVE16085,NVE16084
NV2.62	NV2.62	NVE16086
NV2.63	RECK-like-1	NVE16087
NV2.64	SAMTR-like-1	NVE16088
NV2.65	TM168-like-1	NVE16089
NV2.66	WDR49-like-13	NVE23620,NVE19875,NVE16090,NVE510,NVE23618,NVE25400
NV2.67	NV2.67	NVE23619,NVE16091
NV2.68	NV2.68	NVE16092
NV2.69	NV2.69	NVE10543,NVE25399
NV2.70	NV2.70	NVE25398,NVE16093
NV2.71	NV2.71	NVE16093
NV2.72	DYL5B-like-5	NVE16094,NVE23621
NV2.73	NV2.73	NVE16095
NV2.74	VIT-like-1	NVE16096,NVE16097,NVE23622,NVE23621,NVE2778
NV2.75	AGRL3-like-11	NVE26229,NVE1891,NVE16098,NVE759
NV2.76	LICD-like-14	NVE16099
NV2.77	AGRL3-like-10	NVE16100,NVE10780
NV2.78	NV2.78	-
NV2.79	DIM1-like-1	NVE14175,NVE16101,NVE14176
NV2.80	SETD9-like-1	NVE16102
NV2.81	METL4-like-1	NVE16103
NV2.82	DOCK7-like-1	NVE16104,NVE6296,NVE16105
NV2.83	T121B-like-1	-
NV2.84	DRD2A-like-2	-
NV2.85	DRD2A-like-1	-
NV2.86	ADA1A-like-31	-
NV2.87	ATS9-like-2	NVE16106
NV2.88	ATS9-like-1	NVE16106
NV2.89	NV2.89	NVE16106
NV2.90	ATS1-like-1	NVE16106
NV2.91	NV2.91	NVE16106
NV2.92	NV2.92	NVE16106
NV2.93	NV2.93	NVE16106
NV2.94	NV2.94	-
NV2.95	CENPF-like-2	NVE8810,NVE16107
NV2.97	HAKAI-like-1	NVE16108
NV2.98	TAA7D-like-1	NVE16109
NV2.99	POC1B-like-2	NVE16110
NV2.100	NV2.100	NVE16111
NV2.101	NV2.101	NVE16112
NV2.102	DYLT5-like-1	NVE16113
NV2.103	TRPA1-like-31	NVE16115,NVE16114
NV2.105	NV2.105	NVE16116,NVE16117
NV2.106	NV2.106	-
NV2.107	EQST-like-1	NVE16116
NV2.108	NV2.108	NVE16118
NV2.109	ELK1-like-3	NVE16118
NV2.110	NV2.110	NVE16119
NV2.111	NV2.111	NVE16120
NV2.112	transmembraneprotein209	NVE16121
NV2.113	TM209-like-1	NVE16122
NV2.114	NV2.114	NVE16123
NV2.115	FP1-like-1	NVE16124
NV2.116	NV2.116	NVE16125
NV2.117	NV2.117	NVE16126
NV2.118	LMLN-like-4	NVE16128
NV2.119	TAA7G-like-1	NVE16129
NV2.120	IGS10-like-1	NVE16130
NV2.121	NV2.121	NVE16131
NV2.122	Gremlin	NVE16132
NV2.123	TBK1-like-1	NVE16133
NV2.124	YCP9-like-1	NVE16134
NV2.125	XPOT-like-1	NVE16135
NV2.126	GDIA-like-1	NVE16136
NV2.127	NV2.127	-
NV2.128	Hedgehog2	NVE16137
NV2.129	NV2.129	NVE16138
NV2.130	NV2.130	NVE16140
NV2.131	TLC4B-like-1	NVE16141
NV2.132	RL18A-like-1	NVE16142
NV2.133	SYPH-like-1	NVE16143
NV2.134	TTLL3-like-1	NVE16144,NVE11216
NV2.135	TTLL3-like-5	-
NV2.137	CPNE8-like-1	NVE16146
NV2.138	CERK1-like-2	NVE18675,NVE16147
NV2.139	MYLK-like-8	NVE18676,NVE13490
NV2.140	CHIT1-like-9	NVE18677
NV2.141	Hes2	NVE18678
NV2.142	Hl2	NVE18679
NV2.143	NV2.143	-
NV2.144	Hes3	NVE18680
NV2.145	NV2.145	NVE18681
NV2.146	Hes4	NVE18682
NV2.148	Hes2a	NVE18683
NV2.149	NV2.149	NVE18683
NV2.150	COG5-like-1	NVE18684
NV2.151	SUP9-like-2	NVE18685
NV2.152	BDH2-like-1	NVE18686
NV2.153	CBPA2-like-2	NVE18687
NV2.154	NV2.154	NVE18687
NV2.155	NV2.155	NVE18687
NV2.156	NV2.156	NVE18688
NV2.157	NV2.157	NVE3223,NVE18689
NV2.158	NV2.158	-
NV2.159	NV2.159	-
NV2.160	NV2.160	-
NV2.161	TITIN-like-40	NVE12719,NVE18690
NV2.162	NV2.162	NVE12719
NV2.163	SAMC-like-1	NVE12720
NV2.164	PAK6-like-1	NVE12721
NV2.165	NV2.165	-
NV2.166	NV2.166	-
NV2.167	NV2.167	NVE8960
NV2.168	NV2.168	-
NV2.169	NV2.169	NVE8959
NV2.170	NV2.170	-
NV2.171	S35A2-like-1	NVE8958
NV2.172	NV2.172	-
NV2.173	Activin	NVE8956
NV2.174	HNRL1-like-2	NVE8955
NV2.175	IPP-like-1	NVE8955
NV2.176	HSDL2-like-1	NVE2520
NV2.177	NV2.177	NVE2520
NV2.178	TOPK-like-1	NVE2519
NV2.179	SYDE2-like-1	NVE2518
NV2.180	NV2.180	NVE2517
NV2.181	CC14A-like-1	NVE2517
NV2.182	NV2.182	-
NV2.183	AMID-like-11	NVE2516
NV2.184	NV2.184	-
NV2.185	AMID-like-1	NVE2515
NV2.186	NV2.186	-
NV2.187	Y1101-like-1	NVE2514
NV2.188	USPAL-like-10	NVE2513
NV2.189	KCNAW-like-5	NVE2512,NVE1009
NV2.190	NV2.190	NVE2512
NV2.191	NV2.191	-
NV2.192	YSM6-like-1	NVE2511
NV2.193	NPFF2-like-105	NVE2510
NV2.194	CB016-like-1	NVE2509
NV2.195	AP3D1-like-1	NVE2508
NV2.196	RL37-like-1	NVE2507
NV2.197	FBX4-like-1	NVE2506
NV2.198	ECH1-like-1	NVE2505
NV2.199	YQEF-like-42	-
NV2.200	SPAT6-like-1	NVE2504
NV2.201	NV2.201	-
NV2.202	NV2.202	-
NV2.203	NV2.203	-
NV2.204	NV2.204	-
NV2.205	ANR63-like-9	NVE2502
NV2.206	PLCH2-like-2	NVE2500,NVE2501
NV2.208	KAP2-like-1	NVE2499
NV2.209	NV2.209	-
NV2.210	NV2.210	-
NV2.211	TRXR3-like-1	NVE2498
NV2.212	CL056-like-1	NVE2497
NV2.213	NV2.213	-
NV2.214	NV2.214	NVE2496
NV2.215	PGM1-like-1	NVE2496
NV2.216	EGTB-like-1	NVE2495
NV2.217	Snipl-like	NVE2494
NV2.218	NV2.218	NVE2494
NV2.219	AMZ2-like-1	NVE2493
NV2.220	CASR-like-36	NVE2492
NV2.221	ALKB7-like-1	NVE6488,NVE2491
NV2.222	YQC1-like-1	NVE2490,NVE6487
NV2.224	NV2.224	-
NV2.225	TB22B-like-1	NVE25854,NVE2489
NV2.226	PO14-like-1	-
NV2.227	EDR1-like-1	NVE12818,NVE2488
NV2.228	AASS-like-1	NVE12817,NVE2486,NVE1633,NVE2487
NV2.229	TRPA1-like-39	NVE2486,NVE5579,NVE2483,NVE2484
NV2.30008	TLX2-like-1	NVE2485,NVE5580,NVE2486
NV2.230	NV2.230	NVE2486,NVE2483
NV2.231	KIN17-like-1	NVE2482,NVE16744
NV2.232	FOXI2-like-4	NVE2486,NVE2481
NV2.233	NV2.233	NVE2486
NV2.234	BARH1-like-2	NVE2478,NVE2477,NVE2479,NVE2486,NVE2480
NV2.235	GBRR2-like-4	NVE2474
NV2.236	NV2.236	NVE2475
NV2.237	GBRB4-like-10	-
NV2.238	GBRR2-like-1	NVE2475,NVE2473
NV2.239	FA72A-like-1	NVE2472
NV2.240	CEBPG-like-2	NVE2471
NV2.241	H4-like-1	NVE23906,NVE2470
NV2.242	SRPK1-like-1	NVE2468
NV2.243	NV2.243	-
NV2.244	NRX4-like-1	NVE2467
NV2.245	PGLT1-like-1	NVE2469,NVE8961
NV2.246	ZNT1-like-1	NVE8962
NV2.247	NV2.247	-
NV2.248	S35A3-like-4	NVE8963
NV2.249	IFT74-like-1	NVE8964,NVE11380
NV2.250	NPFF2-like-78	NVE8966,NVE1865
NV2.251	HEAT1-like-1	NVE15362,NVE8967
NV2.252	Elav1	NVE8968
NV2.254	MTAP-like-1	NVE8969
NV2.255	SPHM-like-1	NVE8972
NV2.256	DYT2B-like-1	NVE8973
NV2.257	DNM1L-like-1	NVE8974,NVE5982,NVE11992
NV2.258	PHLP-like-1	NVE8975
NV2.259	IQEC1-like-1	NVE8976,NVE1619,NVE1620,NVE8977
NV2.260	CCD77-like-1	NVE8978
NV2.261	KDM5A-like-1	NVE8980,NVE8979,NVE1618,NVE1617
NV2.262	RYAR-like-4	-
NV2.263	NV2.263	NVE8981
NV2.264	MIC19-like-1	NVE8979,NVE8982
NV2.265	HFM1-like-1	NVE8984,NVE8980,NVE8983
NV2.266	TBC30-like-1	NVE7592,NVE8985
NV2.267	PHC1-like-2	-
NV2.268	TBC30-like-4	-
NV2.270	SMBT2-like-1	NVE8986,NVE781,NVE6112
NV2.271	NV2.271	NVE8987
NV2.272	TF3C6-like-1	NVE8988,NVE19885
NV2.273	TMM43-like-1	NVE19887,NVE19886,NVE8989
NV2.274	RPAP3-like-1	NVE19888,NVE8990
NV2.276	GRM1-like-1	NVE19889
NV2.277	NV2.277	-
NV2.278	NV2.278	-
NV2.279	TIDC1-like-1	NVE19890
NV2.280	NV2.280	NVE11147,NVE19891
NV2.281	G6PD-like-1	NVE11147,NVE24930,NVE11148,NVE19892
NV2.282	NV2.282	NVE11149
NV2.283	NV2.283	NVE13675,NVE22816,NVE11150
NV2.284	SAHH3-like-1	NVE18402,NVE11151,NVE11152,NVE18403
NV2.285	NV2.285	NVE11151
NV2.287	SAHH2-like-8	-
NV2.288	SAHH2-like-1	-
NV2.289	P3A2-like-1	NVE11153
NV2.290	LRC41-like-1	NVE11154
NV2.291	RSPH1-like-9	NVE11155
NV2.292	COA7-like-1	NVE11156
NV2.293	ANK1-like-1	NVE11157,NVE11399
NV2.294	NV2.294	-
NV2.295	PLK1-like-1	NVE11158
NV2.296	RD23A-like-1	NVE11159
NV2.297	NV2.297	-
NV2.298	DYL5B-like-1	NVE11160
NV2.299	DYL5A-like-7	NVE11163,NVE18780,NVE12013,NVE11162
NV2.300	NV2.300	-
NV2.301	DYL5A-like-17	NVE11164
NV2.302	GLR31-like-1	NVE7889,NVE11165,NVE7888
NV2.303	NV2.303	-
NV2.305	NV2.305	-
NV2.306	NV2.306	NVE11166
NV2.307	ORCT-like-21	NVE11167,NVE16967
NV2.309	ORCT-like-58	NVE4539,NVE11168,NVE11169
NV2.310	NV2.310	NVE11169
NV2.311	NV2.311	NVE11169
NV2.312	ORCT-like-13	NVE11171,NVE10376,NVE11169
NV2.313	RTBS-like-97	-
NV2.314	NV2.314	-
NV2.315	HRH2-like-16	NVE13853
NV2.316	NV2.316	NVE13854
NV2.317	TRI45-like-4	-
NV2.318	TRI45-like-27	-
NV2.319	NV2.319	-
NV2.320	CUBN-like-5	NVE23496,NVE13855
NV2.321	NV2.321	-
NV2.322	NV2.322	NVE10091,NVE13857
NV2.323	NV2.323	NVE16170
NV2.324	RN123-like-6	NVE5852,NVE13857,NVE12613,NVE13858,NVE11667
NV2.325	CNTN2-like-2	NVE13860
NV2.326	STIMA-like-1	NVE13861,NVE2291
NV2.327	ROST-like-9	NVE13862
NV2.328	ROST-like-1	NVE13862
NV2.329	DMD-like-1	NVE998,NVE13863,NVE10303
NV2.330	NV2.330	-
NV2.331	NPAL2-like-1	NVE21463,NVE13864
NV2.332	LIPP-like-1	NVE23639,NVE13865
NV2.333	RSPH1-like-4	NVE13866
NV2.334	NV2.334	NVE13867
NV2.335	SRR-like-1	NVE13869
NV2.336	TSAL-like-1	NVE4404,NVE13870
NV2.337	S35D2-like-1	NVE13871
NV2.338	NV2.338	NVE13872,NVE4405
NV2.339	NV2.339	NVE13873
NV2.340	ACT2-like-1	NVE7000,NVE13874
NV2.341	SMIM7-like-1	NVE13875
NV2.342	MSRA-like-1	NVE13876
NV2.343	EI2BB-like-1	NVE13877
NV2.344	DCA15-like-1	NVE13878
NV2.345	NV2.345	-
NV2.346	ROR2-like-13	NVE13879
NV2.347	FZR1-like-1	NVE13880
NV2.348	EIF2D-like-1	NVE13881
NV2.349	NV2.349	NVE13882
NV2.350	NDUB7-like-1	NVE13883
NV2.351	RAS1-like-1	NVE13884
NV2.352	NV2.352	-
NV2.353	HELZ-like-2	NVE13886,NVE13885
NV2.354	NV2.354	NVE13887
NV2.355	NV2.355	NVE13888
NV2.356	LSM4-like-1	NVE13888
NV2.357	OGFD1-like-1	NVE13889,NVE25065
NV2.358	NV2.358	-
NV2.359	NV2.359	-
NV2.360	DSCAM-like-1	NVE26227,NVE13890
NV2.361	TITIN-like-15	NVE13891,NVE13892
NV2.362	TOE1-like-1	NVE13893
NV2.363	MARCO-like-2	NVE13894
NV2.364	NV2.364	NVE13895
NV2.365	NIPA-like-1	NVE13896
NV2.366	NV2.366	NVE13897
NV2.367	NPY2R-like-3	-
NV2.368	S41A2-like-1	NVE13898
NV2.369	TTC4-like-1	NVE13900
NV2.370	NV2.370	NVE13900
NV2.371	GBRR1-like-5	NVE13901
NV2.372	NV2.372	NVE13900
NV2.373	DMAP1-like-1	NVE13902
NV2.374	ALG2-like-1	NVE13903
NV2.375	PIF1-like-16	NVE13904
NV2.376	RU2A-like-2	NVE4992,NVE13905
NV2.377	ERI3-like-1	NVE13906
NV2.378	GIPC1-like-1	NVE13907
NV2.379	IMP3-like-1	NVE13908
NV2.380	DPH5-like-2	NVE13909,NVE13910
NV2.381	DPH5-like-1	-
NV2.382	MDH-like-1	NVE13911
NV2.383	NV2.383	NVE13912
NV2.384	ZNT7-like-1	NVE13913
NV2.385	SUOX-like-15	NVE13914,NVE23728
NV2.386	NV2.386	-
NV2.387	NV2.387	NVE13915,NVE25510
NV2.388	SVIL-like-2	NVE13917,NVE13916,NVE23729,NVE5323
NV2.389	NV2.389	NVE5324
NV2.390	NV2.390	NVE10770,NVE13919
NV2.391	NV2.391	NVE10770,NVE13919
NV2.392	ZN341-like-1	NVE13920,NVE3310
NV2.393	OCTB2-like-23	NVE13921
NV2.394	BMBL-like-1	NVE13922,NVE17147
NV2.395	POL4-like-7	-
NV2.396	SCRB2-like-1	NVE24232,NVE13923
NV2.397	CCD17-like-1	NVE24085,NVE13925,NVE1126,NVE15739,NVE18427
NV2.398	NV2.398	-
NV2.399	NV2.399	NVE13927,NVE24086
NV2.400	QRIC2-like-6	NVE13927
NV2.401	NV2.401	NVE13928
NV2.403	CARM1-like-1	NVE13930
NV2.404	NV2.404	-
NV2.405	BT3L4-like-1	NVE13931
NV2.406	MYSM1-like-1	NVE13932
NV2.407	HMCN2-like-18	NVE320,NVE13934,NVE13932,NVE13933
NV2.408	AP1M1-like-1	NVE13935
NV2.409	NV2.409	NVE13936
NV2.410	NV2.410	NVE13937
NV2.411	AK1A1-like-1	NVE13938,NVE19277
NV2.412	SAS6-like-1	NVE13939
NV2.413	FOXE4-like-1	NVE13940
NV2.414	S35E1-like-1	NVE13942,NVE9435,NVE13943
NV2.415	CBWD2-like-1	NVE13944,NVE9436
NV2.416	GST5-like-1	NVE13945
NV2.25991	FOXD1-like-1	NVE13944
NV2.417	FOXD3-like-1	-
NV2.418	NV2.418	-
NV2.419	DYL5B-like-6	NVE13947
NV2.420	NPRL2-like-1	NVE13949,NVE17763
NV2.421	NV2.421	-
NV2.422	M10L1-like-1	NVE16998,NVE13950
NV2.423	ACHA5-like-1	-
NV2.424	MKNK1-like-1	NVE13951
NV2.425	CLCC1-like-1	NVE13952,NVE23239
NV2.426	SEPP1-like-1	NVE13953
NV2.427	NV2.427	-
NV2.428	NV2.428	NVE13954
NV2.429	KRI1-like-1	NVE13955,NVE25024
NV2.430	PIGG-like-1	NVE13956
NV2.431	PLPP3-like-1	NVE13957
NV2.432	ASTER-like-1	NVE13958
NV2.433	NV2.433	NVE13959
NV2.434	NV2.434	NVE13960
NV2.435	DYL5A-like-8	NVE13961
NV2.436	DYL5A-like-2	-
NV2.437	Nanos1	-
NV2.438	NV2.438	-
NV2.439	PAIRB-like-1	-
NV2.440	NV2.440	-
NV2.441	DCAF1-like-1	-
NV2.443	NV2.443	-
NV2.444	NV2.444	-
NV2.445	NV2.445	NVE13964
NV2.446	NV2.446	-
NV2.447	DCAF1-like-4	NVE13965
NV2.448	NV2.448	NVE13966
NV2.449	F183B-like-1	NVE13967
NV2.450	NV2.450	NVE13968
NV2.452	NV2.452	-
NV2.453	ACHA7-like-24	NVE19636,NVE13969
NV2.454	KCNAW-like-4	NVE13970
NV2.456	NV2.456	NVE13971
NV2.457	SKP2-like-1	NVE13972
NV2.458	NV2.458	-
NV2.459	LMBD2-like-1	NVE13973
NV2.460	CCHL-like-1	NVE13974
NV2.461	NV2.461	NVE13975
NV2.462	NALCN-like-5	-
NV2.463	NALCN-like-1	-
NV2.464	NALCN-like-4	NVE13977
NV2.465	RBCC1-like-1	NVE13979
NV2.466	LRC42-like-1	NVE13980
NV2.467	NV2.467	-
NV2.468	BAP31-like-1	NVE13984
NV2.469	GLIS3like	NVE13981
NV2.470	GPX1-like-1	NVE13982,NVE13983
NV2.471	STRP1-like-1	NVE13985
NV2.472	SnailA	NVE13986
NV2.473	NV2.473	-
NV2.474	NV2.474	NVE13988
NV2.475	NV2.475	NVE13988
NV2.476	NV2.476	NVE13988,NVE1115
NV2.477	NV2.477	NVE1114
NV2.479	NV2.479	NVE13719
NV2.480	NV2.480	-
NV2.481	R113A-like-1	NVE13718
NV2.482	ARIP4-like-1	NVE13716,NVE13717,NVE1113
NV2.483	TF29-like-42	-
NV2.484	NV2.484	NVE1112
NV2.486	RAP1B-like-1	NVE1111
NV2.487	FBXW7-like-3	NVE1110
NV2.488	C9MT-like-1	NVE1109
NV2.489	NV2.489	-
NV2.490	IF122-like-1	NVE1108
NV2.491	NV2.491	NVE1107
NV2.492	RBNS5-like-1	NVE1106
NV2.493	NV2.493	-
NV2.494	NV2.494	-
NV2.495	B3GN7-like-2	NVE1103
NV2.497	B3GN7-like-1	-
NV2.498	NV2.498	-
NV2.499	B3GN6-like-8	-
NV2.500	B3GN7-like-13	NVE1104
NV2.501	B3GN7-like-28	-
NV2.502	TENA-like-1	NVE1100,NVE17972,NVE1101,NVE1102
NV2.503	BARK-like-1	NVE1100
NV2.504	BARK-like-2	NVE1100
NV2.505	NV2.505	-
NV2.506	HRH2-like-34	-
NV2.507	LIPR1-like-6	NVE1098
NV2.508	NV2.508	-
NV2.509	SORT-like-1	NVE1097
NV2.510	GCP6-like-1	NVE1096
NV2.511	PRGa-R.219	NVE1095
NV2.512	PRGa-R.220	-
NV2.513	NPFF2-like-6	NVE1094
NV2.514	NV2.514	-
NV2.515	WDR18-like-1	NVE1093
NV2.516	XPF-like-1	NVE1092,NVE1090
NV2.517	NV2.517	NVE1089
NV2.518	NV2.518	-
NV2.519	TRPV5-like-2	NVE25977,NVE1088
NV2.520	NV2.520	-
NV2.521	TRPV5-like-1	NVE1085,NVE1087
NV2.522	ST1C4-like-1	NVE1086
NV2.523	ST1C4-like-2	NVE1084
NV2.524	DYL5A-like-1	-
NV2.526	LIPR2-like-1	NVE1083
NV2.527	DYL5B-like-3	NVE1082,NVE1081
NV2.528	HDAC3-like-1	NVE1080
NV2.529	NV2.529	-
NV2.530	FA9-like-1	NVE1079
NV2.532	SSBP3-like-1	NVE1077
NV2.533	RTJK-like-94	NVE1076
NV2.534	NV2.534	-
NV2.535	ATG10-like-1	NVE1075
NV2.536	NV2.536	NVE1074
NV2.537	NDUA7-like-3	NVE1073
NV2.538	PIGW-like-1	NVE1072
NV2.539	TT39B-like-2	NVE1071
NV2.540	KDM4B-like-1	-
NV2.541	NV2.541	-
NV2.542	NDUA7-like-1	-
NV2.543	NDUA7-like-2	-
NV2.544	GWT1-like-1	-
NV2.545	TT39B-like-1	-
NV2.546	NV2.546	-
NV2.547	KDM4C-like-1	NVE1070,NVE8558,NVE8557
NV2.548	NV2.548	-
NV2.549	NV2.549	-
NV2.550	NV2.550	-
NV2.551	NV2.551	-
NV2.552	B3GT1-like-7	-
NV2.553	PTPRA-like-4	NVE8554,NVE20233
NV2.554	PTPRS-like-4	NVE8553,NVE8552
NV2.555	MCM2-like-1	NVE8552
NV2.556	F50AA-like-1	NVE8551
NV2.557	GPR83-like-1	NVE8550
NV2.558	S18B1-like-4	NVE8549
NV2.560	NV2.560	-
NV2.561	EPHX4-like-1	NVE8548,NVE6264,NVE17434
NV2.562	NV2.562	NVE25908,NVE17433
NV2.563	NV2.563	NVE6263
NV2.564	ASM3B-like-1	NVE6262
NV2.565	ANR28-like-2	NVE6260
NV2.566	NV2.566	NVE6259
NV2.567	NLGNX-like-1	NVE6258
NV2.568	NV2.568	NVE6257
NV2.569	NV2.569	-
NV2.570	SDK2-like-3	NVE6256
NV2.571	CAC1M-like-1	NVE6255,NVE18606,NVE5457,NVE6254
NV2.572	EDEM1-like-1	NVE6253
NV2.573	NV2.573	NVE6252
NV2.574	DDX4-like-1	NVE14408,NVE14409,NVE6251
NV2.575	NV2.575	-
NV2.576	PTPRS-like-1	NVE6418,NVE15567,NVE6250
NV2.578	PTPRS-like-7	NVE6417,NVE15567
NV2.579	PTPRS-like-10	NVE15568
NV2.580	MFGM-like-32	-
NV2.581	MFGM-like-122	NVE15569,NVE15570
NV2.582	LIN1-like-2	-
NV2.583	NV2.583	-
NV2.584	PTPRA-like-5	NVE15571
NV2.585	PTPRS-like-8	NVE15571
NV2.586	NV2.586	NVE12794
NV2.587	NV2.587	NVE15572
NV2.588	NV2.588	-
NV2.589	NV2.589	-
NV2.590	NV2.590	-
NV2.592	PTPRF-like-6	-
NV2.593	MFGM-like-44	NVE15573
NV2.594	PTPRA-like-3	-
NV2.595	PTPRK-like-2	NVE15574
NV2.596	NV2.596	NVE15574
NV2.597	MFGM-like-142	NVE15575,NVE15574
NV2.598	PTPRK-like-1	NVE15576
NV2.599	PTPRF-like-16	NVE14147,NVE15576
NV2.600	PTPRF-like-14	NVE14147,NVE6249
NV2.601	PTPRD-like-5	NVE6249
NV2.602	NV2.602	-
NV2.603	NV2.603	-
NV2.604	NV2.604	-
NV2.605	MCCB-like-2	NVE6246,NVE6245
NV2.606	NV2.606	NVE6244,NVE6245
NV2.607	BRS4-like-1	NVE6243,NVE6244,NVE6242
NV2.608	NPY6R-like-1	-
NV2.609	SSR4-like-2	NVE6241
NV2.610	MBRL-like-1	NVE14059,NVE6240,NVE24680
NV2.611	NV2.611	-
NV2.612	ENT8-like-1	NVE6239
NV2.613	NV2.613	-
NV2.614	SCOT1-like-1	NVE6238,NVE14328
NV2.615	NV2.615	NVE6237
NV2.616	NV2.616	NVE6237
NV2.617	NV2.617	NVE6236
NV2.618	NV2.618	NVE6235,NVE11998
NV2.620	GALR1-like-1	-
NV2.621	NV2.621	NVE6231
NV2.622	MYCT-like-1	NVE6231
NV2.623	SPX3-like-1	NVE6228,NVE6229
NV2.624	RAG1-like-2.1	NVE6230
NV2.625	DD3-like-1	NVE23232,NVE7387,NVE6227
NV2.626	NV2.626	NVE6226
NV2.627	RENT2-like-1	NVE6226,NVE22849
NV2.628	CAHD1-like-8	NVE6225
NV2.629	NV2.629	-
NV2.630	NV2.630	-
NV2.631	NV2.631	NVE4000,NVE6224
NV2.632	HYI-like-1	NVE6223
NV2.633	EMC1-like-1	NVE4001,NVE6222
NV2.634	NDC1-like-1	NVE12593,NVE6221
NV2.635	NV2.635	NVE6220
NV2.636	CP17A-like-41	NVE6220
NV2.637	KCRS-like-7	NVE6219
NV2.638	LRRC7-like-1	NVE6587,NVE6218
NV2.639	NV2.639	NVE6588,NVE6217,NVE6589
NV2.640	NV2.640	NVE6216
NV2.641	NV2.641	-
NV2.642	TRPA1-like-3	NVE6214
NV2.643	HD147-NK-like1	NVE6215
NV2.644	SECG-like-1	NVE6214
NV2.645	FOXP4-like-1	NVE6213
NV2.646	OARD1-like-1	NVE6212
NV2.647	NV2.647	-
NV2.648	NV2.648	NVE6211
NV2.649	FBP1-like-38	NVE6210
NV2.650	FBP1-like-18	NVE6210
NV2.651	MFD6B-like-1	NVE6209
NV2.652	NV2.652	NVE6208
NV2.653	5HT1A-like-13	-
NV2.654	NV2.654	NVE6206
NV2.655	SNX30-like-3	NVE6205
NV2.656	ARL16-like-1	NVE6204
NV2.657	CTNS-like-1	NVE6203
NV2.658	RM55-like-1	NVE6202
NV2.659	TRPA1-like-45	NVE6201,NVE25743
NV2.660	DYLT5-like-6	NVE6199
NV2.661	NV2.661	-
NV2.662	PLCL-like-1	NVE6197
NV2.663	NV2.663	NVE6195,NVE5734
NV2.664	TX13C-like-1	NVE16053,NVE6193
NV2.665	DEN6A-like-1	NVE6192
NV2.666	NV2.666	-
NV2.667	TSN36-like-1	NVE6187
NV2.668	PTPRD-like-6	NVE6191,NVE17442
NV2.669	LAR-like-1	-
NV2.670	PHF24-like-2	NVE6188,NVE6189
NV2.671	NV2.671	NVE5358,NVE25972,NVE5357,NVE6186
NV2.672	FA5-like-15	NVE5356,NVE6185
NV2.673	NV2.673	-
NV2.674	AGRG4-like-1	NVE6184
NV2.675	CBPD-like-6	NVE6183
NV2.676	CBPD-like-5	NVE18157,NVE6182
NV2.677	NV2.677	NVE6181
NV2.678	NV2.678	NVE6181,NVE25163
NV2.679	ACHA5-like-2	NVE6180
NV2.680	CBPA2-like-1	NVE6177
NV2.681	GNL3-like-6	NVE17729,NVE6176
NV2.682	GNL3-like-1	-
NV2.683	EXD2-like-1	NVE6175
NV2.684	MK14-like-1	NVE6174
NV2.685	DUS4L-like-1	NVE6173
NV2.686	LSM3-like-1	NVE6172
NV2.687	FER-like-3	NVE6170,NVE6171
NV2.688	NV2.688	-
NV2.690	FER-like-1	NVE6169,NVE24355
NV2.691	NV2.691	-
NV2.692	ABCA1-like-1	NVE6167,NVE23497,NVE6168
NV2.693	FBXW9-like-1	NVE6166
NV2.694	SLMAP-like-1	NVE6164
NV2.695	NV2.695	-
NV2.696	NV2.696	NVE6163
NV2.697	LRRC1-like-2	NVE6162
NV2.698	NV2.698	-
NV2.699	FLNA-like-4	NVE6160
NV2.700	FLNA-like-1	-
NV2.702	CNTN6-like-4	NVE6159
NV2.703	NV2.703	NVE6158
NV2.704	ASM3B-like-2	NVE6157
NV2.705	FGGY-like-1	NVE6156
NV2.706	VENT1-like-7	NVE6155
NV2.707	pikachurin-like	NVE6154
NV2.708	PTHD3-like-10	NVE3383,NVE6153
NV2.709	NV2.709	-
NV2.710	NV2.710	NVE6152
NV2.711	NV2.711	NVE6150
NV2.712	TRAF3-like-8	-
NV2.713	NV2.713	-
NV2.714	NV2.714	NVE10920
NV2.715	TRAF3-like-11	NVE6149
NV2.716	NV2.716	NVE6148,NVE10749
NV2.718	PKHA6-like-2	NVE6145
NV2.719	PKHA6-like-2.1	-
NV2.720	EPHX4-like-2	NVE6142
NV2.721	NV2.721	-
NV2.722	KIF2A-like-1	NVE6141
NV2.723	NV2.723	-
NV2.724	NV2.724	-
NV2.725	NV2.725	NVE6140
NV2.726	NV2.726	NVE6140
NV2.727	NV2.727	-
NV2.728	RWDD3-like-1	NVE6139
NV2.729	DC2L1-like-1	NVE6138
NV2.730	NIM1-like-1	NVE6137
NV2.731	TF29-like-39	-
NV2.732	RAVR1-like-1	NVE6136
NV2.733	ANR63-like-1	NVE6135
NV2.734	NV2.734	NVE6134
NV2.735	DSCL1-like-2	NVE6133
NV2.736	SDK1-like-29	NVE6132
NV2.737	HMCN1-like-62	NVE6130
NV2.738	FUCL1-like-1	NVE6129,NVE6130
NV2.739	NV2.739	NVE6127
NV2.740	NV2.740	NVE6125
NV2.741	NV2.741	NVE6125
NV2.742	UBL4A-like-1	NVE6125
NV2.743	HMCN1-like-82	NVE25054,NVE6124,NVE6123
NV2.744	SRGP1-like-1	NVE6122
NV2.745	NV2.745	NVE6121
NV2.746	ATPG-like-1	NVE6120
NV2.748	CAHM5-like-4	NVE6119
NV2.750	EBP2-like-1	NVE6118
NV2.751	NV2.751	-
NV2.752	NV2.752	NVE6116
NV2.753	ACHA3-like-14	NVE6115
NV2.754	HUTH-like-1	NVE6114
NV2.755	PIGF-like-1	NVE6113
NV2.756	HUTU-like-1	NVE6111
NV2.757	CBPA4-like-1	NVE6110
NV2.758	CBPA4-like-2	NVE6109
NV2.759	NV2.759	NVE6108,NVE20573
NV2.761	PIM3-like-1	NVE6107
NV2.762	NV2.762	NVE6106
NV2.763	NV2.763	NVE6106
NV2.764	NV2.764	NVE6106
NV2.765	NV2.765	NVE6106
NV2.766	NV2.766	NVE6106
NV2.767	NV2.767	NVE23911,NVE6105
NV2.768	NV2.768	NVE23912,NVE6104
NV2.769	NV2.769	NVE6104,NVE23912
NV2.770	CRAM-like-6	NVE23913
NV2.771	CFA54-like-1	NVE8916,NVE23914
NV2.772	NV2.772	NVE6543,NVE23915
NV2.773	ANR26-like-1	NVE6545,NVE9347,NVE6544,NVE23916
NV2.774	AAC4-like-1	NVE23917
NV2.775	NV2.775	-
NV2.776	NV2.776	-
NV2.777	NV2.777	NVE23918
NV2.778	EFNMT-like-1	NVE23918,NVE9712
NV2.779	NV2.779	NVE23919
NV2.780	GGT1-like-1	NVE23920,NVE18194
NV2.781	NV2.781	NVE10709
NV2.782	GLHR-like-12	NVE23921
NV2.783	GLHR-like-4	-
NV2.784	NV2.784	NVE23923
NV2.785	NV2.785	NVE23923
NV2.786	GLHR-like-18	NVE23924
NV2.787	NV2.787	NVE23925
NV2.788	LRP4-like-3	NVE14387,NVE23925
NV2.789	PTN12-like-1	NVE23926
NV2.790	PHYD1-like-8	NVE23927
NV2.791	NV2.791	-
NV2.792	ARF4-like-1	NVE23928,NVE23931
NV2.793	GUNA-like-8	NVE23929,NVE23930,NVE23932
NV2.794	Cellulase	NVE23932
NV2.795	GUNF-like-1	NVE23932
NV2.796	GUN4-like-1	-
NV2.799	GUNA-like-1	-
NV2.800	GUNA-like-9	-
NV2.798	FXL15-like-1	NVE23933,NVE23627,NVE23934
NV2.801	AGRG6-like-7	NVE23935
NV2.802	NV2.802	NVE23936
NV2.803	NV2.803	-
NV2.805	Klf3-8-12-like	NVE7846
NV2.806	NB5R5-like-1	NVE7847,NVE23938
NV2.807	HE-like-6	NVE23939
NV2.808	HE-like-3	NVE23942,NVE23940
NV2.809	OX1R-like-1	NVE23943
NV2.810	MLRP1-like-8	NVE23945,NVE11616
NV2.811	NV2.811	NVE23946
NV2.812	NV2.812	NVE23946
NV2.813	NV2.813	NVE23946,NVE12745
NV2.814	CTRC-like-5	NVE23947
NV2.815	NV2.815	NVE23948
NV2.816	ZN177-like-1	NVE23948,NVE23949,NVE4816
NV2.817	NSE3-like-1	NVE23950
NV2.818	PXK-like-1	NVE23951,NVE25355
NV2.819	HOT-like-1	NVE23952,NVE25354
NV2.820	ALE1-like-1	NVE25353
NV2.821	NV2.821	-
NV2.822	RTCB-like-1	NVE25352
NV2.823	DDX24-like-1	NVE25351
NV2.824	CELR2-like-1	NVE5321,NVE25349,NVE25350
NV2.825	PZRN3-like-1	NVE25348
NV2.826	PLPL8-like-1	NVE25347
NV2.827	NV2.827	NVE25345
NV2.828	NV2.828	NVE25345
NV2.829	FGD6-like-1	NVE25343,NVE7334,NVE7333,NVE25344
NV2.830	ASMT-like-1	NVE25342
NV2.831	NV2.831	-
NV2.833	YL89-like-1	NVE25341
NV2.834	NV2.834	NVE17448,NVE25339
NV2.835	EFMT2-like-1	NVE25338
NV2.836	COCA1-like-39	NVE25337,NVE1132
NV2.837	COCA1-like-42	NVE25336,NVE9444,NVE25337
NV2.838	VWA2-like-2	-
NV2.839	COCA1-like-23	NVE25336
NV2.840	NOTC3-like-2	NVE25336
NV2.841	NOTC2-like-4	NVE25336
NV2.842	MATN1-like-3	NVE25336,NVE25335
NV2.843	MATN1-like-7	NVE25335
NV2.844	COCA1-like-12	NVE25334
NV2.845	CO6A4-like-2	NVE25334
NV2.847	MATN2-like-2	NVE25332,NVE25333
NV2.848	Rdsl3-like	NVE25332
NV2.849	NCAN-like-2	NVE25332
NV2.850	CO6A4-like-7	NVE25332
NV2.851	NV2.851	NVE25332,NVE12775
NV2.852	NV2.852	NVE25332,NVE12775
NV2.853	NV2.853	-
NV2.854	NV2.854	-
NV2.855	CADN-like-22	NVE25331
NV2.856	CADN-like-15	NVE18632,NVE25331
NV2.857	CADN-like-25	NVE18133,NVE18632,NVE25331
NV2.858	CADN-like-40	NVE18132
NV2.859	CADN-like-52	-
NV2.860	NV2.860	-
NV2.861	CADN-like-29	NVE25330,NVE21207
NV2.862	NV2.862	-
NV2.863	AA2AR-like-8	NVE25329
NV2.864	AA2BR-like-6	NVE25328
NV2.865	NV2.865	-
NV2.866	MC5R-like-1	-
NV2.867	NV2.867	NVE25326
NV2.868	NV2.868	-
NV2.869	CLN3-like-10.1	NVE4809
NV2.870	NV2.870	NVE25323
NV2.871	LAGE3-like-1	NVE25323
NV2.873	NV2.873	-
NV2.874	PKHA6-like-12	NVE25322
NV2.875	GCDH-like-1	NVE25321
NV2.876	CHERP-like-1	NVE7802,NVE25320
NV2.878	KLDC3-like-2	NVE7801,NVE25319
NV2.879	NV2.879	NVE25318
NV2.880	ZSWIM4-6	NVE25316
NV2.881	NV2.881	NVE25316
NV2.882	Glutathione	NVE25315
NV2.883	GPX4-like-1	-
NV2.884	NV2.884	NVE25314
NV2.885	YG31B-like-13	-
NV2.886	GP143-like-1	NVE4621,NVE25313
NV2.887	NV2.887	NVE4622,NVE25312
NV2.888	NV2.888	-
NV2.889	TYW2-like-1	NVE25311
NV2.890	LRC40-like-1	NVE25310
NV2.891	IPO13-like-1	NVE25309
NV2.892	ROR1-like-3	NVE24258,NVE25308
NV2.893	TLL1-like-19	NVE25307,NVE26149
NV2.894	CA087-like-1	NVE25306
NV2.895	RHG29-like-1	NVE25305,NVE26150
NV2.896	NV2.896	-
NV2.897	NV2.897	-
NV2.898	MIIP-like-1	NVE25304,NVE13477
NV2.899	NV2.899	NVE25303,NVE25302,NVE13478
NV2.900	ARMET-like-1	NVE25301
NV2.903	CAHD1-like-6	NVE25300
NV2.904	CAHD1-like-14	NVE25300
NV2.905	ARMET-like-2	-
NV2.906	ARMET-like-5	-
NV2.907	CAHD1-like-7	-
NV2.908	CAHD1-like-2	-
NV2.910	ACHA2-like-6	NVE25298
NV2.911	NV2.911	-
NV2.912	NV2.912	-
NV2.913	CTSL2-like-1	NVE25291
NV2.914	APLP-like-1	NVE25290,NVE3548
NV2.916	POL5-like-28	NVE25289
NV2.917	NV2.917	NVE25288
NV2.918	CNBD2-like-6	NVE25287
NV2.919	Prdm6-like	NVE25286
NV2.920	NV2.920	NVE25285
NV2.921	CC020-like-1	NVE25284
NV2.922	G3ST1-like-2	NVE25283
NV2.923	G3ST1-like-10	-
NV2.924	NV2.924	NVE25282
NV2.925	QRFPR-like-26	NVE25281
NV2.926	P4HTM-like-5	NVE25280
NV2.927	NV2.927	-
NV2.928	P4HTM-like-18	NVE25279
NV2.929	NV2.929	NVE25278
NV2.930	P4HTM-like-2	NVE25278
NV2.931	P4HTM-like-17	NVE25277
NV2.932	P4HTM-like-16	NVE25276
NV2.933	PHF24-like-1	NVE25275
NV2.934	HAUS3-like-1	NVE25274
NV2.935	PRDX4-like-2	NVE25273
NV2.936	NV2.936	NVE25273
NV2.937	NICN1-like-1	NVE25272
NV2.938	F169B-like-1	NVE25271
NV2.939	NV2.939	NVE25270
NV2.940	NV2.940	NVE10125
NV2.941	NV2.941	NVE10126
NV2.942	CDK17-like-1	NVE25269
NV2.943	CERK1-like-1	NVE4275,NVE25268
NV2.944	BTN1-like-12	NVE25267
NV2.945	BTN1-like-9	NVE25266
NV2.946	SMCA4-like-1	NVE25265
NV2.947	NV2.947	NVE25265
NV2.949	KLH20-like-21	NVE25264,NVE25263
NV2.950	NV2.950	-
NV2.951	NV2.951	NVE25262
NV2.952	CP17A-like-28	NVE25261
NV2.953	NV2.953	NVE25260
NV2.954	CALR-like-1	NVE25258
NV2.955	P85A-like-1	NVE25257,NVE24330
NV2.956	NV2.956	NVE24329,NVE25256
NV2.957	NV2.957	NVE24329,NVE25256
NV2.958	NV2.958	NVE25255,NVE25254,NVE24328
NV2.959	DPP2-like-1	NVE25254,NVE24326
NV2.960	NV2.960	NVE25253,NVE24325
NV2.961	DNAI3-like-1	NVE24325,NVE25253,NVE25251,NVE25250,NVE24324
NV2.962	RBM5-like-1	NVE1195,NVE22190,NVE6715,NVE25249
NV2.963	XDH-like-7	NVE25248,NVE25246,NVE25247
NV2.964	OCTB3-like-1	-
NV2.965	NV2.965	NVE25244,NVE25245
NV2.966	NV2.966	NVE25244
NV2.967	GSTPA-like-1	NVE25243
NV2.968	UBE3C-like-1	NVE25242
NV2.969	NV2.969	-
NV2.970	NV2.970	NVE25241
NV2.971	NV2.971	NVE25241
NV2.972	NV2.972	-
NV2.973	PTPRD-like-1	NVE25240
NV2.974	NV2.974	-
NV2.975	MATN1-like-2	NVE25239
NV2.976	GPSM2-like-1	NVE25238
NV2.977	TRIM2-like-2	NVE25236
NV2.978	FBN1-like-8	NVE25235,NVE21161
NV2.979	NV2.979	NVE25234
NV2.980	NV2.980	NVE25233
NV2.981	NV2.981	-
NV2.983	NV2.983	NVE25232
NV2.984	ARI2-like-2	NVE25231,NVE25230,NVE5752
NV2.985	DCR1C-like-1	NVE25228,NVE25229
NV2.986	PTC2-like-1	NVE25227,NVE7636
NV2.987	NV2.987	-
NV2.988	LRIG3-like-1	NVE14703,NVE14702,NVE25226
NV2.989	GPKOW-like-1	NVE25225
NV2.990	NV2.990	NVE25224
NV2.991	QORL2-like-2	NVE25224
NV2.992	QORL2-like-1	NVE25223
NV2.993	MRP4-like-25	NVE25222
NV2.994	NV2.994	-
NV2.995	MRP4-like-62	NVE25221
NV2.996	MFGM-like-97	NVE25220,NVE25219
NV2.997	EDIL3-like-56	NVE25219,NVE19446
NV2.998	XLRS1-like-4	NVE25219
NV2.999	FA8-like-3	NVE25219
NV2.1000	FA5-like-63	NVE25219
NV2.1001	FA5-like-1	NVE25219
NV2.1002	EDIL3-like-19	NVE25219
NV2.1003	FA8-like-2	NVE25219
NV2.1004	FA5-like-8	NVE25219
NV2.1005	MFGM-like-10	NVE25219
NV2.1006	MFGM-like-70	NVE25219
NV2.1007	CNTP4-like-1	NVE25219
NV2.1008	FA8-like-34	NVE25219
NV2.1009	FA5-like-27	NVE25219
NV2.1010	NV2.1010	-
NV2.1011	FA8-like-19	NVE25219
NV2.1012	FA5-like-65	NVE25219
NV2.1013	MFGM-like-109	NVE25218,NVE25219
NV2.1014	RAB7L-like-7	NVE25217
NV2.1015	POL-like-5	NVE16480
NV2.1017	RAB7L-like-2	NVE25215
NV2.1018	NV2.1018	-
NV2.1019	AT7L2-like-1	NVE25215,NVE25214
NV2.1020	SENP8-like-1	NVE25213
NV2.1021	DRC6-like-1	NVE22964,NVE25212,NVE7012
NV2.1023	SL7A1-like-4	NVE25211
NV2.1024	SARAF-like-1	NVE18396,NVE25210
NV2.1025	VLDLR-like-4	NVE25209
NV2.1026	THOP1-like-1	NVE25208
NV2.1027	NV2.1027	NVE25207
NV2.1028	NV2.1028	NVE25206
NV2.1029	ASF1-like-1	NVE25205
NV2.1030	NV2.1030	-
NV2.1031	KCNAW-like-2	NVE25204
NV2.1032	KCNC1-like-2	NVE25203
NV2.1033	KCNA1-like-1	NVE25202,NVE25201,NVE13223
NV2.1034	KCNC1-like-5	NVE25201
NV2.1035	KCNC1-like-8	NVE25200
NV2.1036	ARMD1-like-1	NVE25199,NVE6350
NV2.1037	SPICE-like-1	NVE25198,NVE6349
NV2.1038	SRP19-like-1	NVE25197
NV2.1039	CEP78-like-1	NVE18785,NVE25196
NV2.1040	KCNAG-like-2	NVE25195
NV2.1041	ARI1-like-3	NVE25194
NV2.1042	NV2.1042	NVE25193
NV2.1044	MATN2-like-9	NVE25192
NV2.1045	MATN2-like-8	-
NV2.1046	HEPS-like-1	-
NV2.1047	COCA1-like-28	NVE25191
NV2.1048	NV2.1048	NVE6432,NVE25190
NV2.1049	FKTN-like-1	NVE25189,NVE25188,NVE6433
NV2.1050	NV2.1050	NVE6434,NVE25187,NVE6435
NV2.1051	FAF1-like-1	NVE6439,NVE6436,NVE25186
NV2.1052	NV2.1052	NVE25185,NVE6437
NV2.1053	KANK1-like-1	NVE6440
NV2.1054	PDE-like-1	NVE15580,NVE6441
NV2.1055	TTC28-like-28	NVE6442
NV2.1056	TTC28-like-16	NVE6443
NV2.1057	PCFT-like-23	NVE6444
NV2.1058	NV2.1058	-
NV2.1059	NV2.1059	NVE6445
NV2.1060	NV2.1060	-
NV2.1061	NV2.1061	-
NV2.1062	NV2.1062	NVE13257,NVE674
NV2.1063	NV2.1063	-
NV2.1064	NV2.1064	-
NV2.1065	NV2.1065	-
NV2.1066	NV2.1066	NVE6446
NV2.1068	NV2.1068	-
NV2.1069	RHCL2-like-1	NVE6447,NVE6448,NVE21668,NVE16276,NVE6449
NV2.1070	NV2.1070	-
NV2.1071	RHCL2-like-2	-
NV2.1072	RHBG-like-1	-
NV2.1073	CFA57-like-4	-
NV2.1074	NV2.1074	-
NV2.1075	NV2.1075	-
NV2.1076	NV2.1076	-
NV2.1077	NV2.1077	-
NV2.1078	RHCG2-like-1	NVE7974,NVE6450
NV2.1079	NV2.1079	-
NV2.1080	CFA57-like-1	NVE6451
NV2.1081	RDH11-like-4	NVE6452
NV2.1082	NV2.1082	NVE6453
NV2.25992	SoxJ	NVE6454
NV2.1084	NV2.1084	-
NV2.1085	NV2.1085	-
NV2.1086	DMRT-B	NVE6455
NV2.1087	BAT38-like-1	NVE6456,NVE13492,NVE13491,NVE6457
NV2.1088	RTN2-like-1	NVE6457
NV2.1089	NV2.1089	NVE6458
NV2.1090	RXFP1-like-2	NVE6459
NV2.1091	CI072-like-1	NVE6460
NV2.1092	RAD54-like-1	NVE6461,NVE4879
NV2.1093	RAD54-like-2	-
NV2.1094	RNF17-like-1	NVE6462
NV2.1095	RTCA-like-1	NVE6464
NV2.1096	EXOS3-like-1	NVE6465
NV2.1097	H4-like-10	-
NV2.1098	ZRAB2-like-1	NVE6467
NV2.1099	SPTC1-like-1	NVE26226,NVE6468
NV2.1100	DCUP-like-1	NVE6029,NVE6469
NV2.1101	PGCA-like-2	NVE6470
NV2.1102	NV2.1102	-
NV2.1103	HMCS1-like-1	NVE7675,NVE6472,NVE6471
NV2.1104	MIER1-like-1	NVE6473,NVE7676
NV2.1105	MCA1-like-1	NVE6474
NV2.1106	SVEP1-like-78	NVE6475
NV2.1107	DJC14-like-1	NVE6476
NV2.1108	GLU2B-like-1	NVE6477
NV2.1109	PTPRF-like-15	NVE19261,NVE4070,NVE6478,NVE19259
NV2.1111	NV2.1111	-
NV2.1113	FA8-like-33	NVE23497,NVE10542,NVE19258
NV2.1114	FA5-like-34	NVE10542,NVE19258,NVE6479
NV2.1115	NRP2-like-23	NVE10541,NVE19258,NVE10542
NV2.1116	HMCN1-like-16	NVE19257,NVE19478,NVE10541,NVE19258
NV2.1117	PTPRF-like-24	NVE19257,NVE10540,NVE19478,NVE10539,NVE10538,NVE16926
NV2.1118	NV2.1118	NVE10537
NV2.1119	NV2.1119	NVE10537
NV2.1120	ATS6-like-1	NVE10536,NVE7239
NV2.1121	NV2.1121	-
NV2.1122	RSGI6-like-1	NVE10535
NV2.1123	ATS6-like-14	NVE10534
NV2.1124	ATS6-like-12	NVE10533,NVE22915,NVE10532,NVE1708
NV2.1125	COLT-like-1	NVE10531
NV2.1126	PB1-like-1	NVE10533,NVE1709,NVE22820,NVE10530
NV2.1127	PB1-like-4	-
NV2.1128	NV2.1128	NVE22820
NV2.1129	RSGI2-like-4	-
NV2.1130	LIN41-like-36	NVE22818,NVE22819,NVE10529
NV2.1131	NV2.1131	NVE22817
NV2.1132	AHNK-like-1	-
NV2.1133	TRI45-like-1	NVE10527
NV2.1134	NV2.1134	NVE10526
NV2.1135	NV2.1135	-
NV2.1136	HOOK-like-1	NVE10525
NV2.1137	TM183-like-1	NVE10524
NV2.1138	NV2.1138	NVE10523
NV2.1139	STIL-like-1	NVE10522
NV2.1140	ZYG11-like-1	NVE13197
NV2.1141	DYL5A-like-18	NVE13195,NVE13196
NV2.1143	CCD24-like-1	NVE13195
NV2.1144	STK11-like-1	NVE13195,NVE13194
NV2.1145	SOSSC-like-1	NVE13193
NV2.1146	PPAL-like-1	NVE13192
NV2.1147	NV2.1147	NVE13191
NV2.1148	NV2.1148	NVE13191
NV2.1149	NV2.1149	NVE13190
NV2.1150	NV2.1150	NVE13189
NV2.1151	GP101-like-1	-
NV2.1152	NV2.1152	-
NV2.1153	ABTB1-like-1	NVE13188,NVE24351
NV2.1154	NV2.1154	NVE13187
NV2.1155	CHFR-like-2	NVE13186
NV2.1156	POC1A-like-1	NVE13185
NV2.1157	IMAP2-like-1	NVE13184
NV2.1158	GTSE1-like-1	NVE13183
NV2.1159	RAB32-like-2	NVE13182
NV2.1160	NV2.1160	-
NV2.1161	NV2.1161	-
NV2.1162	dusp7	NVE13181
NV2.1163	RL29-like-1	NVE13181
NV2.1165	NV2.1165	NVE13180
NV2.1166	TBA2-like-7	-
NV2.1167	TBA-like-3	NVE13179
NV2.1168	TTC41-like-1	NVE13178
NV2.1169	ENPL-like-1	NVE13177
NV2.1170	CREL2-like-1	NVE13176
NV2.1171	FP-like-2	NVE13175
NV2.1172	NV2.1172	-
NV2.1173	SHQ1-like-1	NVE13174
NV2.1174	NV2.1174	NVE13173
NV2.1175	ROST-like-14	NVE13172
NV2.1177	IMP4-like-1	NVE13171
NV2.1178	NV2.1178	-
NV2.1179	MED20-like-1	NVE13170
NV2.1180	GLHR-like-13	NVE13169
NV2.1181	KMT2E-like-1	NVE13168
NV2.1182	NV2.1182	-
NV2.1183	P20D2-like-1	NVE13167
NV2.1184	CAPS1-like-1	NVE13166
NV2.1185	NV2.1185	NVE13164
NV2.1186	TKT-like-5	NVE13163
NV2.1187	NV2.1187	-
NV2.1188	IQCAL-like-1	NVE13162,NVE13161,NVE13159
NV2.1189	ADF9-like-1	NVE13160
NV2.1190	5HT4R-like-38	-
NV2.1191	TARB1-like-1	NVE13158
NV2.1192	NV2.1192	NVE13157,NVE13156
NV2.1193	CA194-like-1	NVE13155
NV2.1194	NV2.1194	NVE13155
NV2.1195	NV2.1195	NVE13154
NV2.1196	MRP4-like-61	NVE13153,NVE8998,NVE8995,NVE13154
NV2.1197	MRP4-like-14	NVE8997
NV2.1198	NV2.1198	-
NV2.1199	F120A-like-1	NVE13152
NV2.1200	THIO-like-1	NVE13151
NV2.1201	THIO-like-9	NVE13150
NV2.1202	NV2.1202	NVE3757,NVE13149
NV2.1203	NV2.1203	NVE13148
NV2.1204	NV2.1204	-
NV2.1205	NV2.1205	NVE13147
NV2.1206	NV2.1206	-
NV2.1207	NV2.1207	NVE13146
NV2.1208	NV2.1208	NVE13145
NV2.1209	FEM1C-like-1	NVE13145
NV2.1210	TTLL7-like-1	NVE13144,NVE13143
NV2.1212	C27C1-like-1	NVE13142
NV2.1213	CC038-like-1	NVE13141
NV2.1214	MIA40-like-1	NVE13140
NV2.1215	MIA40-like-2	NVE13139
NV2.1216	AR8BA-like-1	NVE13138
NV2.1217	BICD2-like-1	NVE13137
NV2.1219	NV2.1219	-
NV2.1220	RAB7-like-1	NVE13136
NV2.1221	NV2.1221	NVE13135
NV2.1222	SSDH-like-1	NVE13135
NV2.1223	NV2.1223	NVE13134
NV2.1224	NV2.1224	NVE13133
NV2.1225	NV2.1225	NVE13132
NV2.1226	TWF1-like-1	NVE13130,NVE13131
NV2.1227	GMPBA-like-1	NVE13129
NV2.1228	FGFR-like-5	NVE13127,NVE13126
NV2.1229	FEZF2-like-2	-
NV2.1230	NV2.1230	-
NV2.1231	NDUAC-like-1	NVE13125
NV2.1232	ISY1-like-1	NVE13124
NV2.1233	DOT1L-like-1	NVE13123
NV2.1234	NV2.1234	-
NV2.1235	RN220-like-1	NVE13122
NV2.1236	NAV3-like-1	NVE13120,NVE13121
NV2.1237	HPGDS-like-6	NVE13119
NV2.1238	NV2.1238	-
NV2.1240	NV2.1240	-
NV2.1241	NV2.1241	-
NV2.1242	Nfix-like	NVE13116
NV2.1243	NFIX-like-2	-
NV2.1244	FIBB-like-4	NVE13115
NV2.1245	NV2.1245	NVE13114
NV2.1246	NV2.1246	NVE13113
NV2.1247	NV2.1247	NVE13112,NVE18829
NV2.1248	S35B4-like-6	NVE13111
NV2.1249	S35B4-like-1	NVE13110,NVE22345,NVE342
NV2.1250	NV2.1250	NVE13107,NVE21596
NV2.1251	NV2.1251	-
NV2.1252	RTXE-like-12	-
NV2.1253	CBPA2-like-3	NVE13106
NV2.1254	NV2.1254	-
NV2.1255	GAPR1-like-1	NVE13105
NV2.1256	NV2.1256	-
NV2.1257	GAPR1-like-16	NVE13102,NVE13104
NV2.1258	TMM59-like-6	NVE13101
NV2.1260	GAPR1-like-73	-
NV2.1261	TMM59-like-1	-
NV2.1262	NV2.1262	NVE13100
NV2.1263	YSM6-like-13	-
NV2.1264	NV2.1264	-
NV2.1265	GBRA5-like-1	NVE13099
NV2.1266	NV2.1266	-
NV2.1267	NV2.1267	-
NV2.1268	NV2.1268	NVE13098
NV2.1269	ADA1B-like-9	-
NV2.1270	LTOR5-like-1	NVE13096
NV2.1271	KLH17-like-1	NVE13095
NV2.1272	HGFA-like-2	-
NV2.1273	HMCN1-like-57	NVE13094,NVE22646
NV2.1274	NV2.1274	-
NV2.1275	C56D2-like-1	NVE13093
NV2.1276	MAP2-like-1	NVE13092
NV2.1277	RGPS1-like-1	NVE13091
NV2.1278	NSUN5-like-1	NVE21474,NVE13090
NV2.1279	MFSD3-like-2	NVE13089
NV2.1280	ATG4D-like-1	NVE13088
NV2.1281	NV2.1281	NVE13087
NV2.1282	NV2.1282	NVE13087
NV2.1283	EDIL3-like-54	NVE13087
NV2.1284	MMP9-like-7	NVE13087
NV2.1285	MFGM-like-88	NVE13087
NV2.1286	NV2.1286	NVE13086
NV2.1287	JMJD7-like-7	NVE13085
NV2.1288	PCOC2-like-1	NVE13084
NV2.1289	NV2.1289	NVE13083
NV2.1291	DYLT5-like-3	NVE13082
NV2.1292	COMD2-like-1	NVE13081
NV2.1293	CDC16-like-1	NVE13080
NV2.1294	DAB1-like-1	NVE13079
NV2.1295	GABPA-like-1	NVE13079
NV2.1296	elk	NVE13078
NV2.1297	ERG-like-1	-
NV2.1298	ElkA-like	NVE13076
NV2.1299	MFD4A-like-3	NVE13075
NV2.1300	MFD4A-like-2	NVE13074
NV2.1301	NV2.1301	-
NV2.1302	MFD4A-like-1	NVE13073,NVE13072
NV2.1304	NISCH-like-1	NVE13071,NVE13070
NV2.1305	NV2.1305	NVE13069
NV2.1306	ANPRB-like-5	NVE13068
NV2.1307	ANF1-like-2	NVE13067
NV2.30009	ANF1-like-1	-
NV2.1311	OTX5B-like-1	-
NV2.1312	TM116-like-2	NVE13064
NV2.1313	NV2.1313	NVE13063
NV2.1314	HYAL-like-1	NVE13062
NV2.1315	NV2.1315	NVE13061
NV2.1316	NV2.1316	NVE13060
NV2.1317	NV2.1317	NVE13059
NV2.1318	NV2.1318	NVE13057
NV2.1319	NV2.1319	-
NV2.1320	CPLN1-like-1	NVE20250,NVE13056
NV2.1321	CPLN1-like-94	NVE13056
NV2.1322	NV2.1322	NVE13055
NV2.1323	NV2.1323	NVE13054
NV2.1324	NV2.1324	-
NV2.1325	VM3VA-like-1	NVE13052
NV2.1326	NV2.1326	NVE13051
NV2.1327	NV2.1327	-
NV2.1328	NV2.1328	NVE13051
NV2.1329	ADAM9-like-3	NVE16724,NVE13051
NV2.1330	SVEP1-like-89	NVE13049
NV2.1331	SAP3-like-1	NVE13048
NV2.1332	ADAM8-like-1	NVE13050
NV2.1333	SVEP1-like-31	-
NV2.1334	NV2.1334	-
NV2.1335	SAP3-like-3	-
NV2.1336	FA5-like-33	NVE13047
NV2.1337	VLDLR-like-1	NVE17413,NVE9710,NVE7890
NV2.1338	NV2.1338	-
NV2.1339	LRP1B-like-2	NVE17412
NV2.1340	BRX1-like-1	NVE9707,NVE17411
NV2.1341	PLRKT-like-1	NVE17410
NV2.1342	NPFF2-like-84	NVE17409
NV2.1343	CX065-like-9	NVE17408
NV2.1345	PAIP1-like-8	NVE17407
NV2.1346	NV2.1346	NVE17406
NV2.1347	NV2.1347	NVE17406
NV2.1348	TM2D1-like-1	NVE17406,NVE17405
NV2.1349	NPFF2-like-33	NVE17403,NVE5864
NV2.1350	BTB6B-like-1	NVE17404
NV2.1351	NPFF2-like-39	NVE17402
NV2.1352	QGRFa-R.234	NVE17401
NV2.1353	NV2.1353	-
NV2.1354	NV2.1354	-
NV2.1355	PTBP1-like-1	NVE17400,NVE23774,NVE21186
NV2.1356	PTBP2-like-1	NVE17399
NV2.1357	NV2.1357	NVE17398
NV2.1358	DYHC1-like-1	NVE6657,NVE6658,NVE3693,NVE6656,NVE14108,NVE17398
NV2.1360	NV2.1360	-
NV2.1361	NV2.1361	-
NV2.1362	ELOF1-like-1	NVE23508,NVE17397
NV2.1363	NV2.1363	NVE17396
NV2.1364	GAK-like-1	NVE17395
NV2.1365	NV2.1365	NVE17394
NV2.1366	ROR1-like-1	NVE17393
NV2.1367	NV2.1367	-
NV2.1368	PIHD2-like-1	NVE17392
NV2.1369	UBXN6-like-1	NVE17391
NV2.1370	WHITE-like-4	-
NV2.1371	DPOM-like-3	-
NV2.1372	WHITE-like-9	NVE17389
NV2.1373	WHITE-like-8	NVE17388
NV2.1374	NV2.1374	NVE17388
NV2.1375	NV2.1375	-
NV2.1376	CENPC-like-1	NVE17387
NV2.1377	DET2-like-1	NVE17386
NV2.1378	NV2.1378	NVE17385
NV2.1379	NV2.1379	-
NV2.1380	NV2.1380	NVE17384
NV2.1381	NV2.1381	NVE17383
NV2.1382	SERA-like-2.1	NVE17382
NV2.1383	MCAT-like-2	NVE17381
NV2.1384	DYHC2-like-1	NVE17380
NV2.1385	NV2.1385	NVE17379
NV2.1386	HRH2-like-51	NVE17378
NV2.1387	SODC-like-1	NVE17376
NV2.1388	NV2.1388	NVE17376
NV2.1389	S35E3-like-1	NVE17375
NV2.1390	WASC4-like-1	NVE17374
NV2.1391	CUBN-like-1	NVE17373
NV2.1392	NV2.1392	NVE17372
NV2.1393	TAAR1-like-2	NVE17372
NV2.1394	NV2.1394	NVE17372
NV2.1395	NV2.1395	-
NV2.1396	FoxQ2d	NVE17371
NV2.1397	POL3-like-10	-
NV2.1398	LIN1-like-5	-
NV2.1399	FA5-like-23	NVE17370
NV2.1400	RFX3-like-1	NVE16728,NVE17368,NVE17369
NV2.1401	SPS1-like-1	NVE17367
NV2.1402	NV2.1402	-
NV2.1403	TPC13-like-1	NVE17366
NV2.1404	TRI23-like-1	NVE6536,NVE17365
NV2.1405	FRRS1-like-2	NVE17361,NVE6534
NV2.1407	TBB2-like-1	NVE17360
NV2.1408	TIKI1-like-1	NVE17359
NV2.1410	LEG1H-like-1	NVE17358
NV2.1411	ENTP1-like-1	NVE17357
NV2.1413	RPF1-like-1	NVE17356
NV2.1414	MTREX-like-1	NVE17355,NVE24684
NV2.1415	E2F6-like-1	NVE17353,NVE17354
NV2.1416	NV2.1416	NVE17352
NV2.1417	FAXC-like-4	NVE17352
NV2.1418	ADXH1-like-1	NVE17351
NV2.1419	SREK1-like-1	NVE17350
NV2.1420	FA8-like-35	NVE17349
NV2.1421	TROP-like-1	-
NV2.1422	TROP-like-8	NVE17348
NV2.1423	MTG1-like-6	-
NV2.1424	MTG1-like-1	NVE17347
NV2.1425	NV2.1425	NVE17346
NV2.1426	KAT6A-like-1	NVE17345,NVE17344
NV2.1427	SAM13-like-1	-
NV2.1428	TUT7-like-1	NVE23902,NVE17343
NV2.1429	NV2.1429	NVE17342,NVE23902
NV2.1430	HRH2-like-12	-
NV2.1431	EPS15-like-1	NVE17341
NV2.1432	NOC4B-like-1	NVE17340
NV2.1433	NV2.1433	NVE17339
NV2.1434	NV2.1434	NVE17338,NVE17337
NV2.1435	NV2.1435	-
NV2.1436	NV2.1436	NVE17336
NV2.1437	NV2.1437	-
NV2.1438	NV2.1438	NVE17335
NV2.1439	GRM3-like-5	NVE17334
NV2.1440	NV2.1440	-
NV2.1441	NV2.1441	-
NV2.1442	DNAS1-like-1	NVE17333
NV2.1443	KMO-like-1	NVE17332
NV2.1444	BTBDJ-like-1	NVE17331
NV2.1445	MFSD3-like-1	NVE17329,NVE17330
NV2.1446	NV2.1446	NVE17329
NV2.1448	FLRNa	NVE17328
NV2.1449	PRDM14d	NVE17327
NV2.1450	THOC7-like-1	NVE17325
NV2.1451	DMTF1-like-8	NVE17324
NV2.1452	TM243-like-1	NVE17323
NV2.1453	SUCB2-like-1	NVE17322
NV2.1454	SL9B2-like-2	NVE17321
NV2.1455	NV2.1455	-
NV2.1456	S35A2-like-4	NVE17319
NV2.1457	S35A3-like-1	NVE17320
NV2.1459	NV2.1459	-
NV2.1460	CP100-like-1	NVE17318
NV2.1461	HUTI-like-1	NVE17317
NV2.1462	NV2.1462	-
NV2.1463	NV2.1463	NVE21598,NVE17316
NV2.1464	POL3-like-47	-
NV2.1465	MORN5-like-1	NVE17315
NV2.1466	NCF2-like-1	NVE17314
NV2.1467	NV2.1467	NVE17313
NV2.1468	TAF1C-like-1	NVE17312
NV2.1469	RUXF-like-1	NVE17311
NV2.1470	EEA1-like-4	NVE7193,NVE17310
NV2.1471	EEA1-like-1	NVE17310
NV2.1472	TXD12-like-1	NVE17309
NV2.1473	PRP18-like-1	NVE17308
NV2.1474	NV2.1474	NVE17307
NV2.1476	NV2.1476	NVE17305
NV2.1477	NR2F5-like-1	NVE17305
NV2.1479	NV2.1479	NVE17303
NV2.1480	ING1-like-1	-
NV2.1481	NV2.1481	NVE13745
NV2.1482	FKRP-like-8	NVE10779
NV2.1483	NV2.1483	NVE10778
NV2.1484	AQR-like-4	-
NV2.1485	NV2.1485	-
NV2.1486	RTXE-like-20	-
NV2.1487	FKRP-like-12	NVE17302
NV2.1489	AQR-like-3	NVE10777
NV2.1490	AQR-like-2	NVE10777
NV2.1491	NV2.1491	-
NV2.1492	NV2.1492	NVE10773
NV2.1493	NV2.1493	NVE10772
NV2.1494	NV2.1494	-
NV2.1495	NV2.1495	-
NV2.1496	NV2.1496	-
NV2.1497	NV2.1497	-
NV2.1498	TRI26-like-1	-
NV2.1499	NV2.1499	NVE10768
NV2.1500	NV2.1500	-
NV2.1501	NV2.1501	-
NV2.1502	NV2.1502	-
NV2.1503	NV2.1503	NVE10767
NV2.1504	NV2.1504	-
NV2.1505	NV2.1505	NVE10766
NV2.1508	NV2.1508	-
NV2.1509	NV2.1509	-
NV2.1510	NV2.1510	-
NV2.1511	THAP9-like-4	-
NV2.1512	NV2.1512	-
NV2.1513	NKAP1-like-1	NVE10764,NVE17714,NVE17043,NVE23510
NV2.1514	PLD3-like-1	NVE17044,NVE10763,NVE23617
NV2.1515	GCSP-like-1	NVE10762,NVE11903,NVE17045
NV2.1516	NV2.1516	-
NV2.1517	XERD-like-1	-
NV2.1518	SPAST-like-3	-
NV2.1519	NV2.1519	-
NV2.1520	NV2.1520	-
NV2.1521	NV2.1521	-
NV2.1522	NV2.1522	-
NV2.1523	IMP2L-like-8	NVE11902
NV2.1524	NRDC-like-1	-
NV2.1525	NV2.1525	-
NV2.1526	NV2.1526	-
NV2.1527	NV2.1527	NVE11898
NV2.1529	NV2.1529	-
NV2.1530	RTJK-like-21	-
NV2.1531	NV2.1531	-
NV2.1532	NV2.1532	-
NV2.1533	NV2.1533	-
NV2.1534	NV2.1534	-
NV2.1535	ALP1-like-6	-
NV2.1536	NV2.1536	-
NV2.1537	NV2.1537	NVE11894
NV2.1538	NV2.1538	-
NV2.1539	NV2.1539	NVE16025
NV2.1543	IMP2L-like-1	NVE11893,NVE16032,NVE16025
NV2.1544	CP3AO-like-1	NVE16031
NV2.1545	BLML-like-1	NVE22222,NVE16025
NV2.1547	MON2-like-1	NVE16025,NVE16029
NV2.1548	PR38A-like-1	NVE16028
NV2.1549	NRDC-like-2	NVE4191,NVE16026,NVE16025,NVE16027
NV2.1551	NV2.1551	-
NV2.1552	NV2.1552	-
NV2.1553	NV2.1553	-
NV2.1554	FUCTC-like-4	-
NV2.1555	FUCTC-like-9	-
NV2.1556	NV2.1556	NVE16024
NV2.1557	PGBD4-like-11	NVE10610
NV2.1558	NV2.1558	NVE4456
NV2.1559	NV2.1559	-
NV2.1560	NV2.1560	-
NV2.1562	NV2.1562	-
NV2.1563	YI31B-like-4	-
NV2.1564	NV2.1564	NVE8721
NV2.1566	POL-like-46	NVE8721
NV2.1565	POL-like-25	-
NV2.1567	NV2.1567	-
NV2.1568	FP1-like-4	NVE8721
NV2.1569	NV2.1569	-
NV2.1570	POL2-like-13	NVE8721
NV2.1571	NV2.1571	-
NV2.1572	NV2.1572	NVE8723,NVE8724
NV2.1573	NV2.1573	-
NV2.1574	YI31B-like-14	-
NV2.1576	DYHC2-like-10	-
NV2.1577	NV2.1577	-
NV2.1578	STL1-like-3	-
NV2.1579	POL4-like-8	-
NV2.1581	NV2.1581	-
NV2.1583	NV2.1583	-
NV2.1584	NV2.1584	NVE8727
NV2.1585	NV2.1585	-
NV2.1586	NV2.1586	-
NV2.1587	NV2.1587	NVE8728
NV2.1588	AQR-like-1	NVE8729,NVE8730,NVE4190
NV2.1589	KAT5-like-1	NVE8731
NV2.1590	L2HDH-like-1	NVE8732
NV2.1591	RAB3C-like-1	NVE8733
NV2.1592	SMC2-like-1	NVE8734
NV2.1593	NV2.1593	-
NV2.1594	RAB43-like-1	NVE8735
NV2.1595	KLH20-like-31	-
NV2.1596	NV2.1596	NVE8737,NVE8736
NV2.1597	NIPLB-like-2	NVE1009,NVE1196,NVE8738
NV2.1598	NIPLB-like-1	-
NV2.1599	NV2.1599	NVE8739
NV2.1600	KPCD-like-1	NVE8740
NV2.1601	LEXM-like-1	NVE8741
NV2.1602	NV2.1602	-
NV2.1603	ROST-like-11	NVE8743
NV2.1604	ROST-like-10	NVE8743
NV2.1605	FBP1-like-27	NVE25500,NVE1129
NV2.1606	NV2.1606	NVE8745
NV2.1607	FBP1-like-19	NVE8744
NV2.1608	ISCA1-like-1	NVE8745
NV2.1609	NV2.1609	NVE8746
NV2.1610	NXNL2-like-2	NVE8748,NVE8747,NVE8749,NVE3167
NV2.1611	NV2.1611	-
NV2.1612	R3HD4-like-1	NVE8750
NV2.1613	EP15R-like-1	NVE7190,NVE4395,NVE8751
NV2.1614	PT100-like-1	-
NV2.1615	PLPP1-like-5	NVE8752
NV2.1616	NV2.1616	-
NV2.1617	NV2.1617	NVE8753
NV2.1618	POL4-like-37	NVE7167
NV2.1619	NV2.1619	NVE21063
NV2.1620	NV2.1620	NVE21064
NV2.1621	RTJK-like-44	NVE21065
NV2.1622	NV2.1622	-
NV2.1623	NV2.1623	-
NV2.1624	NV2.1624	NVE21065
NV2.1625	NV2.1625	NVE21066
NV2.1626	UBE2H-like-1	NVE21067
NV2.1628	KLF15-like-1	NVE21070
NV2.1629	BHMT1-like-2	NVE21071
NV2.1630	NV2.1630	-
NV2.1631	NV2.1631	-
NV2.1632	BHMT2-like-1	-
NV2.1633	NV2.1633	-
NV2.1634	BHMT2-like-2	NVE21075,NVE11993,NVE21073,NVE21074,NVE21072
NV2.1635	FA8-like-28	NVE21075
NV2.1638	SAAR2-like-1	NVE21077
NV2.1639	ELAP2-like-2	NVE21079
NV2.1640	G6PT3-like-4	NVE21080
NV2.1641	NV2.1641	-
NV2.1642	Y0266-like-1	NVE21081
NV2.1643	NV2.1643	-
NV2.1644	KCNAB-like-4	NVE21082
NV2.1645	CDPF1-like-1	NVE21083
NV2.1647	HE-like-2	NVE21084
NV2.1648	LSM8-like-1	NVE21085
NV2.1649	TATD2-like-1	NVE21086
NV2.1650	ZNF84-like-1	NVE21087
NV2.1651	NV2.1651	NVE21088
NV2.1652	NV2.1652	NVE21087
NV2.1653	SIN1-like-1	NVE21089
NV2.1654	c-jun	NVE21090
NV2.1655	MSH5-like-1	NVE21091
NV2.1656	NLRC3-like-27	NVE21092
NV2.1657	T2FA-like-1	NVE21093
NV2.1658	ERMP1-like-1	NVE6351,NVE21094
NV2.1659	IFT25-like-1	NVE21095
NV2.1660	ALG12-like-1	NVE21096
NV2.1661	TKR1-like-1	NVE21097
NV2.1662	NV2.1662	-
NV2.1663	KLHL2-like-2	NVE18366
NV2.1666	NV2.1666	-
NV2.1667	B4GN4-like-9	NVE18365
NV2.1668	NV2.1668	NVE18364
NV2.1669	B4GN4-like-4	NVE18363,NVE18361
NV2.1670	NV2.1670	NVE18361
NV2.1671	YRD6-like-69	-
NV2.1672	YRD6-like-1	-
NV2.1673	NV2.1673	NVE18361
NV2.1674	POLY-like-2	NVE18361
NV2.1675	POLY-like-1	-
NV2.1676	CE051-like-1	NVE18359,NVE18360
NV2.1677	CNTP4-like-5	NVE18358
NV2.1678	PPR27-like-10	NVE18357
NV2.1679	FGFR1-like-3	NVE18356
NV2.1680	PSMD6-like-1	NVE18355
NV2.1681	STL1-like-6	NVE483
NV2.1682	NV2.1682	-
NV2.1683	IF4E3-like-1	NVE482
NV2.1684	POL4-like-44	-
NV2.1685	AATF-like-1	NVE481
NV2.1686	RDR1-like-8	NVE480
NV2.1687	NV2.1687	NVE480
NV2.1688	NV2.1688	NVE479
NV2.1689	AG10A-like-1	NVE479
NV2.1690	NV2.1690	NVE478
NV2.1691	NV2.1691	NVE477
NV2.1692	TPRKB-like-1	NVE476
NV2.1693	RPGF1-like-1	NVE475
NV2.1694	RAD18-like-1	NVE474
NV2.1695	YAF2-like-1	NVE473
NV2.1696	STAB2-like-1	NVE470
NV2.1697	NV2.1697	-
NV2.1698	BRK1A-like-1	NVE469
NV2.1699	NV2.1699	-
NV2.1700	NV2.1700	NVE468
NV2.1701	NV2.1701	NVE466,NVE467
NV2.1702	NV2.1702	NVE464,NVE465
NV2.1703	NAPEP-like-4	NVE463
NV2.1705	NV2.1705	-
NV2.1706	NAPEP-like-1	NVE462
NV2.1707	PSA5-like-1	NVE461
NV2.1708	MPPB-like-1	NVE460
NV2.1709	RHO-like-1	NVE459
NV2.1710	NV2.1710	-
NV2.1711	FAT4-like-6	NVE458
NV2.1712	FAT4-like-7	NVE4381,NVE458
NV2.1715	NV2.1715	NVE457
NV2.1716	NV2.1716	NVE457
NV2.1717	KDM7A-like-1	NVE457,NVE22335
NV2.1718	NV2.1718	-
NV2.1719	NVbetaLaminin	NVE456
NV2.1720	NV2.1720	-
NV2.1721	TPRA1-like-1	NVE455
NV2.1722	CPNE3-like-1	NVE453,NVE454
NV2.1723	NV2.1723	NVE451
NV2.1724	MUTS-like-1	NVE450,NVE451,NVE447
NV2.1725	RPA1-like-1	NVE445
NV2.1726	RPA1-like-2	NVE446
NV2.1727	YTDC1-like-1	NVE444,NVE9595
NV2.1728	EAA1-like-1	NVE443
NV2.1729	SEC13-like-1	NVE442
NV2.1730	CENPL-like-1	NVE441
NV2.1731	WHRN-like-1	NVE440
NV2.1732	MED26-like-1	NVE439
NV2.1733	NV2.1733	-
NV2.1734	CC162-like-1	NVE438,NVE437
NV2.1735	NV2.1735	NVE436
NV2.1736	OPSUV-like-1	NVE435
NV2.1737	TF3C1-like-1	NVE20404,NVE432,NVE433
NV2.1738	KLH12-like-1	NVE20403
NV2.1739	KLH12-like-11	NVE20402
NV2.1740	ACY2-like-1	-
NV2.1741	HEXP-like-1	NVE20401
NV2.1742	NV2.1742	NVE20400
NV2.1743	ACHB3-like-1	NVE20399
NV2.1744	ACHA7-like-10	NVE11542
NV2.1745	ACHA7-like-13	-
NV2.1746	NV2.1746	NVE11541
NV2.1747	AUHM-like-1	NVE11541,NVE11540,NVE20398
NV2.1748	LKHA4-like-1	NVE21572,NVE21573,NVE11538,NVE11539
NV2.1749	NV2.1749	NVE11537
NV2.1750	NV2.1750	NVE11537
NV2.1751	PLPP1-like-6	NVE11536
NV2.1752	PLPP1-like-2	-
NV2.1753	PLPP1-like-1	NVE11535
NV2.1754	NV2.1754	NVE11533,NVE24357,NVE11534
NV2.1755	SNX5-like-1	NVE7235,NVE11532,NVE24931,NVE21591
NV2.1756	TF29-like-37	-
NV2.1757	fez	NVE11531
NV2.1758	MPCP-like-1	NVE15323
NV2.1759	CP3A2-like-1	NVE15324
NV2.1760	NV2.1760	NVE15325
NV2.1761	PQBP1-like-1	NVE15326,NVE8999
NV2.1762	PANX2-like-1	NVE15328
NV2.1763	DYH6-like-1	NVE15329,NVE493
NV2.1764	DYH6-like-5	NVE11659,NVE15329,NVE11660
NV2.1765	DYH6-like-11	NVE15331,NVE15330,NVE11659,NVE16734,NVE15329
NV2.1766	KCNAL-like-12	NVE15332
NV2.1767	BOLL-like-1	NVE15333
NV2.1768	KCNAL-like-9	NVE15334
NV2.1769	PTTG-like-2.1	NVE15337,NVE10064
NV2.1770	PTPRF-like-18	NVE15338
NV2.1771	VIAAT-like-10	NVE15339
NV2.1772	NV2.1772	NVE508,NVE15340
NV2.1773	NV2.1773	-
NV2.1774	NV2.1774	NVE6303
NV2.1775	NPTX2-like-11	-
NV2.1776	AGRD2-like-1	-
NV2.1777	XPC-like-1	NVE6304,NVE17445,NVE6305
NV2.1778	CENPK-like-1	NVE6306
NV2.1779	HBP1-like-1	NVE6307
NV2.1780	XLRS1-like-1	NVE6308,NVE22332
NV2.1781	NV2.1781	-
NV2.1782	FA5-like-47	NVE6309
NV2.1783	FGFR1-like-21	NVE6311,NVE6310
NV2.1784	MFGM-like-110	NVE6312
NV2.1785	GRAM4-like-1	NVE6313,NVE17880
NV2.1786	CC152-like-1	NVE6315
NV2.1787	AAPK2-like-1	NVE6316
NV2.1788	FA32A-like-1	NVE17880,NVE6317
NV2.1789	OSBL9-like-1	NVE17880,NVE6318
NV2.1790	AR-like-1	NVE6319,NVE17880
NV2.1791	NV2.1791	-
NV2.1792	NV2.1792	NVE6320
NV2.1793	M3K1-like-1	NVE12426,NVE6321,NVE17880
NV2.1794	NV2.1794	NVE17880
NV2.1795	PEAM2-like-1	NVE6322,NVE17880,NVE12278
NV2.1797	LIPR1-like-7	NVE6324,NVE17912
NV2.1798	NV2.1798	-
NV2.1799	NV2.1799	NVE6326
NV2.1800	PTPRS-like-11	NVE6327
NV2.1801	NV2.1801	-
NV2.1802	SDK1-like-12	NVE6327
NV2.1803	DSCAM-like-3	NVE6328
NV2.1804	PTPRF-like-13	NVE6328
NV2.1805	YD115-like-2	-
NV2.1806	CAAP1-like-1	NVE6329,NVE15599
NV2.1807	RDH12-like-1	NVE6330
NV2.1808	DDX4-like-2	NVE6331,NVE11045
NV2.1809	NV2.1809	-
NV2.1810	NV2.1810	-
NV2.1811	DPYD-like-1	NVE6332
NV2.1812	HIBN-like-1	NVE6334,NVE6333
NV2.1813	NV2.1813	-
NV2.1814	KAPC1-like-1	NVE6335
NV2.1816	ZFYV9-like-1	NVE6336,NVE23624
NV2.1817	RIC1-like-6	NVE6337,NVE6338,NVE24463
NV2.1818	KCY-like-1	NVE18859,NVE6339
NV2.1819	YRD6-like-112	-
NV2.1820	XDH-like-3	NVE6340,NVE16903
NV2.1821	KCND2-like-5	NVE16902,NVE16901,NVE6342
NV2.1822	KLH20-like-26	NVE919,NVE6343,NVE16900
NV2.1823	TTC28-like-33	NVE16899
NV2.1824	ZAP70-like-1	NVE16898
NV2.1825	CSR2B-like-4	NVE16897
NV2.1826	CSR2B-like-1	NVE16896
NV2.1827	NV2.1827	NVE16895
NV2.1828	T38B2-like-1	NVE16895
NV2.1829	TF3C3-like-1	NVE16893
NV2.1830	SRSF7-like-2	NVE16892
NV2.1831	SRSF7-like-1	NVE16891
NV2.1832	UHRF1-like-1	NVE16890,NVE26222
NV2.1833	RPAB2-like-1	NVE16889
NV2.1834	RCL1-like-2	NVE16888
NV2.1835	RCL1-like-1	-
NV2.1836	GZF1-like-1	NVE16887
NV2.1837	NV2.1837	NVE16886
NV2.1838	SPEF2-like-1	NVE16886
NV2.1839	HEXO1-like-1	NVE1001
NV2.1840	MGLL-like-1	NVE1000
NV2.1841	PLBL1-like-1	NVE20426,NVE999,NVE14724
NV2.1842	NV2.1842	-
NV2.1843	NV2.1843	-
NV2.1844	NV2.1844	NVE20428
NV2.1845	CASP3-like-2	NVE15261,NVE20429
NV2.1846	NV2.1846	-
NV2.1847	RS12-like-2	NVE20430,NVE15262
NV2.1848	MKLN1-like-1	NVE15263,NVE20434
NV2.1849	RM46-like-1	NVE20435
NV2.1850	LYPL1-like-1	NVE20436
NV2.1851	DCBD2-like-1	NVE20437
NV2.1852	DMRT-E	NVE20438
NV2.1853	NV2.1853	-
NV2.1854	WLS-like-1	NVE20439,NVE23246
NV2.1855	WLSA-like-1	-
NV2.1856	RN123-like-1	NVE17995,NVE20440,NVE5310
NV2.1857	CC130-like-1	NVE20441
NV2.1858	NV2.1858	NVE20441
NV2.1859	NV2.1859	NVE20442,NVE20441
NV2.1860	GDA1-like-1	-
NV2.1861	YD023-like-7	NVE20444
NV2.1862	B3GT6-like-9	NVE20444
NV2.1863	MAST2-like-1	NVE8712,NVE18583,NVE20445
NV2.1864	DYLT5-like-9	NVE20446
NV2.1865	ADIPA-like-1	NVE20447
NV2.1866	CENPP-like-1	NVE20448
NV2.1867	HSDL2-like-2	NVE20449
NV2.1868	REXO1-like-4	NVE20450
NV2.1869	REXO1-like-3	NVE20450
NV2.1870	CGL-like-1	NVE20452,NVE21473
NV2.1871	NV2.1871	-
NV2.1872	NV2.1872	NVE20453,NVE13476
NV2.1873	ALG6-like-1	NVE20454,NVE13475
NV2.1874	NV2.1874	NVE20455
NV2.1875	NV2.1875	NVE20456
NV2.1876	NV2.1876	-
NV2.1877	NV2.1877	NVE20457
NV2.1878	HETE1-like-1	NVE20458
NV2.1879	CCD78-like-1	NVE20459
NV2.1880	FBXL7-like-13	NVE20462
NV2.1881	RANB3-like-1	NVE20461
NV2.1882	STE11-like-1	NVE20463
NV2.1883	CC084-like-1	NVE20464,NVE1623
NV2.1884	NV2.1884	NVE20465
NV2.1885	NEDD1-like-1	NVE20466,NVE25840
NV2.1886	ESMD-like-1	NVE20467
NV2.1887	NV2.1887	-
NV2.1888	NV2.1888	-
NV2.1889	BAT1-like-2	NVE20468
NV2.1890	NV2.1890	NVE20469,NVE167,NVE14098,NVE6233
NV2.1891	WNK3-like-2	NVE20470
NV2.1892	WNK3-like-1	-
NV2.1893	Hl3	NVE20472
NV2.1894	NV2.1894	NVE20473
NV2.1895	F26L-like-1	NVE23770,NVE20474
NV2.1896	NV2.1896	NVE20475
NV2.1897	MAGI3-like-1	NVE20476
NV2.1898	MC5R-like-4	NVE20477
NV2.1899	TF26-like-4	-
NV2.1900	RT25-like-2	NVE20478
NV2.1901	DPOE4-like-1	NVE20479
NV2.1902	MCLN3-like-1	NVE20480
NV2.1903	P73-like-1	NVE20481,NVE20480
NV2.1904	MCLN3-like-2	NVE20482
NV2.1905	ECM29-like-1	NVE20484,NVE10587,NVE9134,NVE20483
NV2.1906	NV2.1906	-
NV2.1907	PI4KA-like-1	NVE10588,NVE1580,NVE20485,NVE17565
NV2.1908	SSUH2-like-1	NVE20486,NVE20487
NV2.1909	MTR1A-like-4	-
NV2.1910	ORCT-like-14	NVE20489,NVE20488
NV2.1911	OCTL-like-8.1	NVE20489
NV2.1912	OPSC2-like-1	NVE20490
NV2.1914	KAD3-like-1	NVE20491
NV2.1915	PUM3-like-1	NVE20492
NV2.1916	HECD3-like-1	NVE20493,NVE20494
NV2.1917	NV2.1917	NVE20495
NV2.1918	NV2.1918	NVE20496
NV2.1919	POL4-like-25	-
NV2.1920	NV2.1920	NVE20497
NV2.1921	YIPF5-like-8	NVE20498
NV2.1922	VIT1-like-1	NVE12713,NVE20499
NV2.1923	NK3R-like-1	NVE20500
NV2.1924	NV2.1924	NVE20501
NV2.1925	GGT1-like-26	NVE20501
NV2.1926	WDR36-like-1	NVE20504,NVE20502
NV2.1927	RRBP1-like-2	NVE19922
NV2.1928	CI116-like-1	NVE20505
NV2.1929	CAZA1-like-1	NVE20506
NV2.1930	GSTM3-like-1	NVE20507
NV2.1931	GSTM4-like-1	NVE20508
NV2.1933	TBC25-like-1	NVE20509
NV2.1934	EFCB7-like-1	NVE20510
NV2.1935	GEFE-like-1	NVE20511
NV2.1936	NV2.1936	-
NV2.1937	NV2.1937	-
NV2.1938	GDE-like-1	NVE20513
NV2.1939	NV2.1939	-
NV2.1940	DLRB1-like-1	NVE20514
NV2.1941	PRGa-R.221	NVE20515
NV2.1942	PRGa-R.211	NVE20516
NV2.1943	PRGa-R.28	NVE20517
NV2.1944	NV2.1944	-
NV2.1945	PRGa-R.222	NVE20518
NV2.1946	NV2.1946	-
NV2.1947	BWNIN-like-1	NVE20519
NV2.1948	TDG-like-1	NVE20520
NV2.1949	NV2.1949	-
NV2.1950	NV2.1950	-
NV2.1951	DALD3-like-1	NVE20521
NV2.1952	NV2.1952	-
NV2.1953	DD3-like-11	NVE20522
NV2.1954	NV2.1954	-
NV2.1955	DD3-like-10	NVE20523,NVE25631
NV2.1956	NV2.1956	-
NV2.1957	NV2.1957	NVE20524
NV2.1958	NV2.1958	NVE20527
NV2.1959	NV2.1959	NVE20529
NV2.1961	KCRF-like-1	NVE20531,NVE24548,NVE20532
NV2.1962	5HT4R-like-29	-
NV2.1963	NV2.1963	-
NV2.1964	FSIP1-like-1	NVE24547
NV2.1965	CSK2B-like-2	-
NV2.1966	NV2.1966	NVE24546
NV2.1967	NV2.1967	-
NV2.1968	NV2.1968	-
NV2.1969	NV2.1969	NVE24545
NV2.1970	NV2.1970	-
NV2.1971	NV2.1971	-
NV2.1972	NV2.1972	NVE24544
NV2.1973	PA2-like-24	NVE24543
NV2.1974	TNPO1-like-1	NVE24542
NV2.1975	NV2.1975	NVE24541
NV2.1976	NV2.1976	NVE24540
NV2.1977	EFC14-like-2	NVE24539,NVE24540
NV2.1978	NV2.1978	-
NV2.1979	NV2.1979	-
NV2.1980	NV2.1980	-
NV2.1981	NV2.1981	-
NV2.1985	NV2.1985	-
NV2.1986	MOT4-like-4	NVE24536
NV2.1987	MOT13-like-1	NVE24535,NVE22774
NV2.1988	MOT4-like-5	NVE24534
NV2.1989	S4A11-like-1	NVE24533,NVE22773,NVE24532,NVE24530
NV2.1990	RNF11-like-1	NVE24531
NV2.1991	NU155-like-1	NVE24530,NVE12812,NVE21933,NVE24529
NV2.1992	BRS3-like-1	NVE24528
NV2.1993	NV2.1993	-
NV2.1994	CAHD1-like-3	NVE24527,NVE21934
NV2.1995	CPT2-like-1	NVE21935,NVE24526
NV2.1996	NV2.1996	NVE24526
NV2.1997	ODPB-like-1	NVE24525
NV2.1998	RTJK-like-146	-
NV2.1999	VIAAT-like-31	NVE24524
NV2.2000	ABHD4-like-1	NVE24522
NV2.2001	NV2.2001	-
NV2.2002	EI2BG-like-1	NVE24521
NV2.2003	GLNA2-like-1	NVE16721,NVE24520
NV2.2004	NV2.2004	NVE24518,NVE24519,NVE21839,NVE14439
NV2.2005	ABRA-like-1	NVE14438,NVE24517
NV2.2006	RNF14-like-1	NVE14437,NVE24516
NV2.2007	NV2.2007	-
NV2.2008	FRITZ-like-1	NVE14436,NVE13405,NVE24515
NV2.2009	NCDN-like-1	NVE24514,NVE7422
NV2.2010	NV2.2010	NVE24513
NV2.2011	TECR-like-7	NVE7424,NVE7423,NVE7422,NVE24511,NVE24512
NV2.2012	NV2.2012	-
NV2.2013	NV2.2013	-
NV2.2014	NV2.2014	-
NV2.2015	TECR-like-1	NVE7424
NV2.2016	NV2.2016	NVE24510
NV2.2017	NV2.2017	NVE24510,NVE7425
NV2.2018	GABR2-like-18	NVE24509,NVE1439
NV2.2019	NV2.2019	-
NV2.2020	RTCA-like-2	NVE24508
NV2.2021	YRD6-like-59	-
NV2.2022	TMM69-like-1	NVE24507
NV2.2023	MK07-like-1	NVE24506
NV2.2024	NV2.2024	NVE24505
NV2.2025	NV2.2025	-
NV2.2026	GLRA3-like-3	NVE24504
NV2.2027	NV2.2027	NVE24503
NV2.2028	NV2.2028	NVE24503
NV2.2029	MED1-like-1	NVE24503,NVE24502
NV2.2030	NV2.2030	-
NV2.2031	NV2.2031	-
NV2.2032	NV2.2032	-
NV2.2033	NV2.2033	NVE24499,NVE21323
NV2.2034	NV2.2034	NVE24497
NV2.2035	P52K-like-17	NVE24496
NV2.2036	NV2.2036	NVE24496
NV2.2037	BRPF1-like-2	NVE24495,NVE24494,NVE19493
NV2.2038	BRPF1-like-1	-
NV2.2039	COPG2-like-1	NVE24493
NV2.2040	NV2.2040	NVE24492
NV2.2041	NV2.2041	-
NV2.2042	NV2.2042	NVE24491
NV2.2043	NV2.2043	NVE24489
NV2.2044	NV2.2044	NVE24488,NVE17807,NVE24487
NV2.2045	ACPH-like-1	NVE16764,NVE16765,NVE16767,NVE24485
NV2.2046	FBP3-like-12	NVE16763,NVE24486
NV2.2047	UBE2N-like-1	NVE24484,NVE16766
NV2.2048	GCST-like-1	NVE16768,NVE24483
NV2.2049	ING3-like-1	NVE24482,NVE16769
NV2.2050	NV2.2050	NVE24480
NV2.2051	ATPD-like-1	NVE24480
NV2.2052	NV2.2052	NVE24480
NV2.2053	CHST3-like-6	NVE24481,NVE24479
NV2.2054	CHST3-like-5	NVE24478
NV2.2055	DEP1B-like-1	NVE24477
NV2.2056	NV2.2056	NVE24476
NV2.2057	NV2.2057	NVE24475
NV2.2059	NV2.2059	NVE24474
NV2.2060	SCP2-like-10	NVE24473
NV2.2062	ZN367-like-4	NVE24472
NV2.2063	ZN367-like-1	NVE24472
NV2.2064	FCHO2-like-1	NVE6040,NVE6039,NVE24471
NV2.2065	NV2.2065	-
NV2.2066	NV2.2066	-
NV2.2067	BABA1-like-1	NVE6042,NVE6043
NV2.2068	TERA-like-1	NVE21570,NVE6044
NV2.2069	DHC24-like-1	NVE6045
NV2.2070	NV2.2070	NVE6046
NV2.2071	HRH2-like-4	NVE6047
NV2.2072	CUZD1-like-1	NVE6049
NV2.2074	NV2.2074	-
NV2.2075	U587-like-1	NVE6051
NV2.2076	RT21-like-1	NVE6052
NV2.2077	RD3-like-1	NVE6053
NV2.2078	GRXC4-like-1	NVE6054
NV2.2079	CCDC9-like-1	NVE6055
NV2.2080	FACD2-like-1	NVE6058,NVE6057,NVE6056
NV2.2081	YRD6-like-91	-
NV2.2082	NV2.2082	-
NV2.2084	B3GT6-like-7	NVE23511
NV2.2085	B3GT6-like-10	NVE6059
NV2.2086	B3GT6-like-1	NVE6059
NV2.2087	XRP2-like-1	NVE6060
NV2.2088	DDX31-like-1	NVE6061
NV2.2089	NV2.2089	-
NV2.2090	FBX7-like-1	NVE6062
NV2.2091	NSF-like-1	NVE6063
NV2.2092	MTMRE-like-1	NVE6064
NV2.2093	CE41B-like-1	NVE6065
NV2.2094	MEST-like-1	NVE6066
NV2.2095	NV2.2095	NVE6067
NV2.2096	TRIM2-like-1	NVE6068
NV2.2097	NV2.2097	NVE6070
NV2.2098	NV2.2098	NVE6072
NV2.2099	LIN41-like-47	-
NV2.2100	NV2.2100	-
NV2.2101	NV2.2101	NVE5306
NV2.2102	NV2.2102	NVE5306,NVE7330
[truncated: 22,549 more rows]

## Sheet: Tissues.Nv2
order	ID	Marker	Full Name
1	pSC	SoxC	putative stem cells
2	PGCs	HMG2-like-1	primary germ cells
3	neuronal	TBA1-like-6	neurons
4	gland.mucous	Mucin	mucous gland, expresses mucin
5	unchar.immune	IRF1-2a	uncharacterized cell state, putative immue response, expresses interferon regulatory factor (IRF1-2a)
6	neuroglandular	AshC	neuroglandular cells of secretory type
7	cnidocyte	Ncol6	early cnidoctyes: undergoing capsule specification
8	mat.cnido	SoxA	mature cnidocytes
9	pharyngeal.ect	FoxA	pharyngeal epithelia and septal filaments, expresses FoxA
10	epithelia.ect	GP2-like-62	outer epithelia
11	ectoderm.embryonic	Ptx1	embryonic ectoderm
12	retractor muscle	Tpm2	retractor muscle: fast contracting type
13	gastrodermis	COA-like-1	gastrodermis, inner cell layer
14	mesendoderm.embryonic	SnailA	embryonic mesendoderm

## Sheet: Alldata.PGCs_pSC.Nv2
cluster	ID	Marker	Full Name
1	Mitotic.1	NV2.4645	pSC.mitotic number 1. putative S-phase mitotic cells. Express PCNA
2	Mitotic.2	NV2.17291	pSC.mitotic number 2. putative M-phase mitotic cells. Expresses Nucleolar and spindle-associated protein 1
3	NPC	SoxC	Neuroglandular precursor cells, express SoxC and SoxB(2)		Neurogenin1
4	NPC.g	NV2.6264	Neuroglandular precursor cells, express SoxC and Six1-2
5	PGC	Nscl2-like	Primary Germ Cells
6	primary.oocyte	H1D-like-1	early primary oocytes
7	spermatagonia	HMG2-like-1	early spermatagonia
8	maturing.sperm	NV2.15544	maturing spermatagonia
9	spermatozoa	CML20-like-1	spermatazoa

## Sheet: Alldata.Gastrodermis.merged
cluster	ID	Marker	Full Name
1	gastrula.1	NV2.16313	gastrodermis gastrula enriched state n1
2	gastrula.2	H2B3-like-1	gastrodermis gastrula enriched state n2
3	gastrula.3	NV2.9093	gastrodermis gastrula enriched state n3
4	early.1	TAR1-like-4	gastrodermis putative early state n1
5	early.2	NH2L1-like-1	gastrodermis putative early state n2
6	CM	FRIS-like-8	circular ring muscle
7	MR/PM	VAX-EMX-like	Early mesentrary and Parietal muscle
8	gastrodermis	alphaintegrin1	mature gastrodermis
9	pharyngeal	NV2.12351	pharyngeal gastrodermis
10	ImM	BGH3-like-2	Intermuscular membrane
11	non-muscle	CPG2-like-1	gastrodermis of non-muscle identity; expresses chondroitin proteoglycan
12	mesentery	NHAA-like-1	gastrodermis enriched in the mesenteries
13	neuron	LRWa-1	gastrodermal uncharacterized neuron, expresses LRWa-1
14	immune	IRF1-2b	gastrodermal uncharacterized immune state,expresses interferon regulatory factor (IRF1-2b)
15	gland	MUC2-like-3	gastrodermal uncharacterized gland, expresses Mucin-like protein
16	ciliated	FoxJ1	ciliated gastrodermal cells, express forkhead transcription factor (foxJ1)

## Sheet: Alldata.Ectoderm.merged
cluster	ID	Marker	Full Name
1	apical organ	ao81	ectodermal cells of the apical organ
2	early.ect.1	CDK1-like-1	early ectoderm state n1
3	early.ect.2	SDCB1-like-1	early ectoderm state n2
4	early.ect.2b	NHP6-like-1	early ectoderm state n1
5	lip	FoxA	boundary ectoderm, gastrula enriched expresses FoxA
6	pharyng.	HMCN1-like-8	outer epithelia of pharynx and septal filaments, expresses FoxA
7	epith.1	NV2.18050	epithelial ectoderm cell state n1
8	epith.2	NV2.9834	epithelial ectoderm cell state n2
9	epith.3	ELEL-like-2	epithelial ectoderm cell state n3
10	epith.4	Actin7	epithelial ectoderm cell state n4

## Sheet: Alldata.immune.Nv2
cluster	ID	Marker	Full name
1	1.early.gastrula	CATL-like-3	putative immune response, enriched in early gastrula
2	2.mid.gastrula	NV2.3010	putative immune response, enriched in mid gastrula
3	3.planula	NV2.9829	putative immune response, enriched in planula
4	4.mature	FRIS-like-8	putative immune response, expresses interferon regulatory factor (IRF1-2a)

## Sheet: NeurGlanAll.Nv2
cluster	ID	Marker	Full Name
1	S1.L1	ATS6-like-7	Secretory cell type 1, larval enriched number 1
2	N1.L1	Nkx3	neuron N1 type, larval enriched number 1, expresses homeobox Nkx3
3	N1.L2	NV2.11600	neuron N1 type, larval enriched number 2, expresses PRGa, apical organ associated
4	N1.L3	PITX1	neuron N1 type, larval enriched number 3
5	N1.g.early	NV2.11310	neuron N1 type, inner cell layer derived, putative early cell state, expresses ashD
6	N1.g1	Six1-2	neuron N1 type, inner cell layer derived number 1, expresses homeodomain proteins OTX and Six1.2
7	N1.g2	Hox3-like	neuron N1 type, inner cell layer derived number 2, expresses homeodomain proteins OTX and Hox3-like
8	N1.g3	Rx	neuron N1 type, inner cell layer derived number 3, expresses retinal homeodomain protein (Rx) and pit1
9	N1.g4	OVO-like-1	neuron N1 type, inner cell layer derived number 4, expresses nkx2.2
10	N1.g5	NV2.22375	neuron N1 type, inner cell layer derived number 5, expresses pax2
11	N1.early.1	NK-1	neuron N1 type, putative early cell state number 1, expresses NK1
12	N1.early.2	Ap2-like	neuron N1 type, putative early cell state number 2, expresses transcription factor AP2
13	N1.1	Evx	neuron N1 type number 1, expresses homeobox protein even-skipped homolog (evx)
14	N1.2	Emx3	neuron N1 type number 2, expresses homeobox protein even-skipped homolog (evx)
15	N1.3	NV2.4020	neuron N1 type number 3, expresses visual system homeobox protein (vsx)
16	N1.4	PRD13-like-1	neuron N1 type number 4, expresses prdm13
17	N1.5	NV2.15145	neuron N1 type number 5, expresses nkx2.5
18	N1.6	GLWamide	neuron N1 type number 6, putative early cell state, expresses GLWamide
19	N1S.1	NV2.9156	sensory neuron N1 type number 1, expresses NOT homeobox
20	N1S.2	NV2.9558	sensory neuron N1 type number 2, expresses gsx homeobox
21	N1S.3	NCAN-like-1	sensory neuron N1 type number 3, expresses otp homeobox
22	N1S.4.early	CO7A1-like-1	sensory neuron N1 type number 4, putative early state, expresses foxq2d2 homeobox
23	N1S.4	VITRN-like-3	sensory neuron N1 type number 4, expresses foxq2d2 homeobox
24	NGD.early	DMRT-H	neurosecretory/gland putative early state, expresses homeodomain protein rough
25	NGD.1	NK2R-like-28	neurosecretory/gland putative early state number 2, expresses homeodomain protein rough
26	SGD.early	CD63-like-12	secretory/gland putative early state, expresses klf5
27	S1.1	NAS15-like-2	Secretory cell type, type1 number 1, expresses agrin
28	S1.2	NAS4-like-2	Secretory cell type, type1 number 2, expresses DD3
29	S2.tll.1	NV2.10253	Secretory cell type, type2 number 1, expresses tll
30	S2.tll.2	NV2.24865	Secretory cell type, type2 number 2, expresses tll
31	S2.tll.3	ATS7-like-1	Secretory cell type, type2 number 3, expresses tll
32	S2.tll.4	HMCN1-like-23	Secretory cell type, type2 number 4, expresses tll
33	GD.1	SVEP1-like-95	Digestive gland cell type number 1
34	GD.2	NV2.9895	Digestive gland cell type number 2
35	GD.3	CPP1-like-11	Digestive gland cell type number 3
36	GD.4	NV2.23301	Digestive gland cell type number 4
37	GD.5	HE-like-6	Digestive gland cell type number 5
38	S3	NV2.9163	Secretory cell type 3
39	N2.g1	PRDM14d	gastrodermal neuron N2 type number 1, expresses prdm14d
40	N2.1	fez-like	neuron N2 type, putative early state, expresses fez/barh2
41	N2.2	QGRFa	neuron N2 type, number 2, expresses QGRFa
42	N2.3	fez	neuron N2 type, number 3, expresses fez
43	N2.4	NOT2-like-8	neuron N2 type, number 4, expresses homeodomain protein NOT2
44	N2.5	Runx	neuron N2 type, number 5, expresses homeodomain protein runx
45	N2.6	NKx2.2C	neuron N2 type, number 6, putative tentatcle retractor muscle early state1, expresses homeodomain protein Nkx2.2c, tbx20b, and nem64
46	N2.7	PR1A-like-1	neuron N2 type, number 7, putative tentatcle retractor muscle early state2, expresses homeodomain protein tbx20a, and nem64
47	immune	NFKB1-like-4	immune cell state, expresses NFKB1

## Sheet: AllData.Gastrodermis
cluster	ID	Marker
1	1	FRIS-like-8	mature gastrodermis cell state n1
2	2	NV2.8466	mature gastrodermis cell state n2	Early mesentrary and Parietal muscle
3	SlowMuscle	APLP-like-1	slow muscle: parietal and circular ring muscle
4	RM&ImM	NV2.15357	Retractor muscle and Intermuscular membrane
5	pharyngeal	NV2.12351	pharyngeal gastrodermis
6	mesentery	NV2.22411	gastrodermis enriched in the mesenteries
7	neural	NV2.24832	gastrodermal uncharacterized neuron, expresses LRWa-1	gastrodermis enriched in the mesenteries
8	immune	NV2.156	gastrodermal uncharacterized immune state,expresses interferon regulatory factor (IRF1-2b)
9	gland	FXL20-like-12	gastrodermal uncharacterized gland, expresses Mucin-like protein
10	non-muscle	CPG2-like-1	gastrodermis of non-muscle identity; expresses chondroitin proteoglycan

## Sheet: AllData.Pharyngeal
cluster	ID	Marker	Alternative
1	lip	Wnt1	boundary ectoderm, expresses wnt1
2	1	SGS4-like-2	outer epithelia of pharynx and septal filaments, cell state n1, expresses FoxA
3	2	FoxA	outer epithelia of pharynx and septal filaments, cell state n2, expresses FoxA
4	gland	Fgf8-17-like	outer epithelia of pharynx and septal filaments, uncharacterized cell state, expresses fgf
5	mitotic.1	DLGP5-like-1	outer epithelia of pharynx and septal filaments, mitotic cell state
6	Ets	Ets	outer epithelia of pharynx and septal filaments, putatively migratory cell state, expresses ets
7	DMBX	DMX1B-like-6	outer epithelia of pharynx and septal filaments, uncharacterized cell state, expresses DMBX

## Sheet: Alldata.cnidocytes.Nv2
cluster	ID	Marker	Full Name
1	pSC	Sox3	putative stem cell state
2	gast.1	NV2.22415	gastrula-enriched cnidocytes
3	planula.nem	MAC1	planula-enriched nematocyte
4	planula.spir	NV2.9880	planula-enriched spirocyte
5	planula.mat	GABR2-like-21	planula-enriched mature state
6	early	MSRE-like-3	early cnidocyte cell state
7	nem.1	NV2.18311	cnidocyte specification type nem.1
8	nem.2	NV2.7209	cnidocyte specification type nem.2
9	nep.8	VMP2-NEP14	cnidocyte specification type nep.8
10	spirocyte	NV2.18817	spirocyte specification state
11	spirocyte.maturing	NV2.15601	spirocyte mature state
12	maturing.1	TRAF4-like-19	cnidocyte maturation state
13	mature	PKD2-like-2	mature cnidocyte state

[truncated: 4 more sheets: Alldata.mucin.Nv2, Alldata.RM.Nv2, Alldata.PGCs.Nv2, Alldata.pSC.Nv2]
